# Supplementary material for: The Role of the Environment in Horizontal Gene Transfer
Source: Mol Biol Evol. 2022 Oct 13;39(11):msac220. doi: 10.1093/molbev/msac220 (PMC9641970; doi:10.1093/molbev/msac220)
Supplement: msac220_Supplementary_Data [file msac220_supplementary_data.zip]

Archive with 34 entries (32 files):
- SupplementaryMaterial_EnvHGT/
- __MACOSX/._SupplementaryMaterial_EnvHGT
- SupplementaryMaterial_EnvHGT/DATA_S5_HGT_PPI_TPMs.txt
- __MACOSX/SupplementaryMaterial_EnvHGT/._DATA_S5_HGT_PPI_TPMs.txt
- SupplementaryMaterial_EnvHGT/.DS_Store
- __MACOSX/SupplementaryMaterial_EnvHGT/._.DS_Store
- SupplementaryMaterial_EnvHGT/DATA_S4_HGT_TPMratios.xlsx
- __MACOSX/SupplementaryMaterial_EnvHGT/._DATA_S4_HGT_TPMratios.xlsx
- SupplementaryMaterial_EnvHGT/Suppl_Tables_Figures.pdf
- __MACOSX/SupplementaryMaterial_EnvHGT/._Suppl_Tables_Figures.pdf
- SupplementaryMaterial_EnvHGT/DATA_S2_GeneDepthStatistics.xlsx
- __MACOSX/SupplementaryMaterial_EnvHGT/._DATA_S2_GeneDepthStatistics.xlsx
- SupplementaryMaterial_EnvHGT/DATA_S6_MLRdata.txt
- __MACOSX/SupplementaryMaterial_EnvHGT/._DATA_S6_MLRdata.txt
- SupplementaryMaterial_EnvHGT/Pipeline_ReadMe.txt
- __MACOSX/SupplementaryMaterial_EnvHGT/._Pipeline_ReadMe.txt
- SupplementaryMaterial_EnvHGT/DATA_S1_SVALUES_REPLS_ENVS.xlsx
- __MACOSX/SupplementaryMaterial_EnvHGT/._DATA_S1_SVALUES_REPLS_ENVS.xlsx
- SupplementaryMaterial_EnvHGT/PlasmidHTS_PipelineFiles/
- __MACOSX/SupplementaryMaterial_EnvHGT/._PlasmidHTS_PipelineFiles
- SupplementaryMaterial_EnvHGT/DATA_S3_RNA-seq_abundance.xlsx
- __MACOSX/SupplementaryMaterial_EnvHGT/._DATA_S3_RNA-seq_abundance.xlsx
- SupplementaryMaterial_EnvHGT/PlasmidHTS_PipelineFiles/HGTgenes.fasta
- __MACOSX/SupplementaryMaterial_EnvHGT/PlasmidHTS_PipelineFiles/._HGTgenes.fasta
- SupplementaryMaterial_EnvHGT/PlasmidHTS_PipelineFiles/.DS_Store
- __MACOSX/SupplementaryMaterial_EnvHGT/PlasmidHTS_PipelineFiles/._.DS_Store
- SupplementaryMaterial_EnvHGT/PlasmidHTS_PipelineFiles/TrimQual34.py
- __MACOSX/SupplementaryMaterial_EnvHGT/PlasmidHTS_PipelineFiles/._TrimQual34.py
- SupplementaryMaterial_EnvHGT/PlasmidHTS_PipelineFiles/sra_explorer_fastq_download.sh
- __MACOSX/SupplementaryMaterial_EnvHGT/PlasmidHTS_PipelineFiles/._sra_explorer_fastq_download.sh
- SupplementaryMaterial_EnvHGT/PlasmidHTS_PipelineFiles/DepthtoS.R
- __MACOSX/SupplementaryMaterial_EnvHGT/PlasmidHTS_PipelineFiles/._DepthtoS.R
- SupplementaryMaterial_EnvHGT/PlasmidHTS_PipelineFiles/PlasmidSeq.sh
- __MACOSX/SupplementaryMaterial_EnvHGT/PlasmidHTS_PipelineFiles/._PlasmidSeq.sh
