# Supplementary material for: The Role of the Environment in Horizontal Gene Transfer
Source: Mol Biol Evol. 2022 Oct 13;39(11):msac220. doi: 10.1093/molbev/msac220 (PMC9641970; doi:10.1093/molbev/msac220)
Supplement: msac220_Supplementary_Data [file msac220_supplementary_data.zip › SupplementaryMaterial_EnvHGT/DATA_S5_HGT_PPI_TPMs.txt]

Gene	Partner	Length	Effective Length	MeanTPM_rM9	MeanTPM_pH5	MeanTPM_TMP	MeanTPM_CAM	MeanTPM_LO2	MeanTPM_LB
b0119	b0023	264	25.725	8498.636233	17289.61796	10347.95294	12382.8213	11677.19148	22332.58354
b0119	b0059	2907	2657	15.7234415	24.4403035	20.898776	16.168732	15.487236	23.441727
b0119	b0114	2664	2414	178.410108	280.198629	654.434629	267.163194	390.97982	94.495895
b0119	b0115	1893	1643	212.429518	282.8699235	631.340118	268.4988355	138.3134555	111.9409575
b0119	b0116	1425	1175	233.505162	313.9508785	540.4597515	315.9838725	74.464331	138.320028
b0119	b0169	726	476	1500.982324	1469.712408	1013.601331	1771.40981	1163.791371	1430.041593
b0119	b0465	3363	3113	9.992503	11.796827	12.891072	7.1959525	10.994232	8.3892165
b0119	b0607	429	179	108.168926	47.3335375	98.2635855	65.852824	74.106371	39.5496545
b0119	b0683	447	197	152.5280255	148.5092685	207.399151	171.8625145	176.4176	116.4541405
b0119	b2018	51	2.583	0	0	0	0	0	0
b0119	b2183	696	446	47.441311	58.928459	55.375148	49.4278815	64.869537	31.1883815
b0119	b2255	1983	1733	2.7499125	2.065125	3.314524	1.8279235	3.0119535	1.037675
b0119	b3065	216	11.099	2864.437962	6161.413017	4260.192963	4106.85034	5129.435462	9586.936101
b0119	b3165	270	28.977	10003.38504	14587.58972	8796.203187	18821.84527	10279.35442	21134.47053
b0119	b3186	312	62.441	1709.635316	3329.798405	2143.771883	2390.971529	2544.923888	4075.281502
b0119	b3231	429	179	2770.732914	3237.209601	2375.696024	2970.826917	2700.808021	2996.863944
b0119	b3294	384	134	3628.312077	4031.002168	2923.056417	6261.580807	3197.041295	4833.161108
b0119	b3295	990	740	1687.679537	1710.345407	1220.056269	2284.248102	1350.792926	2196.395643
b0119	b3296	621	371	2247.50097	2240.446287	1687.576573	3063.484129	1855.499922	2807.371616
b0119	b3301	435	185	2563.218343	2833.190532	2253.211662	6219.413191	2186.124254	3223.403416
b0119	b3303	504	254	1636.861752	1968.423944	1537.423545	3648.637348	1541.907054	2167.294911
b0119	b3307	306	56.785	5666.554408	5465.658111	4860.576009	10137.83638	5051.50753	5165.517321
b0119	b3310	372	122	3991.806496	4399.269106	3742.946273	7580.94293	4238.330252	5018.242691
b0119	b3313	411	161	1971.852775	2209.422263	1765.950661	2857.122165	1675.105446	2579.771186
b0119	b3314	702	452	1443.943098	1669.844271	1324.199316	2095.236687	1258.499966	1839.56538
b0119	b3315	333	83.038	3150.784275	4145.312	3343.091253	4934.947488	3236.839608	4670.435709
b0119	b3317	822	572	1245.996052	1523.398745	1301.073578	1915.356248	1261.258632	1566.322048
b0119	b3320	630	380	2142.680178	2608.257492	2278.262404	2793.356543	2269.546702	2418.923881
b0119	b3349	591	341	527.414634	495.9496315	641.8844375	618.7474905	553.8845645	467.1197595
b0119	b3357	633	383	219.6964025	169.559143	244.862598	160.035591	164.6733375	123.2693175
b0119	b3637	237	15.531	13236.23168	17773.91549	13051.53145	16751.74505	14999.25169	20213.45501
b0119	b3649	276	32.649	664.248351	809.190975	912.4297655	834.8863805	819.6459185	776.2673995
b0119	b3835	1641	1391	24.1662175	18.2017635	28.1293125	19.192953	20.314476	16.442357
b0119	b3982	546	296	254.663315	331.150736	288.9447115	396.3402605	293.449809	293.6086415
b0119	b3987	4029	3779	179.749027	224.849827	226.423936	234.775613	202.1927655	173.3701755
b0119	b3988	4224	3974	210.213606	247.1089525	238.2114375	261.947176	213.860136	214.06317
b0119	b4172	309	59.592	1295.003113	1098.410006	1210.100519	1072.029556	1266.333706	1168.319802
b0127	b0015	1131	881	29.127593	68.1013675	42.299103	46.603688	44.557436	64.278634
b0127	b0023	264	25.725	8498.636233	17289.61796	10347.95294	12382.8213	11677.19148	22332.58354
b0127	b0169	726	476	1500.982324	1469.712408	1013.601331	1771.40981	1163.791371	1430.041593
b0127	b1716	357	107.001	5926.01143	7247.096226	4993.280098	8790.023198	5645.9142	6290.493293
b0127	b1905	498	248	19.6749895	40.4765945	24.058403	16.6245345	96.6987215	59.12656
b0127	b2606	348	98.004	3143.112548	3496.216523	2109.237327	2844.229597	2495.243234	3867.790178
b0127	b2609	249	19.269	4242.623619	5351.862252	3597.39123	4387.201607	4651.103878	7511.539748
b0127	b3065	216	11.099	2864.437962	6161.413017	4260.192963	4106.85034	5129.435462	9586.936101
b0127	b3165	270	28.977	10003.38504	14587.58972	8796.203187	18821.84527	10279.35442	21134.47053
b0127	b3186	312	62.441	1709.635316	3329.798405	2143.771883	2390.971529	2544.923888	4075.281502
b0127	b3230	393	143	4142.370668	5137.752309	3595.63392	4999.188206	4261.531164	5067.376741
b0127	b3231	429	179	2770.732914	3237.209601	2375.696024	2970.826917	2700.808021	2996.863944
b0127	b3294	384	134	3628.312077	4031.002168	2923.056417	6261.580807	3197.041295	4833.161108
b0127	b3296	621	371	2247.50097	2240.446287	1687.576573	3063.484129	1855.499922	2807.371616
b0127	b3297	390	140	2854.502869	2708.200838	2109.10222	3838.886143	2263.593156	3132.649616
b0127	b3298	357	107.001	3324.027238	3264.65278	2543.379604	4239.217542	2766.27044	3870.581179
b0127	b3301	435	185	2563.218343	2833.190532	2253.211662	6219.413191	2186.124254	3223.403416
b0127	b3303	504	254	1636.861752	1968.423944	1537.423545	3648.637348	1541.907054	2167.294911
b0127	b3304	354	104.002	2485.716375	2746.82002	2276.46858	5129.549986	2315.590361	2866.140382
b0127	b3306	393	143	1962.001304	1995.016344	1743.438441	3450.638536	1766.46177	2208.333648
b0127	b3307	306	56.785	5666.554408	5465.658111	4860.576009	10137.83638	5051.50753	5165.517321
b0127	b3308	540	290	2511.406983	2571.012851	2214.341283	5032.008362	2329.031686	2481.298374
b0127	b3309	315	65.324	6353.956947	6233.032873	5094.005346	10776.24048	5678.823995	6286.476978
b0127	b3313	411	161	1971.852775	2209.422263	1765.950661	2857.122165	1675.105446	2579.771186
b0127	b3314	702	452	1443.943098	1669.844271	1324.199316	2095.236687	1258.499966	1839.56538
b0127	b3315	333	83.038	3150.784275	4145.312	3343.091253	4934.947488	3236.839608	4670.435709
b0127	b3317	822	572	1245.996052	1523.398745	1301.073578	1915.356248	1261.258632	1566.322048
b0127	b3318	303	54.027	4975.115466	5762.65146	4892.623836	6568.326703	4770.092794	5939.957607
b0127	b3319	606	356	1486.210072	1754.546073	1545.679733	1961.433647	1534.892435	1805.114143
b0127	b3320	630	380	2142.680178	2608.257492	2278.262404	2793.356543	2269.546702	2418.923881
b0127	b3321	312	62.441	5157.795252	6653.509744	5680.438892	6538.172495	5972.246058	5788.265917
b0127	b3341	540	290	1510.903925	1332.080994	1668.204203	2122.530515	1394.927168	1222.031231
b0127	b3619	933	683	72.5572435	63.3287245	93.448563	65.528624	71.8492325	49.132106
b0127	b3637	237	15.531	13236.23168	17773.91549	13051.53145	16751.74505	14999.25169	20213.45501
b0127	b3984	705	455	1656.824895	1931.238158	1288.035313	1898.516456	1601.96609	2055.937637
b0127	b4143	1647	1397	125.6253495	273.33005	251.559118	155.518873	163.0268665	259.764275
b0127	b4200	396	146	2690.075423	3289.837543	2504.183515	3356.705316	2752.130878	3757.441221
b0127	b4202	228	13.36	9469.78819	10809.87824	7929.714424	10549.5564	8748.500806	12215.71969
b0127	b4203	450	200	2053.356228	2458.3945	1933.743362	2559.651722	2050.097431	2566.90539
b0179	b0015	1131	881	29.127593	68.1013675	42.299103	46.603688	44.557436	64.278634
b0179	b0169	726	476	1500.982324	1469.712408	1013.601331	1771.40981	1163.791371	1430.041593
b0179	b0440	273	30.76	4131.642002	3753.323759	3988.812549	3921.18688	4584.60123	3945.523212
b0179	b0528	213	10.625	531.9744405	406.555037	775.9618675	490.01834	571.2331385	172.603595
b0179	b0880	225	12.734	418.1872915	203.9346915	457.4307165	163.6848965	161.2402825	167.889032
b0179	b0972	1119	869	0.716769	0.3616845	0.6022975	0.144137	21.538647	0.0200935
b0179	b1000	921	671	24.1923485	24.8571685	34.3509815	10.763033	32.8337955	4.5380705
b0179	b1094	237	15.531	23307.82774	30451.29315	27267.3625	20133.40617	26369.51384	30497.61548
b0179	b1269	876	626	83.5003105	94.9409565	60.286181	90.710468	68.617911	72.7159505
b0179	b1589	618	368	12.7002735	0.9525355	1.914829	0.8315665	35.968834	0.379177
b0179	b2007	330	80.056	1147.356878	594.194929	1439.366367	616.3585835	1044.582999	466.796527
b0179	b2411	2016	1766	19.9204855	19.767269	14.980911	18.044436	15.6492405	14.068907
b0179	b2585	1356	1106	50.8490955	47.7314215	44.82961	36.2905645	46.412958	34.1713445
b0179	b3186	312	62.441	1709.635316	3329.798405	2143.771883	2390.971529	2544.923888	4075.281502
b0179	b3296	621	371	2247.50097	2240.446287	1687.576573	3063.484129	1855.499922	2807.371616
b0179	b3301	435	185	2563.218343	2833.190532	2253.211662	6219.413191	2186.124254	3223.403416
b0179	b3303	504	254	1636.861752	1968.423944	1537.423545	3648.637348	1541.907054	2167.294911
b0179	b3309	315	65.324	6353.956947	6233.032873	5094.005346	10776.24048	5678.823995	6286.476978
b0179	b3313	411	161	1971.852775	2209.422263	1765.950661	2857.122165	1675.105446	2579.771186
b0179	b3314	702	452	1443.943098	1669.844271	1324.199316	2095.236687	1258.499966	1839.56538
b0179	b3315	333	83.038	3150.784275	4145.312	3343.091253	4934.947488	3236.839608	4670.435709
b0179	b3317	822	572	1245.996052	1523.398745	1301.073578	1915.356248	1261.258632	1566.322048
b0179	b3319	606	356	1486.210072	1754.546073	1545.679733	1961.433647	1534.892435	1805.114143
b0179	b3320	630	380	2142.680178	2608.257492	2278.262404	2793.356543	2269.546702	2418.923881
b0179	b3321	312	62.441	5157.795252	6653.509744	5680.438892	6538.172495	5972.246058	5788.265917
b0179	b3470	246	18.23	86.397922	215.1624945	113.0048485	106.224633	92.9854555	158.1327845
b0179	b3619	933	683	72.5572435	63.3287245	93.448563	65.528624	71.8492325	49.132106
b0179	b3783	1260	1010	277.6758765	297.9798845	286.98079	296.3389525	254.4156935	210.35607
b0179	b3983	429	179	1748.25232	2307.144148	1524.212475	2059.606009	1953.267727	2908.848219
b0179	b3984	705	455	1656.824895	1931.238158	1288.035313	1898.516456	1601.96609	2055.937637
b0179	b4172	309	59.592	1295.003113	1098.410006	1210.100519	1072.029556	1266.333706	1168.319802
b0179	b4203	450	200	2053.356228	2458.3945	1933.743362	2559.651722	2050.097431	2566.90539
b0215	b0169	726	476	1500.982324	1469.712408	1013.601331	1771.40981	1163.791371	1430.041593
b0215	b0184	3483	3233	26.3456015	26.9462465	29.844172	21.6766095	24.1527765	22.868057
b0215	b0470	1932	1682	28.643892	29.4034315	30.955878	24.559472	27.3512725	21.692964
b0215	b0640	1032	782	20.430947	25.108525	25.2484735	23.627512	24.555214	16.3416715
b0215	b1099	1005	755	20.4091065	19.6459805	21.473048	18.214297	17.258052	11.5766635
b0215	b1842	231	14.032	51.8366845	94.8857675	108.9125835	77.949326	97.22893	61.721964
b0215	b2607	768	518	1077.741849	1182.358994	711.7160505	1021.698856	851.7964	1188.992389
b0215	b3339	1185	935	2519.758823	2486.403147	2848.252948	3039.646128	2091.066821	2037.797068
b0215	b3636	168	6.156	33946.89185	35843.67348	29833.24729	40226.73991	31141.62104	27394.57283
b0215	b3980	1185	935	926.3044845	1040.497691	1364.997308	1302.605994	1040.190745	940.9655165
b0215	b3986	366	116	7981.609761	9018.737859	6207.385531	9680.533258	6774.785063	9793.172653
b0215	b4059	537	287	133.931687	146.317508	156.7149285	135.0828535	128.5658845	173.6187485
b0215	b4259	444	194	43.285619	29.731793	42.7372615	44.2458885	42.73414	28.4462235
b0215	b4372	414	164	39.576077	51.4271225	47.8814065	50.151365	46.2532825	42.2335835
b0423	b3303	504	254	1636.861752	1968.423944	1537.423545	3648.637348	1541.907054	2167.294911
b0440	b0179	1026	776	165.3767315	169.3782255	173.527457	150.834423	147.9431455	96.7715725
b0440	b0393	912	662	30.989619	27.974336	43.8935305	25.9443035	30.1436085	27.704255
b0440	b0528	213	10.625	531.9744405	406.555037	775.9618675	490.01834	571.2331385	172.603595
b0440	b0687	546	296	83.621537	100.7193995	98.4215445	75.2155375	84.5651175	88.160289
b0440	b0714	792	542	15.6214545	11.3743035	13.9590615	10.3197365	12.3989455	4.6543705
b0440	b0967	1191	941	27.790091	29.8558095	32.754682	31.1628345	31.445139	21.2666985
b0440	b1086	960	710	46.173104	47.850292	36.78783	44.259515	40.979644	41.663083
b0440	b1237	414	164	2384.801274	2322.339334	2010.317226	3093.537962	2489.637033	1970.087382
b0440	b1269	876	626	83.5003105	94.9409565	60.286181	90.710468	68.617911	72.7159505
b0440	b1712	300	51.326	2609.499858	1817.39263	2347.506196	3009.182594	2084.439763	1101.185463
b0440	b1823	210	10.181	24522.92276	14325.56974	17720.00434	12322.20817	21463.12972	10895.34648
b0440	b2007	330	80.056	1147.356878	594.194929	1439.366367	616.3585835	1044.582999	466.796527
b0440	b2620	483	233	130.0577605	78.6900335	135.410787	106.111358	108.4012425	56.765369
b0440	b3148	396	146	42.397387	32.242246	43.4385615	29.739643	36.484663	19.084911
b0440	b3162	1890	1640	156.0908645	133.065268	122.2599555	166.162755	157.8945725	76.5097275
b0440	b3317	822	572	1245.996052	1523.398745	1301.073578	1915.356248	1261.258632	1566.322048
b0440	b3320	630	380	2142.680178	2608.257492	2278.262404	2793.356543	2269.546702	2418.923881
b0440	b3341	540	290	1510.903925	1332.080994	1668.204203	2122.530515	1394.927168	1222.031231
b0440	b3416	2085	1835	17.229006	10.4955	9.5016435	5.269691	7.772091	11.0181765
b0440	b3417	2394	2144	15.07992	13.226851	10.405253	4.729843	7.4421575	15.756421
b0440	b3704	360	110.001	748.6606035	866.1106765	702.85589	773.615422	691.708925	532.255637
b0440	b3863	2787	2537	27.8135585	18.3678445	30.2177775	21.676957	21.7879825	14.238001
b0440	b3998	672	422	38.739411	28.8225775	55.531615	33.003249	35.439249	15.6064765
b0440	b4000	273	30.76	4476.836945	4480.970748	5016.716852	4165.677854	3698.142505	6506.375578
b0440	b4348	1395	1145	14.3873995	15.857064	15.4736775	14.7588915	14.468746	10.8832675
b0440	b4349	1590	1340	19.223683	18.5656605	17.345561	20.2613135	17.631786	14.049408
b0607	b0014	1917	1667	73.2719125	193.1296315	110.1814405	97.1722995	105.955882	188.5513825
b0607	b0015	1131	881	29.127593	68.1013675	42.299103	46.603688	44.557436	64.278634
b0607	b0098	2706	2456	65.1921145	57.068162	65.731855	57.680061	52.5884065	39.963569
b0607	b0119	363	113	50.110337	40.189033	57.859872	42.360064	32.823322	40.5308
b0607	b0905	1761	1511	26.560461	33.047959	38.8268235	31.1961025	20.975655	30.9972785
b0607	b1333	951	701	91.2951405	21.723407	49.102516	27.4205695	34.3263235	12.9141685
b0607	b3251	1044	794	137.1419375	136.103612	171.2792325	149.781017	156.511035	93.3325645
b0607	b3339	1185	935	2519.758823	2486.403147	2848.252948	3039.646128	2091.066821	2037.797068
b0607	b3619	933	683	72.5572435	63.3287245	93.448563	65.528624	71.8492325	49.132106
b0607	b3980	1185	935	926.3044845	1040.497691	1364.997308	1302.605994	1040.190745	940.9655165
b0607	b3986	366	116	7981.609761	9018.737859	6207.385531	9680.533258	6774.785063	9793.172653
b0607	b4143	1647	1397	125.6253495	273.33005	251.559118	155.518873	163.0268665	259.764275
b0607	b4377	1074	824	3.736055	10.223249	8.567106	3.404878	8.8233995	2.0638335
b0623	b0023	264	25.725	8498.636233	17289.61796	10347.95294	12382.8213	11677.19148	22332.58354
b0623	b0169	726	476	1500.982324	1469.712408	1013.601331	1771.40981	1163.791371	1430.041593
b0623	b0880	225	12.734	418.1872915	203.9346915	457.4307165	163.6848965	161.2402825	167.889032
b0623	b0882	2277	2027	110.651993	54.103049	90.6360905	58.185448	66.18938	26.523214
b0623	b0893	1293	1043	224.3211555	147.5386835	200.8917945	118.93279	201.6208215	112.7486245
b0623	b0911	1674	1424	1111.683553	1263.988802	1111.609115	1577.171934	1060.504442	1166.470994
b0623	b0990	213	10.625	3381.410054	2762.421378	1670.230482	2233.226125	2411.217888	3741.661287
b0623	b1269	876	626	83.5003105	94.9409565	60.286181	90.710468	68.617911	72.7159505
b0623	b1552	213	10.625	22.0267915	28.5935145	62.1542355	15.4985085	71.8442405	20.98175
b0623	b1557	216	11.099	2710.38631	2110.535831	965.3589495	1419.871655	2028.568209	2517.246889
b0623	b1823	210	10.181	24522.92276	14325.56974	17720.00434	12322.20817	21463.12972	10895.34648
b0623	b2606	348	98.004	3143.112548	3496.216523	2109.237327	2844.229597	2495.243234	3867.790178
b0623	b2609	249	19.269	4242.623619	5351.862252	3597.39123	4387.201607	4651.103878	7511.539748
b0623	b3162	1890	1640	156.0908645	133.065268	122.2599555	166.162755	157.8945725	76.5097275
b0623	b3164	2136	1886	229.9457335	180.9955935	193.811693	253.29333	190.818184	121.483985
b0623	b3296	621	371	2247.50097	2240.446287	1687.576573	3063.484129	1855.499922	2807.371616
b0623	b3303	504	254	1636.861752	1968.423944	1537.423545	3648.637348	1541.907054	2167.294911
b0623	b3309	315	65.324	6353.956947	6233.032873	5094.005346	10776.24048	5678.823995	6286.476978
b0623	b3310	372	122	3991.806496	4399.269106	3742.946273	7580.94293	4238.330252	5018.242691
b0623	b3317	822	572	1245.996052	1523.398745	1301.073578	1915.356248	1261.258632	1566.322048
b0623	b3319	606	356	1486.210072	1754.546073	1545.679733	1961.433647	1534.892435	1805.114143
b0623	b3320	630	380	2142.680178	2608.257492	2278.262404	2793.356543	2269.546702	2418.923881
b0623	b3321	312	62.441	5157.795252	6653.509744	5680.438892	6538.172495	5972.246058	5788.265917
b0623	b3341	540	290	1510.903925	1332.080994	1668.204203	2122.530515	1394.927168	1222.031231
b0623	b3556	213	10.625	164138.6577	116180.1441	84144.48164	114133.8289	105829.5731	98491.00836
b0623	b3701	1101	851	46.3291845	46.4462175	43.523292	49.745596	43.6048275	37.0241495
b0623	b3783	1260	1010	277.6758765	297.9798845	286.98079	296.3389525	254.4156935	210.35607
b0623	b3984	705	455	1656.824895	1931.238158	1288.035313	1898.516456	1601.96609	2055.937637
b0623	b4000	273	30.76	4476.836945	4480.970748	5016.716852	4165.677854	3698.142505	6506.375578
b0623	b4179	2442	2192	36.750551	20.3136775	35.0427075	21.5703675	22.9490935	12.431802
b0623	b4203	450	200	2053.356228	2458.3945	1933.743362	2559.651722	2050.097431	2566.90539
b0642	b1207	948	698	247.538726	223.167243	328.102621	277.0022895	298.5206665	101.807783
b0642	b1211	1083	833	41.2866715	35.5048	34.8121085	23.746854	39.5404185	20.4814705
b0642	b2891	1099	849	104.8056775	128.9014515	163.099827	122.7548675	120.819652	99.639202
b0642	b3319	606	356	1486.210072	1754.546073	1545.679733	1961.433647	1534.892435	1805.114143
b0642	b3634	480	230	29.7309795	28.5832785	34.778293	32.1175235	24.986071	27.5084155
b0642	b3983	429	179	1748.25232	2307.144148	1524.212475	2059.606009	1953.267727	2908.848219
b0642	b4143	1647	1397	125.6253495	273.33005	251.559118	155.518873	163.0268665	259.764275
b0642	b4226	531	281	774.446089	796.1423455	1131.555892	811.0969265	866.79483	772.147195
b0695	b1098	642	392	27.540594	29.716703	30.3931805	25.6357375	23.866903	18.1766425
b0780	b0114	2664	2414	178.410108	280.198629	654.434629	267.163194	390.97982	94.495895
b0780	b0116	1425	1175	233.505162	313.9508785	540.4597515	315.9838725	74.464331	138.320028
b0780	b0169	726	476	1500.982324	1469.712408	1013.601331	1771.40981	1163.791371	1430.041593
b0785	b0784	246	18.23	115.6910815	108.0243165	165.1991035	63.2319495	66.930685	52.5492575
b0785	b3856	528	278	5.6235465	6.4083805	7.3410115	6.5444325	6.1626805	3.9385355
b0812	b0436	1299	1049	481.7576685	464.225306	418.1132035	497.5209835	384.19836	479.7334575
b0812	b0911	1674	1424	1111.683553	1263.988802	1111.609115	1577.171934	1060.504442	1166.470994
b0812	b1127	1227	977	61.260486	11.6567855	32.0570815	9.369708	24.8865045	4.5329395
b0812	b2729	1122	872	34.5944295	4.2528915	8.6795185	3.371229	18.531923	2.1293035
b0812	b2730	1011	761	33.1340755	4.6442155	7.5564765	3.9650675	16.932763	2.303626
b0812	b2990	249	19.269	75.840406	50.436525	41.762841	37.014199	135.8151255	31.309038
b0812	b3011	1164	914	8.607413	8.3175425	10.130588	5.5656965	9.0155045	7.17305
b0812	b3162	1890	1640	156.0908645	133.065268	122.2599555	166.162755	157.8945725	76.5097275
b0812	b3303	504	254	1636.861752	1968.423944	1537.423545	3648.637348	1541.907054	2167.294911
b0812	b3306	393	143	1962.001304	1995.016344	1743.438441	3450.638536	1766.46177	2208.333648
b0812	b3439	696	446	11.0615925	7.8812045	12.183409	7.204919	9.3570935	4.293165
b0812	b3619	933	683	72.5572435	63.3287245	93.448563	65.528624	71.8492325	49.132106
b0812	b3676	348	98.004	12.671351	11.3202515	19.0116295	10.4736755	11.942308	5.83172
b0812	b3701	1101	851	46.3291845	46.4462175	43.523292	49.745596	43.6048275	37.0241495
b0812	b4127	273	30.76	30.13358	16.031635	35.95558	11.4657935	22.2441985	9.465312
b0812	b4129	1518	1268	56.314574	72.2482055	159.823519	19.6473215	54.8755935	38.8865435
b0812	b4135	576	326	30.9560245	29.281703	48.805348	19.165425	33.9466135	8.123327
b0812	b4200	396	146	2690.075423	3289.837543	2504.183515	3356.705316	2752.130878	3757.441221
b0812	b4310	1107	857	1.915808	1.2478695	2.9170725	1.647169	2.0298025	0.6093645
b0880	b0023	264	25.725	8498.636233	17289.61796	10347.95294	12382.8213	11677.19148	22332.58354
b0880	b0114	2664	2414	178.410108	280.198629	654.434629	267.163194	390.97982	94.495895
b0880	b0169	726	476	1500.982324	1469.712408	1013.601331	1771.40981	1163.791371	1430.041593
b0880	b0179	1026	776	165.3767315	169.3782255	173.527457	150.834423	147.9431455	96.7715725
b0880	b0381	1095	845	46.360525	40.320725	59.8381905	41.709341	47.217361	31.4826185
b0880	b0623	210	10.181	19884.49268	32744.73008	27012.68251	15742.5683	28141.52597	67114.28299
b0880	b0911	1674	1424	1111.683553	1263.988802	1111.609115	1577.171934	1060.504442	1166.470994
b0880	b0948	2109	1859	26.731997	25.1624295	24.681492	25.7333625	24.5204335	18.355524
b0880	b1086	960	710	46.173104	47.850292	36.78783	44.259515	40.979644	41.663083
b0880	b1269	876	626	83.5003105	94.9409565	60.286181	90.710468	68.617911	72.7159505
b0880	b1823	210	10.181	24522.92276	14325.56974	17720.00434	12322.20817	21463.12972	10895.34648
b0880	b2581	1038	788	62.245869	50.0399905	63.952661	43.1509715	55.7353905	46.5170075
b0880	b3162	1890	1640	156.0908645	133.065268	122.2599555	166.162755	157.8945725	76.5097275
b0880	b3231	429	179	2770.732914	3237.209601	2375.696024	2970.826917	2700.808021	2996.863944
b0880	b3296	621	371	2247.50097	2240.446287	1687.576573	3063.484129	1855.499922	2807.371616
b0880	b3298	357	107.001	3324.027238	3264.65278	2543.379604	4239.217542	2766.27044	3870.581179
b0880	b3303	504	254	1636.861752	1968.423944	1537.423545	3648.637348	1541.907054	2167.294911
b0880	b3307	306	56.785	5666.554408	5465.658111	4860.576009	10137.83638	5051.50753	5165.517321
b0880	b3309	315	65.324	6353.956947	6233.032873	5094.005346	10776.24048	5678.823995	6286.476978
b0880	b3314	702	452	1443.943098	1669.844271	1324.199316	2095.236687	1258.499966	1839.56538
b0880	b3317	822	572	1245.996052	1523.398745	1301.073578	1915.356248	1261.258632	1566.322048
b0880	b3320	630	380	2142.680178	2608.257492	2278.262404	2793.356543	2269.546702	2418.923881
b0880	b3321	312	62.441	5157.795252	6653.509744	5680.438892	6538.172495	5972.246058	5788.265917
b0880	b3341	540	290	1510.903925	1332.080994	1668.204203	2122.530515	1394.927168	1222.031231
b0880	b3783	1260	1010	277.6758765	297.9798845	286.98079	296.3389525	254.4156935	210.35607
b0880	b3984	705	455	1656.824895	1931.238158	1288.035313	1898.516456	1601.96609	2055.937637
b0880	b4000	273	30.76	4476.836945	4480.970748	5016.716852	4165.677854	3698.142505	6506.375578
b0880	b4179	2442	2192	36.750551	20.3136775	35.0427075	21.5703675	22.9490935	12.431802
b0882	b0014	1917	1667	73.2719125	193.1296315	110.1814405	97.1722995	105.955882	188.5513825
b0882	b0015	1131	881	29.127593	68.1013675	42.299103	46.603688	44.557436	64.278634
b0882	b0169	726	476	1500.982324	1469.712408	1013.601331	1771.40981	1163.791371	1430.041593
b0882	b0180	456	206	219.6157915	262.7317375	293.079136	244.5668225	238.3479885	237.438656
b0882	b0420	1863	1613	28.5787505	26.120632	25.031359	25.8026075	23.91246	15.4486805
b0882	b0439	2355	2105	52.986247	72.2710165	57.730115	54.914585	52.0083985	70.6104635
b0882	b0623	210	10.181	19884.49268	32744.73008	27012.68251	15742.5683	28141.52597	67114.28299
b0882	b0684	531	281	148.8311255	166.9978315	205.119387	146.686296	180.1960525	116.400969
b0882	b0911	1674	1424	1111.683553	1263.988802	1111.609115	1577.171934	1060.504442	1166.470994
b0882	b1207	948	698	247.538726	223.167243	328.102621	277.0022895	298.5206665	101.807783
b0882	b1269	876	626	83.5003105	94.9409565	60.286181	90.710468	68.617911	72.7159505
b0882	b1718	543	293	1284.261616	1408.869834	1181.208642	1209.718364	1347.634843	1174.312103
b0882	b1740	828	578	57.449479	40.587146	68.0308485	35.8610885	68.4487735	19.397462
b0882	b2231	2628	2378	106.5357975	91.39541	93.841368	89.2065605	82.573622	80.1033085
b0882	b2517	1155	905	40.5885085	56.728668	45.0663315	43.1944855	37.786384	46.0572735
b0882	b2610	1362	1112	72.4477955	57.1935635	80.653436	56.1465565	58.705319	42.0783285
b0882	b2620	483	233	130.0577605	78.6900335	135.410787	106.111358	108.4012425	56.765369
b0882	b3054	1302	1052	6.7762735	6.8501235	8.814151	8.15809	8.1277355	5.7406585
b0882	b3179	630	380	106.4693575	103.8013665	122.97064	89.7553475	125.202285	93.3786505
b0882	b3180	294	46.126	336.5212385	633.2731915	472.3591655	504.2675645	586.9822735	736.8287035
b0882	b3228	498	248	241.2870725	217.692618	221.2884285	229.58872	214.579407	160.5486835
b0882	b3304	354	104.002	2485.716375	2746.82002	2276.46858	5129.549986	2315.590361	2866.140382
b0882	b3319	606	356	1486.210072	1754.546073	1545.679733	1961.433647	1534.892435	1805.114143
b0882	b3339	1185	935	2519.758823	2486.403147	2848.252948	3039.646128	2091.066821	2037.797068
b0882	b3650	2109	1859	65.934483	68.316608	73.3546845	63.6847595	64.577836	53.1601845
b0882	b3704	360	110.001	748.6606035	866.1106765	702.85589	773.615422	691.708925	532.255637
b0882	b3783	1260	1010	277.6758765	297.9798845	286.98079	296.3389525	254.4156935	210.35607
b0882	b3980	1185	935	926.3044845	1040.497691	1364.997308	1302.605994	1040.190745	940.9655165
b0882	b3987	4029	3779	179.749027	224.849827	226.423936	234.775613	202.1927655	173.3701755
b0882	b3988	4224	3974	210.213606	247.1089525	238.2114375	261.947176	213.860136	214.06317
b0882	b4143	1647	1397	125.6253495	273.33005	251.559118	155.518873	163.0268665	259.764275
b0882	b4200	396	146	2690.075423	3289.837543	2504.183515	3356.705316	2752.130878	3757.441221
b0891	b3986	366	116	7981.609761	9018.737859	6207.385531	9680.533258	6774.785063	9793.172653
b0948	b0406	1128	878	71.087158	72.0054235	69.7518095	76.9974605	57.6012155	57.477985
b0948	b0528	213	10.625	531.9744405	406.555037	775.9618675	490.01834	571.2331385	172.603595
b0948	b0880	225	12.734	418.1872915	203.9346915	457.4307165	163.6848965	161.2402825	167.889032
b0948	b1084	3186	2936	70.2183115	48.0061395	47.6646055	62.7610275	49.6878885	32.8320605
b0948	b1086	960	710	46.173104	47.850292	36.78783	44.259515	40.979644	41.663083
b0948	b1269	876	626	83.5003105	94.9409565	60.286181	90.710468	68.617911	72.7159505
b0948	b1413	3903	3653	14.3471105	10.4727185	13.591101	11.803149	12.4296045	5.9490685
b0948	b1823	210	10.181	24522.92276	14325.56974	17720.00434	12322.20817	21463.12972	10895.34648
b0948	b2007	330	80.056	1147.356878	594.194929	1439.366367	616.3585835	1044.582999	466.796527
b0948	b2517	1155	905	40.5885085	56.728668	45.0663315	43.1944855	37.786384	46.0572735
b0948	b2576	1335	1085	31.3973025	32.626162	26.798733	31.292823	25.9271675	27.204633
b0948	b2581	1038	788	62.245869	50.0399905	63.952661	43.1509715	55.7353905	46.5170075
b0948	b2585	1356	1106	50.8490955	47.7314215	44.82961	36.2905645	46.412958	34.1713445
b0948	b2830	531	281	100.9264195	70.536638	95.9511845	74.4214035	99.9529295	62.170756
b0948	b2960	720	470	28.789521	37.4456055	43.4638005	41.765093	30.6735185	37.0603535
b0948	b3162	1890	1640	156.0908645	133.065268	122.2599555	166.162755	157.8945725	76.5097275
b0948	b3556	213	10.625	164138.6577	116180.1441	84144.48164	114133.8289	105829.5731	98491.00836
b0948	b3650	2109	1859	65.934483	68.316608	73.3546845	63.6847595	64.577836	53.1601845
b0948	b3704	360	110.001	748.6606035	866.1106765	702.85589	773.615422	691.708925	532.255637
b0948	b3984	705	455	1656.824895	1931.238158	1288.035313	1898.516456	1601.96609	2055.937637
b0948	b4172	309	59.592	1295.003113	1098.410006	1210.100519	1072.029556	1266.333706	1168.319802
b0948	b4179	2442	2192	36.750551	20.3136775	35.0427075	21.5703675	22.9490935	12.431802
b1000	b0014	1917	1667	73.2719125	193.1296315	110.1814405	97.1722995	105.955882	188.5513825
b1000	b0169	726	476	1500.982324	1469.712408	1013.601331	1771.40981	1163.791371	1430.041593
b1000	b0179	1026	776	165.3767315	169.3782255	173.527457	150.834423	147.9431455	96.7715725
b1000	b0911	1674	1424	1111.683553	1263.988802	1111.609115	1577.171934	1060.504442	1166.470994
b1000	b0999	306	56.785	16.3390595	53.204284	56.092248	20.4311155	53.290487	14.3210255
b1000	b1207	948	698	247.538726	223.167243	328.102621	277.0022895	298.5206665	101.807783
b1000	b1269	876	626	83.5003105	94.9409565	60.286181	90.710468	68.617911	72.7159505
b1000	b2526	1851	1601	25.910773	37.855557	33.767203	38.5908835	47.267156	27.790115
b1000	b2592	2574	2324	26.1367335	38.9990455	29.880033	20.7602265	26.144861	21.702857
b1000	b2609	249	19.269	4242.623619	5351.862252	3597.39123	4387.201607	4651.103878	7511.539748
b1000	b3162	1890	1640	156.0908645	133.065268	122.2599555	166.162755	157.8945725	76.5097275
b1000	b3296	621	371	2247.50097	2240.446287	1687.576573	3063.484129	1855.499922	2807.371616
b1000	b3303	504	254	1636.861752	1968.423944	1537.423545	3648.637348	1541.907054	2167.294911
b1000	b3308	540	290	2511.406983	2571.012851	2214.341283	5032.008362	2329.031686	2481.298374
b1000	b3312	192	8.045	12657.24559	14423.86102	11103.58057	17667.71807	10833.76544	17851.69881
b1000	b3314	702	452	1443.943098	1669.844271	1324.199316	2095.236687	1258.499966	1839.56538
b1000	b3315	333	83.038	3150.784275	4145.312	3343.091253	4934.947488	3236.839608	4670.435709
b1000	b3317	822	572	1245.996052	1523.398745	1301.073578	1915.356248	1261.258632	1566.322048
b1000	b3319	606	356	1486.210072	1754.546073	1545.679733	1961.433647	1534.892435	1805.114143
b1000	b3320	630	380	2142.680178	2608.257492	2278.262404	2793.356543	2269.546702	2418.923881
b1000	b3341	540	290	1510.903925	1332.080994	1668.204203	2122.530515	1394.927168	1222.031231
b1000	b3783	1260	1010	277.6758765	297.9798845	286.98079	296.3389525	254.4156935	210.35607
b1000	b3984	705	455	1656.824895	1931.238158	1288.035313	1898.516456	1601.96609	2055.937637
b1000	b4203	450	200	2053.356228	2458.3945	1933.743362	2559.651722	2050.097431	2566.90539
b1084	b0014	1917	1667	73.2719125	193.1296315	110.1814405	97.1722995	105.955882	188.5513825
b1084	b0023	264	25.725	8498.636233	17289.61796	10347.95294	12382.8213	11677.19148	22332.58354
b1084	b0169	726	476	1500.982324	1469.712408	1013.601331	1771.40981	1163.791371	1430.041593
b1084	b0528	213	10.625	531.9744405	406.555037	775.9618675	490.01834	571.2331385	172.603595
b1084	b0948	2109	1859	26.731997	25.1624295	24.681492	25.7333625	24.5204335	18.355524
b1084	b1269	876	626	83.5003105	94.9409565	60.286181	90.710468	68.617911	72.7159505
b1084	b1413	3903	3653	14.3471105	10.4727185	13.591101	11.803149	12.4296045	5.9490685
b1084	b2576	1335	1085	31.3973025	32.626162	26.798733	31.292823	25.9271675	27.204633
b1084	b2581	1038	788	62.245869	50.0399905	63.952661	43.1509715	55.7353905	46.5170075
b1084	b2606	348	98.004	3143.112548	3496.216523	2109.237327	2844.229597	2495.243234	3867.790178
b1084	b2609	249	19.269	4242.623619	5351.862252	3597.39123	4387.201607	4651.103878	7511.539748
b1084	b2779	1299	1049	808.9825685	451.6408515	1148.19212	559.7608855	1111.672069	362.327063
b1084	b3162	1890	1640	156.0908645	133.065268	122.2599555	166.162755	157.8945725	76.5097275
b1084	b3164	2136	1886	229.9457335	180.9955935	193.811693	253.29333	190.818184	121.483985
b1084	b3186	312	62.441	1709.635316	3329.798405	2143.771883	2390.971529	2544.923888	4075.281502
b1084	b3231	429	179	2770.732914	3237.209601	2375.696024	2970.826917	2700.808021	2996.863944
b1084	b3296	621	371	2247.50097	2240.446287	1687.576573	3063.484129	1855.499922	2807.371616
b1084	b3298	357	107.001	3324.027238	3264.65278	2543.379604	4239.217542	2766.27044	3870.581179
b1084	b3303	504	254	1636.861752	1968.423944	1537.423545	3648.637348	1541.907054	2167.294911
b1084	b3309	315	65.324	6353.956947	6233.032873	5094.005346	10776.24048	5678.823995	6286.476978
b1084	b3314	702	452	1443.943098	1669.844271	1324.199316	2095.236687	1258.499966	1839.56538
b1084	b3315	333	83.038	3150.784275	4145.312	3343.091253	4934.947488	3236.839608	4670.435709
b1084	b3317	822	572	1245.996052	1523.398745	1301.073578	1915.356248	1261.258632	1566.322048
b1084	b3318	303	54.027	4975.115466	5762.65146	4892.623836	6568.326703	4770.092794	5939.957607
b1084	b3319	606	356	1486.210072	1754.546073	1545.679733	1961.433647	1534.892435	1805.114143
b1084	b3320	630	380	2142.680178	2608.257492	2278.262404	2793.356543	2269.546702	2418.923881
b1084	b3339	1185	935	2519.758823	2486.403147	2848.252948	3039.646128	2091.066821	2037.797068
b1084	b3341	540	290	1510.903925	1332.080994	1668.204203	2122.530515	1394.927168	1222.031231
b1084	b3780	1266	1016	109.76899	93.41005	119.539651	88.3432285	107.6251855	70.986905
b1084	b3980	1185	935	926.3044845	1040.497691	1364.997308	1302.605994	1040.190745	940.9655165
b1084	b3984	705	455	1656.824895	1931.238158	1288.035313	1898.516456	1601.96609	2055.937637
b1084	b3986	366	116	7981.609761	9018.737859	6207.385531	9680.533258	6774.785063	9793.172653
b1084	b4172	309	59.592	1295.003113	1098.410006	1210.100519	1072.029556	1266.333706	1168.319802
b1084	b4179	2442	2192	36.750551	20.3136775	35.0427075	21.5703675	22.9490935	12.431802
b1084	b4200	396	146	2690.075423	3289.837543	2504.183515	3356.705316	2752.130878	3757.441221
b1084	b4203	450	200	2053.356228	2458.3945	1933.743362	2559.651722	2050.097431	2566.90539
b1094	b0025	942	692	63.263683	56.921873	66.5873175	54.8107315	61.2501445	43.658198
b1094	b0098	2706	2456	65.1921145	57.068162	65.731855	57.680061	52.5884065	39.963569
b1094	b0114	2664	2414	178.410108	280.198629	654.434629	267.163194	390.97982	94.495895
b1094	b0115	1893	1643	212.429518	282.8699235	631.340118	268.4988355	138.3134555	111.9409575
b1094	b0116	1425	1175	233.505162	313.9508785	540.4597515	315.9838725	74.464331	138.320028
b1094	b0179	1026	776	165.3767315	169.3782255	173.527457	150.834423	147.9431455	96.7715725
b1094	b0736	405	155	77.6881125	110.433098	72.5023535	66.559044	97.490839	61.9403175
b1094	b0924	4461	4211	32.2997775	29.1584575	27.6317345	28.9624015	24.931417	24.2782935
b1094	b1095	1242	992	255.734543	294.6223325	314.497659	267.7748805	242.272168	218.0530595
b1094	b2323	1221	971	87.5600805	89.157962	117.483409	104.5110325	92.6925355	82.0185315
b1094	b2563	381	131	47.4820065	39.0554315	68.930056	40.5738365	48.1383205	22.274588
b1094	b2836	2160	1910	8.501667	7.9175755	8.8996715	6.299517	7.382951	7.094332
b1094	b3162	1890	1640	156.0908645	133.065268	122.2599555	166.162755	157.8945725	76.5097275
b1094	b3256	1350	1100	130.6690655	213.2607185	169.5575995	157.428993	147.552985	189.841788
b1094	b3315	333	83.038	3150.784275	4145.312	3343.091253	4934.947488	3236.839608	4670.435709
b1094	b3320	630	380	2142.680178	2608.257492	2278.262404	2793.356543	2269.546702	2418.923881
b1094	b3341	540	290	1510.903925	1332.080994	1668.204203	2122.530515	1394.927168	1222.031231
b1094	b3650	2109	1859	65.934483	68.316608	73.3546845	63.6847595	64.577836	53.1601845
b1094	b3730	1371	1121	139.6826025	116.004342	145.00836	96.2191405	167.125901	124.1430305
b1094	b3888	990	740	23.2021865	16.843043	20.4640945	15.6015515	17.9669055	10.0392985
b1094	b4041	2424	2174	30.2274295	29.1167565	36.791506	25.113146	25.873755	21.9391775
b1094	b4187	1626	1376	4.3071945	5.3824225	8.8168615	1.8005405	7.5557805	0.6286825
b1094	b4200	396	146	2690.075423	3289.837543	2504.183515	3356.705316	2752.130878	3757.441221
b1290	b3637	237	15.531	13236.23168	17773.91549	13051.53145	16751.74505	14999.25169	20213.45501
b1290	b4143	1647	1397	125.6253495	273.33005	251.559118	155.518873	163.0268665	259.764275
b1686	b0023	264	25.725	8498.636233	17289.61796	10347.95294	12382.8213	11677.19148	22332.58354
b1686	b0114	2664	2414	178.410108	280.198629	654.434629	267.163194	390.97982	94.495895
b1686	b0115	1893	1643	212.429518	282.8699235	631.340118	268.4988355	138.3134555	111.9409575
b1686	b0116	1425	1175	233.505162	313.9508785	540.4597515	315.9838725	74.464331	138.320028
b1686	b0169	726	476	1500.982324	1469.712408	1013.601331	1771.40981	1163.791371	1430.041593
b1686	b1724	291	43.643	43.874978	61.838656	82.500546	26.3990885	46.633467	4.210695
b1686	b2581	1038	788	62.245869	50.0399905	63.952661	43.1509715	55.7353905	46.5170075
b1686	b2606	348	98.004	3143.112548	3496.216523	2109.237327	2844.229597	2495.243234	3867.790178
b1686	b3231	429	179	2770.732914	3237.209601	2375.696024	2970.826917	2700.808021	2996.863944
b1686	b3296	621	371	2247.50097	2240.446287	1687.576573	3063.484129	1855.499922	2807.371616
b1686	b3303	504	254	1636.861752	1968.423944	1537.423545	3648.637348	1541.907054	2167.294911
b1686	b3306	393	143	1962.001304	1995.016344	1743.438441	3450.638536	1766.46177	2208.333648
b1686	b3307	306	56.785	5666.554408	5465.658111	4860.576009	10137.83638	5051.50753	5165.517321
b1686	b3310	372	122	3991.806496	4399.269106	3742.946273	7580.94293	4238.330252	5018.242691
b1686	b3313	411	161	1971.852775	2209.422263	1765.950661	2857.122165	1675.105446	2579.771186
b1686	b3314	702	452	1443.943098	1669.844271	1324.199316	2095.236687	1258.499966	1839.56538
b1686	b3315	333	83.038	3150.784275	4145.312	3343.091253	4934.947488	3236.839608	4670.435709
b1686	b3317	822	572	1245.996052	1523.398745	1301.073578	1915.356248	1261.258632	1566.322048
b1686	b3318	303	54.027	4975.115466	5762.65146	4892.623836	6568.326703	4770.092794	5939.957607
b1686	b3320	630	380	2142.680178	2608.257492	2278.262404	2793.356543	2269.546702	2418.923881
b1686	b3341	540	290	1510.903925	1332.080994	1668.204203	2122.530515	1394.927168	1222.031231
b1686	b3602	363	113	58.516934	63.2809145	74.190698	63.889512	60.4802995	76.758689
b1686	b3637	237	15.531	13236.23168	17773.91549	13051.53145	16751.74505	14999.25169	20213.45501
b1686	b3984	705	455	1656.824895	1931.238158	1288.035313	1898.516456	1601.96609	2055.937637
b1686	b3986	366	116	7981.609761	9018.737859	6207.385531	9680.533258	6774.785063	9793.172653
b1686	b4255	417	167	346.533788	204.7122315	400.0678965	205.408487	295.4708965	174.7900085
b1718	b0011	714	464	0.7188935	0.9381395	0.961558	0.6595185	0.789916	0.4171035
b1718	b0023	264	25.725	8498.636233	17289.61796	10347.95294	12382.8213	11677.19148	22332.58354
b1718	b0169	726	476	1500.982324	1469.712408	1013.601331	1771.40981	1163.791371	1430.041593
b1718	b0632	1212	962	42.843055	48.8002045	63.2752485	45.901302	47.4109305	30.1396315
b1718	b0882	2277	2027	110.651993	54.103049	90.6360905	58.185448	66.18938	26.523214
b1718	b0911	1674	1424	1111.683553	1263.988802	1111.609115	1577.171934	1060.504442	1166.470994
b1718	b1269	876	626	83.5003105	94.9409565	60.286181	90.710468	68.617911	72.7159505
b1718	b1682	747	497	18.303778	9.7084315	22.5510415	15.0165995	7.1785	0.6077945
b1718	b1740	828	578	57.449479	40.587146	68.0308485	35.8610885	68.4487735	19.397462
b1718	b2231	2628	2378	106.5357975	91.39541	93.841368	89.2065605	82.573622	80.1033085
b1718	b2576	1335	1085	31.3973025	32.626162	26.798733	31.292823	25.9271675	27.204633
b1718	b2609	249	19.269	4242.623619	5351.862252	3597.39123	4387.201607	4651.103878	7511.539748
b1718	b3019	2259	2009	23.718783	25.774982	24.090806	25.425545	20.939879	21.9778875
b1718	b3030	1893	1643	43.0023105	36.8831055	29.466003	27.504565	31.431935	27.5533785
b1718	b3065	216	11.099	2864.437962	6161.413017	4260.192963	4106.85034	5129.435462	9586.936101
b1718	b3165	270	28.977	10003.38504	14587.58972	8796.203187	18821.84527	10279.35442	21134.47053
b1718	b3180	294	46.126	336.5212385	633.2731915	472.3591655	504.2675645	586.9822735	736.8287035
b1718	b3186	312	62.441	1709.635316	3329.798405	2143.771883	2390.971529	2544.923888	4075.281502
b1718	b3230	393	143	4142.370668	5137.752309	3595.63392	4999.188206	4261.531164	5067.376741
b1718	b3231	429	179	2770.732914	3237.209601	2375.696024	2970.826917	2700.808021	2996.863944
b1718	b3296	621	371	2247.50097	2240.446287	1687.576573	3063.484129	1855.499922	2807.371616
b1718	b3297	390	140	2854.502869	2708.200838	2109.10222	3838.886143	2263.593156	3132.649616
b1718	b3298	357	107.001	3324.027238	3264.65278	2543.379604	4239.217542	2766.27044	3870.581179
b1718	b3301	435	185	2563.218343	2833.190532	2253.211662	6219.413191	2186.124254	3223.403416
b1718	b3303	504	254	1636.861752	1968.423944	1537.423545	3648.637348	1541.907054	2167.294911
b1718	b3306	393	143	1962.001304	1995.016344	1743.438441	3450.638536	1766.46177	2208.333648
b1718	b3307	306	56.785	5666.554408	5465.658111	4860.576009	10137.83638	5051.50753	5165.517321
b1718	b3314	702	452	1443.943098	1669.844271	1324.199316	2095.236687	1258.499966	1839.56538
b1718	b3316	279	34.644	3775.541181	4758.662302	3691.121308	5470.466649	3684.27319	5368.2822
b1718	b3317	822	572	1245.996052	1523.398745	1301.073578	1915.356248	1261.258632	1566.322048
b1718	b3320	630	380	2142.680178	2608.257492	2278.262404	2793.356543	2269.546702	2418.923881
b1718	b3321	312	62.441	5157.795252	6653.509744	5680.438892	6538.172495	5972.246058	5788.265917
b1718	b3341	540	290	1510.903925	1332.080994	1668.204203	2122.530515	1394.927168	1222.031231
b1718	b3986	366	116	7981.609761	9018.737859	6207.385531	9680.533258	6774.785063	9793.172653
b1718	b4041	2424	2174	30.2274295	29.1167565	36.791506	25.113146	25.873755	21.9391775
b1718	b4179	2442	2192	36.750551	20.3136775	35.0427075	21.5703675	22.9490935	12.431802
b1718	b4200	396	146	2690.075423	3289.837543	2504.183515	3356.705316	2752.130878	3757.441221
b1718	b4202	228	13.36	9469.78819	10809.87824	7929.714424	10549.5564	8748.500806	12215.71969
b1763	b0114	2664	2414	178.410108	280.198629	654.434629	267.163194	390.97982	94.495895
b1763	b0115	1893	1643	212.429518	282.8699235	631.340118	268.4988355	138.3134555	111.9409575
b1763	b0116	1425	1175	233.505162	313.9508785	540.4597515	315.9838725	74.464331	138.320028
b1763	b0169	726	476	1500.982324	1469.712408	1013.601331	1771.40981	1163.791371	1430.041593
b1763	b0214	468	218	28.0238885	27.223797	32.5314025	19.9250375	31.9695125	21.4591935
b1763	b1274	2598	2348	57.4764695	62.633227	61.532706	59.2464925	51.2747875	51.523612
b1763	b2892	1734	1484	27.886967	22.323257	25.84197	22.5719255	21.6677675	15.492596
b1763	b3186	312	62.441	1709.635316	3329.798405	2143.771883	2390.971529	2544.923888	4075.281502
b1763	b3231	429	179	2770.732914	3237.209601	2375.696024	2970.826917	2700.808021	2996.863944
b1763	b3314	702	452	1443.943098	1669.844271	1324.199316	2095.236687	1258.499966	1839.56538
b1763	b3315	333	83.038	3150.784275	4145.312	3343.091253	4934.947488	3236.839608	4670.435709
b1763	b3320	630	380	2142.680178	2608.257492	2278.262404	2793.356543	2269.546702	2418.923881
b1763	b3734	1542	1292	472.1258555	438.427675	805.861207	609.171859	354.420542	413.09157
b1763	b3822	1830	1580	15.0878715	14.6047975	17.726212	15.443824	15.2398795	10.0090035
b1763	b4059	537	287	133.931687	146.317508	156.7149285	135.0828535	128.5658845	173.6187485
b1763	b4259	444	194	43.285619	29.731793	42.7372615	44.2458885	42.73414	28.4462235
b1763	b4372	414	164	39.576077	51.4271225	47.8814065	50.151365	46.2532825	42.2335835
b1913	b0169	726	476	1500.982324	1469.712408	1013.601331	1771.40981	1163.791371	1430.041593
b1913	b0660	1041	791	41.6065305	45.3351005	50.28921	34.173205	36.1566775	29.867617
b1913	b2249	1203	953	21.2865395	17.163399	18.608175	14.3377825	19.8165995	9.072071
b1913	b2291	600	350	12.821083	8.374756	16.0021685	11.1339775	11.751807	5.4041215
b1913	b2606	348	98.004	3143.112548	3496.216523	2109.237327	2844.229597	2495.243234	3867.790178
b1913	b3231	429	179	2770.732914	3237.209601	2375.696024	2970.826917	2700.808021	2996.863944
b1913	b3296	621	371	2247.50097	2240.446287	1687.576573	3063.484129	1855.499922	2807.371616
b1913	b3303	504	254	1636.861752	1968.423944	1537.423545	3648.637348	1541.907054	2167.294911
b1913	b3304	354	104.002	2485.716375	2746.82002	2276.46858	5129.549986	2315.590361	2866.140382
b1913	b3307	306	56.785	5666.554408	5465.658111	4860.576009	10137.83638	5051.50753	5165.517321
b1913	b3309	315	65.324	6353.956947	6233.032873	5094.005346	10776.24048	5678.823995	6286.476978
b1913	b3312	192	8.045	12657.24559	14423.86102	11103.58057	17667.71807	10833.76544	17851.69881
b1913	b3313	411	161	1971.852775	2209.422263	1765.950661	2857.122165	1675.105446	2579.771186
b1913	b3314	702	452	1443.943098	1669.844271	1324.199316	2095.236687	1258.499966	1839.56538
b1913	b3315	333	83.038	3150.784275	4145.312	3343.091253	4934.947488	3236.839608	4670.435709
b1913	b3320	630	380	2142.680178	2608.257492	2278.262404	2793.356543	2269.546702	2418.923881
b1913	b3339	1185	935	2519.758823	2486.403147	2848.252948	3039.646128	2091.066821	2037.797068
b1913	b3341	540	290	1510.903925	1332.080994	1668.204203	2122.530515	1394.927168	1222.031231
b1913	b3342	375	125	2203.980347	2326.645891	2852.061313	3455.330273	2483.275964	2729.119148
b1913	b3637	237	15.531	13236.23168	17773.91549	13051.53145	16751.74505	14999.25169	20213.45501
b1913	b4000	273	30.76	4476.836945	4480.970748	5016.716852	4165.677854	3698.142505	6506.375578
b1913	b4179	2442	2192	36.750551	20.3136775	35.0427075	21.5703675	22.9490935	12.431802
b2341	b0115	1893	1643	212.429518	282.8699235	631.340118	268.4988355	138.3134555	111.9409575
b2341	b0932	2613	2363	25.5835925	23.126979	25.915372	20.6073795	20.400557	10.949603
b2341	b2342	1311	1061	2.411314	2.7631405	2.202059	1.086641	0.7816295	2.0765415
b2341	b2383	2496	2246	0.542295	0.4345245	0.6244845	0.481402	0.397027	0.20395
b2341	b2443	642	392	2.714057	4.2265565	4.2859465	3.0393035	2.9693625	1.8408335
b2341	b2890	1518	1268	114.665511	138.6233115	171.895251	131.5398475	120.7192635	96.468185
b2530	b0014	1917	1667	73.2719125	193.1296315	110.1814405	97.1722995	105.955882	188.5513825
b2530	b1848	291	43.643	128.732683	88.9903995	395.6905325	198.4451855	245.9471895	87.338827
b2530	b1928	414	164	118.4173735	99.731708	116.598288	90.029019	107.5165665	78.815325
b2530	b2529	387	137	94.6125425	148.5615405	167.222997	182.5138835	284.9762165	98.390539
b2530	b2729	1122	872	34.5944295	4.2528915	8.6795185	3.371229	18.531923	2.1293035
b2530	b3470	246	18.23	86.397922	215.1624945	113.0048485	106.224633	92.9854555	158.1327845
b2530	b3895	834	584	18.9085095	23.803084	17.104168	18.4635565	17.8535675	12.015679
b2576	b0015	1131	881	29.127593	68.1013675	42.299103	46.603688	44.557436	64.278634
b2576	b0169	726	476	1500.982324	1469.712408	1013.601331	1771.40981	1163.791371	1430.041593
b2576	b0528	213	10.625	531.9744405	406.555037	775.9618675	490.01834	571.2331385	172.603595
b2576	b0877	993	743	43.6023255	107.2903385	45.549473	81.921886	84.1448455	83.115328
b2576	b0911	1674	1424	1111.683553	1263.988802	1111.609115	1577.171934	1060.504442	1166.470994
b2576	b0948	2109	1859	26.731997	25.1624295	24.681492	25.7333625	24.5204335	18.355524
b2576	b1084	3186	2936	70.2183115	48.0061395	47.6646055	62.7610275	49.6878885	32.8320605
b2576	b1086	960	710	46.173104	47.850292	36.78783	44.259515	40.979644	41.663083
b2576	b1207	948	698	247.538726	223.167243	328.102621	277.0022895	298.5206665	101.807783
b2576	b1209	624	374	45.8159375	37.352132	47.589204	38.2339115	45.830412	17.20099
b2576	b1269	876	626	83.5003105	94.9409565	60.286181	90.710468	68.617911	72.7159505
b2576	b1274	2598	2348	57.4764695	62.633227	61.532706	59.2464925	51.2747875	51.523612
b2576	b1413	3903	3653	14.3471105	10.4727185	13.591101	11.803149	12.4296045	5.9490685
b2576	b1718	543	293	1284.261616	1408.869834	1181.208642	1209.718364	1347.634843	1174.312103
b2576	b2007	330	80.056	1147.356878	594.194929	1439.366367	616.3585835	1044.582999	466.796527
b2576	b2517	1155	905	40.5885085	56.728668	45.0663315	43.1944855	37.786384	46.0572735
b2576	b2830	531	281	100.9264195	70.536638	95.9511845	74.4214035	99.9529295	62.170756
b2576	b2960	720	470	28.789521	37.4456055	43.4638005	41.765093	30.6735185	37.0603535
b2576	b3162	1890	1640	156.0908645	133.065268	122.2599555	166.162755	157.8945725	76.5097275
b2576	b3164	2136	1886	229.9457335	180.9955935	193.811693	253.29333	190.818184	121.483985
b2576	b3308	540	290	2511.406983	2571.012851	2214.341283	5032.008362	2329.031686	2481.298374
b2576	b3309	315	65.324	6353.956947	6233.032873	5094.005346	10776.24048	5678.823995	6286.476978
b2576	b3314	702	452	1443.943098	1669.844271	1324.199316	2095.236687	1258.499966	1839.56538
b2576	b3315	333	83.038	3150.784275	4145.312	3343.091253	4934.947488	3236.839608	4670.435709
b2576	b3317	822	572	1245.996052	1523.398745	1301.073578	1915.356248	1261.258632	1566.322048
b2576	b3318	303	54.027	4975.115466	5762.65146	4892.623836	6568.326703	4770.092794	5939.957607
b2576	b3319	606	356	1486.210072	1754.546073	1545.679733	1961.433647	1534.892435	1805.114143
b2576	b3339	1185	935	2519.758823	2486.403147	2848.252948	3039.646128	2091.066821	2037.797068
b2576	b3590	1845	1595	23.9678405	11.895552	20.3194885	14.1011425	13.3156825	8.697284
b2576	b3650	2109	1859	65.934483	68.316608	73.3546845	63.6847595	64.577836	53.1601845
b2576	b3708	1416	1166	7.428624	4.419912	0.4891645	0.3363925	0.296624	6.401711
b2576	b3980	1185	935	926.3044845	1040.497691	1364.997308	1302.605994	1040.190745	940.9655165
b2576	b3984	705	455	1656.824895	1931.238158	1288.035313	1898.516456	1601.96609	2055.937637
b2576	b4179	2442	2192	36.750551	20.3136775	35.0427075	21.5703675	22.9490935	12.431802
b2990	b0114	2664	2414	178.410108	280.198629	654.434629	267.163194	390.97982	94.495895
b2990	b0812	504	254	239.158553	226.834356	454.511843	76.969548	656.529353	21.3671375
b2990	b0876	1659	1409	6.4180805	3.388449	5.560124	4.812488	4.6059085	2.4970275
b2990	b0957	1041	791	2294.082156	1910.639964	2629.249061	2484.258805	2184.06837	1243.858127
b2990	b0973	1794	1544	0.355809	0.365124	0.384032	0.162488	15.312097	0.0539055
b2990	b2721	1710	1460	0.444498	0.4375845	0.4555515	0.3810555	37.890194	0.155478
b2990	b2729	1122	872	34.5944295	4.2528915	8.6795185	3.371229	18.531923	2.1293035
b2990	b2730	1011	761	33.1340755	4.6442155	7.5564765	3.9650675	16.932763	2.303626
b2990	b2994	1704	1454	20.314678	7.277391	6.664406	6.496092	22.1340025	7.1952555
b2990	b3251	1044	794	137.1419375	136.103612	171.2792325	149.781017	156.511035	93.3325645
b2990	b3339	1185	935	2519.758823	2486.403147	2848.252948	3039.646128	2091.066821	2037.797068
b2990	b3732	1383	1133	479.685674	406.115139	733.3167555	557.924173	332.163855	406.2441905
b3006	b0014	1917	1667	73.2719125	193.1296315	110.1814405	97.1722995	105.955882	188.5513825
b3006	b0114	2664	2414	178.410108	280.198629	654.434629	267.163194	390.97982	94.495895
b3006	b0169	726	476	1500.982324	1469.712408	1013.601331	1771.40981	1163.791371	1430.041593
b3006	b0473	1875	1625	28.587826	57.460013	35.724551	32.4350655	32.6289175	57.664552
b3006	b0903	2283	2033	869.338853	301.762023	1045.978951	140.7516495	932.451315	144.482575
b3006	b0911	1674	1424	1111.683553	1263.988802	1111.609115	1577.171934	1060.504442	1166.470994
b3006	b1241	2676	2426	411.2306945	63.5724605	269.667686	74.857574	384.0254715	54.0597215
b3006	b1676	1413	1163	211.8751635	148.0441765	402.1900525	136.218961	206.2311535	125.5161895
b3006	b1779	996	746	2879.841707	1472.586607	2623.50318	1274.281015	2494.78745	1030.684924
b3006	b2592	2574	2324	26.1367335	38.9990455	29.880033	20.7602265	26.144861	21.702857
b3006	b3317	822	572	1245.996052	1523.398745	1301.073578	1915.356248	1261.258632	1566.322048
b3006	b3340	2115	1865	1301.846184	1268.072135	1414.594726	1666.871028	1103.563047	1152.925754
b3006	b3417	2394	2144	15.07992	13.226851	10.405253	4.729843	7.4421575	15.756421
b3006	b3708	1416	1166	7.428624	4.419912	0.4891645	0.3363925	0.296624	6.401711
b3006	b4129	1518	1268	56.314574	72.2482055	159.823519	19.6473215	54.8755935	38.8865435
b3006	b4143	1647	1397	125.6253495	273.33005	251.559118	155.518873	163.0268665	259.764275
b3071	b0114	2664	2414	178.410108	280.198629	654.434629	267.163194	390.97982	94.495895
b3071	b0115	1893	1643	212.429518	282.8699235	631.340118	268.4988355	138.3134555	111.9409575
b3071	b0116	1425	1175	233.505162	313.9508785	540.4597515	315.9838725	74.464331	138.320028
b3071	b0169	726	476	1500.982324	1469.712408	1013.601331	1771.40981	1163.791371	1430.041593
b3071	b0911	1674	1424	1111.683553	1263.988802	1111.609115	1577.171934	1060.504442	1166.470994
b3071	b2606	348	98.004	3143.112548	3496.216523	2109.237327	2844.229597	2495.243234	3867.790178
b3071	b3078	1434	1184	0.0637815	0.3883455	0.074428	0.0661775	0.0708255	0.479141
b3071	b3314	702	452	1443.943098	1669.844271	1324.199316	2095.236687	1258.499966	1839.56538
b3071	b3315	333	83.038	3150.784275	4145.312	3343.091253	4934.947488	3236.839608	4670.435709
b3071	b3317	822	572	1245.996052	1523.398745	1301.073578	1915.356248	1261.258632	1566.322048
b3071	b3318	303	54.027	4975.115466	5762.65146	4892.623836	6568.326703	4770.092794	5939.957607
b3071	b3320	630	380	2142.680178	2608.257492	2278.262404	2793.356543	2269.546702	2418.923881
b3071	b3341	540	290	1510.903925	1332.080994	1668.204203	2122.530515	1394.927168	1222.031231
b3071	b4000	273	30.76	4476.836945	4480.970748	5016.716852	4165.677854	3698.142505	6506.375578
b3071	b4200	396	146	2690.075423	3289.837543	2504.183515	3356.705316	2752.130878	3757.441221
b3164	b0014	1917	1667	73.2719125	193.1296315	110.1814405	97.1722995	105.955882	188.5513825
b3164	b0023	264	25.725	8498.636233	17289.61796	10347.95294	12382.8213	11677.19148	22332.58354
b3164	b0528	213	10.625	531.9744405	406.555037	775.9618675	490.01834	571.2331385	172.603595
b3164	b0623	210	10.181	19884.49268	32744.73008	27012.68251	15742.5683	28141.52597	67114.28299
b3164	b1084	3186	2936	70.2183115	48.0061395	47.6646055	62.7610275	49.6878885	32.8320605
b3164	b1269	876	626	83.5003105	94.9409565	60.286181	90.710468	68.617911	72.7159505
b3164	b1823	210	10.181	24522.92276	14325.56974	17720.00434	12322.20817	21463.12972	10895.34648
b3164	b2517	1155	905	40.5885085	56.728668	45.0663315	43.1944855	37.786384	46.0572735
b3164	b2576	1335	1085	31.3973025	32.626162	26.798733	31.292823	25.9271675	27.204633
b3164	b2581	1038	788	62.245869	50.0399905	63.952661	43.1509715	55.7353905	46.5170075
b3164	b2585	1356	1106	50.8490955	47.7314215	44.82961	36.2905645	46.412958	34.1713445
b3164	b2779	1299	1049	808.9825685	451.6408515	1148.19212	559.7608855	1111.672069	362.327063
b3164	b2942	1155	905	40.6375615	113.418665	76.361931	67.3590525	73.7438125	47.8183285
b3164	b3162	1890	1640	156.0908645	133.065268	122.2599555	166.162755	157.8945725	76.5097275
b3164	b3186	312	62.441	1709.635316	3329.798405	2143.771883	2390.971529	2544.923888	4075.281502
b3164	b3231	429	179	2770.732914	3237.209601	2375.696024	2970.826917	2700.808021	2996.863944
b3164	b3251	1044	794	137.1419375	136.103612	171.2792325	149.781017	156.511035	93.3325645
b3164	b3294	384	134	3628.312077	4031.002168	2923.056417	6261.580807	3197.041295	4833.161108
b3164	b3295	990	740	1687.679537	1710.345407	1220.056269	2284.248102	1350.792926	2196.395643
b3164	b3296	621	371	2247.50097	2240.446287	1687.576573	3063.484129	1855.499922	2807.371616
b3164	b3298	357	107.001	3324.027238	3264.65278	2543.379604	4239.217542	2766.27044	3870.581179
b3164	b3301	435	185	2563.218343	2833.190532	2253.211662	6219.413191	2186.124254	3223.403416
b3164	b3303	504	254	1636.861752	1968.423944	1537.423545	3648.637348	1541.907054	2167.294911
b3164	b3308	540	290	2511.406983	2571.012851	2214.341283	5032.008362	2329.031686	2481.298374
b3164	b3309	315	65.324	6353.956947	6233.032873	5094.005346	10776.24048	5678.823995	6286.476978
b3164	b3314	702	452	1443.943098	1669.844271	1324.199316	2095.236687	1258.499966	1839.56538
b3164	b3315	333	83.038	3150.784275	4145.312	3343.091253	4934.947488	3236.839608	4670.435709
b3164	b3316	279	34.644	3775.541181	4758.662302	3691.121308	5470.466649	3684.27319	5368.2822
b3164	b3317	822	572	1245.996052	1523.398745	1301.073578	1915.356248	1261.258632	1566.322048
b3164	b3319	606	356	1486.210072	1754.546073	1545.679733	1961.433647	1534.892435	1805.114143
b3164	b3320	630	380	2142.680178	2608.257492	2278.262404	2793.356543	2269.546702	2418.923881
b3164	b3341	540	290	1510.903925	1332.080994	1668.204203	2122.530515	1394.927168	1222.031231
b3164	b3417	2394	2144	15.07992	13.226851	10.405253	4.729843	7.4421575	15.756421
b3164	b3780	1266	1016	109.76899	93.41005	119.539651	88.3432285	107.6251855	70.986905
b3164	b3984	705	455	1656.824895	1931.238158	1288.035313	1898.516456	1601.96609	2055.937637
b3164	b4000	273	30.76	4476.836945	4480.970748	5016.716852	4165.677854	3698.142505	6506.375578
b3164	b4172	309	59.592	1295.003113	1098.410006	1210.100519	1072.029556	1266.333706	1168.319802
b3164	b4203	450	200	2053.356228	2458.3945	1933.743362	2559.651722	2050.097431	2566.90539
b3417	b0115	1893	1643	212.429518	282.8699235	631.340118	268.4988355	138.3134555	111.9409575
b3417	b0116	1425	1175	233.505162	313.9508785	540.4597515	315.9838725	74.464331	138.320028
b3417	b0185	960	710	123.615751	127.7511175	158.2204495	113.8788215	110.535999	98.9547375
b3417	b0214	468	218	28.0238885	27.223797	32.5314025	19.9250375	31.9695125	21.4591935
b3417	b0440	273	30.76	4131.642002	3753.323759	3988.812549	3921.18688	4584.60123	3945.523212
b3417	b1215	855	605	97.5541975	87.944582	130.588686	75.017706	86.9127055	51.165681
b3417	b1269	876	626	83.5003105	94.9409565	60.286181	90.710468	68.617911	72.7159505
b3417	b1274	2598	2348	57.4764695	62.633227	61.532706	59.2464925	51.2747875	51.523612
b3417	b1827	792	542	34.35923	37.6868775	32.967995	29.127909	37.304134	30.628131
b3417	b2450	810	560	13.5955035	10.4322535	11.9361155	14.179786	6.6796585	9.28947
b3417	b2606	348	98.004	3143.112548	3496.216523	2109.237327	2844.229597	2495.243234	3867.790178
b3417	b2609	249	19.269	4242.623619	5351.862252	3597.39123	4387.201607	4651.103878	7511.539748
b3417	b2620	483	233	130.0577605	78.6900335	135.410787	106.111358	108.4012425	56.765369
b3417	b3006	735	485	389.611752	162.2657915	340.5669045	244.0054135	292.5463475	24.187069
b3417	b3164	2136	1886	229.9457335	180.9955935	193.811693	253.29333	190.818184	121.483985
b3417	b3260	966	716	212.149898	190.7402535	169.398254	158.0501565	156.121316	179.321129
b3417	b3303	504	254	1636.861752	1968.423944	1537.423545	3648.637348	1541.907054	2167.294911
b3417	b3315	333	83.038	3150.784275	4145.312	3343.091253	4934.947488	3236.839608	4670.435709
b3417	b3320	630	380	2142.680178	2608.257492	2278.262404	2793.356543	2269.546702	2418.923881
b3417	b3637	237	15.531	13236.23168	17773.91549	13051.53145	16751.74505	14999.25169	20213.45501
b3417	b3863	2787	2537	27.8135585	18.3678445	30.2177775	21.676957	21.7879825	14.238001
b3417	b3984	705	455	1656.824895	1931.238158	1288.035313	1898.516456	1601.96609	2055.937637
b3417	b3988	4224	3974	210.213606	247.1089525	238.2114375	261.947176	213.860136	214.06317
b3417	b3998	672	422	38.739411	28.8225775	55.531615	33.003249	35.439249	15.6064765
b3417	b4000	273	30.76	4476.836945	4480.970748	5016.716852	4165.677854	3698.142505	6506.375578
b3417	b4059	537	287	133.931687	146.317508	156.7149285	135.0828535	128.5658845	173.6187485
b3417	b4127	273	30.76	30.13358	16.031635	35.95558	11.4657935	22.2441985	9.465312
b3417	b4348	1395	1145	14.3873995	15.857064	15.4736775	14.7588915	14.468746	10.8832675
b3560	b0015	1131	881	29.127593	68.1013675	42.299103	46.603688	44.557436	64.278634
b3560	b0169	726	476	1500.982324	1469.712408	1013.601331	1771.40981	1163.791371	1430.041593
b3560	b0710	744	494	34.6488135	24.0971185	42.3088745	29.594806	37.0326535	15.7994505
b3560	b2609	249	19.269	4242.623619	5351.862252	3597.39123	4387.201607	4651.103878	7511.539748
b3560	b3303	504	254	1636.861752	1968.423944	1537.423545	3648.637348	1541.907054	2167.294911
b3560	b3319	606	356	1486.210072	1754.546073	1545.679733	1961.433647	1534.892435	1805.114143
b3560	b3320	630	380	2142.680178	2608.257492	2278.262404	2793.356543	2269.546702	2418.923881
b3560	b3637	237	15.531	13236.23168	17773.91549	13051.53145	16751.74505	14999.25169	20213.45501
b3560	b3980	1185	935	926.3044845	1040.497691	1364.997308	1302.605994	1040.190745	940.9655165
b3590	b0015	1131	881	29.127593	68.1013675	42.299103	46.603688	44.557436	64.278634
b3590	b0114	2664	2414	178.410108	280.198629	654.434629	267.163194	390.97982	94.495895
b3590	b0115	1893	1643	212.429518	282.8699235	631.340118	268.4988355	138.3134555	111.9409575
b3590	b0911	1674	1424	1111.683553	1263.988802	1111.609115	1577.171934	1060.504442	1166.470994
b3590	b1269	876	626	83.5003105	94.9409565	60.286181	90.710468	68.617911	72.7159505
b3590	b1435	1962	1712	14.1214175	13.6725315	14.3197455	13.25522	15.9819835	8.251541
b3590	b2297	2145	1895	96.571869	94.0012075	177.672319	64.4327145	164.2448465	55.5727055
b3590	b2517	1155	905	40.5885085	56.728668	45.0663315	43.1944855	37.786384	46.0572735
b3590	b2576	1335	1085	31.3973025	32.626162	26.798733	31.292823	25.9271675	27.204633
b3590	b2581	1038	788	62.245869	50.0399905	63.952661	43.1509715	55.7353905	46.5170075
b3590	b2606	348	98.004	3143.112548	3496.216523	2109.237327	2844.229597	2495.243234	3867.790178
b3590	b2696	186	7.49	9379.104453	8045.501015	11173.31692	7541.798967	9504.498717	5290.580976
b3590	b3231	429	179	2770.732914	3237.209601	2375.696024	2970.826917	2700.808021	2996.863944
b3590	b3296	621	371	2247.50097	2240.446287	1687.576573	3063.484129	1855.499922	2807.371616
b3590	b3301	435	185	2563.218343	2833.190532	2253.211662	6219.413191	2186.124254	3223.403416
b3590	b3303	504	254	1636.861752	1968.423944	1537.423545	3648.637348	1541.907054	2167.294911
b3590	b3309	315	65.324	6353.956947	6233.032873	5094.005346	10776.24048	5678.823995	6286.476978
b3590	b3314	702	452	1443.943098	1669.844271	1324.199316	2095.236687	1258.499966	1839.56538
b3590	b3315	333	83.038	3150.784275	4145.312	3343.091253	4934.947488	3236.839608	4670.435709
b3590	b3317	822	572	1245.996052	1523.398745	1301.073578	1915.356248	1261.258632	1566.322048
b3590	b3319	606	356	1486.210072	1754.546073	1545.679733	1961.433647	1534.892435	1805.114143
b3590	b3320	630	380	2142.680178	2608.257492	2278.262404	2793.356543	2269.546702	2418.923881
b3590	b3637	237	15.531	13236.23168	17773.91549	13051.53145	16751.74505	14999.25169	20213.45501
b3590	b3783	1260	1010	277.6758765	297.9798845	286.98079	296.3389525	254.4156935	210.35607
b3590	b3984	705	455	1656.824895	1931.238158	1288.035313	1898.516456	1601.96609	2055.937637
b3590	b3986	366	116	7981.609761	9018.737859	6207.385531	9680.533258	6774.785063	9793.172653
b3590	b4172	309	59.592	1295.003113	1098.410006	1210.100519	1072.029556	1266.333706	1168.319802
b3590	b4179	2442	2192	36.750551	20.3136775	35.0427075	21.5703675	22.9490935	12.431802
b3590	b4200	396	146	2690.075423	3289.837543	2504.183515	3356.705316	2752.130878	3757.441221
b3590	b4203	450	200	2053.356228	2458.3945	1933.743362	2559.651722	2050.097431	2566.90539
b3602	b0115	1893	1643	212.429518	282.8699235	631.340118	268.4988355	138.3134555	111.9409575
b3602	b0116	1425	1175	233.505162	313.9508785	540.4597515	315.9838725	74.464331	138.320028
b3602	b0169	726	476	1500.982324	1469.712408	1013.601331	1771.40981	1163.791371	1430.041593
b3602	b0528	213	10.625	531.9744405	406.555037	775.9618675	490.01834	571.2331385	172.603595
b3602	b1086	960	710	46.173104	47.850292	36.78783	44.259515	40.979644	41.663083
b3602	b1135	654	404	15.313042	17.863033	18.1651195	11.704649	20.6366005	10.0497935
b3602	b1269	876	626	83.5003105	94.9409565	60.286181	90.710468	68.617911	72.7159505
b3602	b1686	411	161	38.765124	38.8898915	49.840106	37.921262	55.0660205	8.0099575
b3602	b1716	357	107.001	5926.01143	7247.096226	4993.280098	8790.023198	5645.9142	6290.493293
b3602	b2517	1155	905	40.5885085	56.728668	45.0663315	43.1944855	37.786384	46.0572735
b3602	b2581	1038	788	62.245869	50.0399905	63.952661	43.1509715	55.7353905	46.5170075
b3602	b2606	348	98.004	3143.112548	3496.216523	2109.237327	2844.229597	2495.243234	3867.790178
b3602	b2830	531	281	100.9264195	70.536638	95.9511845	74.4214035	99.9529295	62.170756
b3602	b3162	1890	1640	156.0908645	133.065268	122.2599555	166.162755	157.8945725	76.5097275
b3602	b3180	294	46.126	336.5212385	633.2731915	472.3591655	504.2675645	586.9822735	736.8287035
b3602	b3231	429	179	2770.732914	3237.209601	2375.696024	2970.826917	2700.808021	2996.863944
b3602	b3303	504	254	1636.861752	1968.423944	1537.423545	3648.637348	1541.907054	2167.294911
b3602	b3304	354	104.002	2485.716375	2746.82002	2276.46858	5129.549986	2315.590361	2866.140382
b3602	b3307	306	56.785	5666.554408	5465.658111	4860.576009	10137.83638	5051.50753	5165.517321
b3602	b3315	333	83.038	3150.784275	4145.312	3343.091253	4934.947488	3236.839608	4670.435709
b3602	b3320	630	380	2142.680178	2608.257492	2278.262404	2793.356543	2269.546702	2418.923881
b3602	b3341	540	290	1510.903925	1332.080994	1668.204203	2122.530515	1394.927168	1222.031231
b3602	b3637	237	15.531	13236.23168	17773.91549	13051.53145	16751.74505	14999.25169	20213.45501
b3602	b3984	705	455	1656.824895	1931.238158	1288.035313	1898.516456	1601.96609	2055.937637
b3602	b4179	2442	2192	36.750551	20.3136775	35.0427075	21.5703675	22.9490935	12.431802
b3686	b0116	1425	1175	233.505162	313.9508785	540.4597515	315.9838725	74.464331	138.320028
b3686	b1623	1002	752	14.6500315	20.397803	9.5724915	6.7395355	6.34084	29.100062
b3686	b2096	855	605	699.182666	214.0576065	395.797848	187.866487	120.7219365	196.5147925
b3686	b3251	1044	794	137.1419375	136.103612	171.2792325	149.781017	156.511035	93.3325645
b3686	b3418	2706	2456	52.00671	39.6786995	42.2411715	22.2621925	13.3202185	58.2560045
b3686	b3687	414	164	18.0824845	36.659889	16.704779	15.3850365	19.2035715	45.269702
b3686	b3725	774	524	6.767617	22.9921785	20.377982	17.58373	17.7022815	18.4769205
b3686	b3895	834	584	18.9085095	23.803084	17.104168	18.4635565	17.8535675	12.015679
b3725	b0014	1917	1667	73.2719125	193.1296315	110.1814405	97.1722995	105.955882	188.5513825
b3725	b0015	1131	881	29.127593	68.1013675	42.299103	46.603688	44.557436	64.278634
b3725	b0095	1152	902	136.932831	108.3744845	168.815674	122.3649465	116.581124	67.632737
b3725	b0420	1863	1613	28.5787505	26.120632	25.031359	25.8026075	23.91246	15.4486805
b3725	b0438	1275	1025	136.839407	102.537624	127.080324	106.1236915	100.922492	90.5229225
b3725	b0661	1425	1175	40.214583	56.306137	57.4694235	49.388336	41.2145565	38.986801
b3725	b0710	744	494	34.6488135	24.0971185	42.3088745	29.594806	37.0326535	15.7994505
b3725	b2096	855	605	699.182666	214.0576065	395.797848	187.866487	120.7219365	196.5147925
b3725	b2231	2628	2378	106.5357975	91.39541	93.841368	89.2065605	82.573622	80.1033085
b3725	b2517	1155	905	40.5885085	56.728668	45.0663315	43.1944855	37.786384	46.0572735
b3725	b2942	1155	905	40.6375615	113.418665	76.361931	67.3590525	73.7438125	47.8183285
b3725	b3251	1044	794	137.1419375	136.103612	171.2792325	149.781017	156.511035	93.3325645
b3725	b3339	1185	935	2519.758823	2486.403147	2848.252948	3039.646128	2091.066821	2037.797068
b3725	b3418	2706	2456	52.00671	39.6786995	42.2411715	22.2621925	13.3202185	58.2560045
b3725	b3643	687	437	61.112072	58.8330425	61.449408	68.7714635	60.7830795	69.024462
b3725	b3686	429	179	3.356467	6.2893775	3.195352	3.3287305	4.5423585	6.929024
b3725	b3687	414	164	18.0824845	36.659889	16.704779	15.3850365	19.2035715	45.269702
b3725	b3931	1332	1082	37.7903115	74.2052785	60.3671505	44.523474	49.6110555	75.222827
b3725	b3980	1185	935	926.3044845	1040.497691	1364.997308	1302.605994	1040.190745	940.9655165
b3725	b4143	1647	1397	125.6253495	273.33005	251.559118	155.518873	163.0268665	259.764275
b4000	b0014	1917	1667	73.2719125	193.1296315	110.1814405	97.1722995	105.955882	188.5513825
b4000	b0406	1128	878	71.087158	72.0054235	69.7518095	76.9974605	57.6012155	57.477985
b4000	b0440	273	30.76	4131.642002	3753.323759	3988.812549	3921.18688	4584.60123	3945.523212
b4000	b0528	213	10.625	531.9744405	406.555037	775.9618675	490.01834	571.2331385	172.603595
b4000	b0623	210	10.181	19884.49268	32744.73008	27012.68251	15742.5683	28141.52597	67114.28299
b4000	b0877	993	743	43.6023255	107.2903385	45.549473	81.921886	84.1448455	83.115328
b4000	b0880	225	12.734	418.1872915	203.9346915	457.4307165	163.6848965	161.2402825	167.889032
b4000	b0912	285	38.947	1075.287728	1086.776812	1672.749929	925.7011175	1119.237103	641.0736975
b4000	b1086	960	710	46.173104	47.850292	36.78783	44.259515	40.979644	41.663083
b4000	b1237	414	164	2384.801274	2322.339334	2010.317226	3093.537962	2489.637033	1970.087382
b4000	b1269	876	626	83.5003105	94.9409565	60.286181	90.710468	68.617911	72.7159505
b4000	b1274	2598	2348	57.4764695	62.633227	61.532706	59.2464925	51.2747875	51.523612
b4000	b1452	1062	812	335.5830875	46.2705625	316.5943025	246.126578	47.4813645	10.2020665
b4000	b1823	210	10.181	24522.92276	14325.56974	17720.00434	12322.20817	21463.12972	10895.34648
b4000	b1827	792	542	34.35923	37.6868775	32.967995	29.127909	37.304134	30.628131
b4000	b1951	624	374	1.455071	0.567119	6.3897395	1.4677585	1.169679	0.817763
b4000	b2007	330	80.056	1147.356878	594.194929	1439.366367	616.3585835	1044.582999	466.796527
b4000	b2291	600	350	12.821083	8.374756	16.0021685	11.1339775	11.751807	5.4041215
b4000	b1913	495	245	81.979694	40.5470315	98.882089	46.4972535	73.556032	27.66819
b4000	b2517	1155	905	40.5885085	56.728668	45.0663315	43.1944855	37.786384	46.0572735
b4000	b2531	489	239	29.881358	89.222806	74.4587165	79.7380205	159.671021	60.1565625
b4000	b2553	339	89.016	154.598983	206.611882	191.4146495	163.0523725	204.844119	125.301343
b4000	b2581	1038	788	62.245869	50.0399905	63.952661	43.1509715	55.7353905	46.5170075
b4000	b2620	483	233	130.0577605	78.6900335	135.410787	106.111358	108.4012425	56.765369
b4000	b2830	531	281	100.9264195	70.536638	95.9511845	74.4214035	99.9529295	62.170756
b4000	b3071	624	374	14.6321905	11.3471425	20.5287285	11.529588	9.6053455	9.1996185
b4000	b3162	1890	1640	156.0908645	133.065268	122.2599555	166.162755	157.8945725	76.5097275
b4000	b3164	2136	1886	229.9457335	180.9955935	193.811693	253.29333	190.818184	121.483985
b4000	b3261	297	48.689	1295.198936	1442.175957	1176.374102	1212.977907	1177.611978	1321.065374
b4000	b3295	990	740	1687.679537	1710.345407	1220.056269	2284.248102	1350.792926	2196.395643
b4000	b3416	2085	1835	17.229006	10.4955	9.5016435	5.269691	7.772091	11.0181765
b4000	b3417	2394	2144	15.07992	13.226851	10.405253	4.729843	7.4421575	15.756421
b4000	b3704	360	110.001	748.6606035	866.1106765	702.85589	773.615422	691.708925	532.255637
b4000	b3813	2163	1913	24.7188205	23.031787	32.709985	24.413475	25.6277665	16.726961
b4000	b3863	2787	2537	27.8135585	18.3678445	30.2177775	21.676957	21.7879825	14.238001
b4000	b3987	4029	3779	179.749027	224.849827	226.423936	234.775613	202.1927655	173.3701755
b4000	b3988	4224	3974	210.213606	247.1089525	238.2114375	261.947176	213.860136	214.06317
b4000	b3998	672	422	38.739411	28.8225775	55.531615	33.003249	35.439249	15.6064765
b4000	b4179	2442	2192	36.750551	20.3136775	35.0427075	21.5703675	22.9490935	12.431802
b4000	b4348	1395	1145	14.3873995	15.857064	15.4736775	14.7588915	14.468746	10.8832675
b4043	b0015	1131	881	29.127593	68.1013675	42.299103	46.603688	44.557436	64.278634
b4043	b0095	1152	902	136.932831	108.3744845	168.815674	122.3649465	116.581124	67.632737
b4043	b0171	726	476	108.266209	91.1205925	117.07102	133.5114385	95.228242	59.552955
b4043	b0420	1863	1613	28.5787505	26.120632	25.031359	25.8026075	23.91246	15.4486805
b4043	b0438	1275	1025	136.839407	102.537624	127.080324	106.1236915	100.922492	90.5229225
b4043	b0710	744	494	34.6488135	24.0971185	42.3088745	29.594806	37.0326535	15.7994505
b4043	b1224	3744	3494	5.05813	56.020386	22.43162	2.80976	6.279392	7.645509
b4043	b2231	2628	2378	106.5357975	91.39541	93.841368	89.2065605	82.573622	80.1033085
b4043	b2496	702	452	57.9737725	33.510988	37.9926785	55.936204	59.4685165	21.11023
b4043	b2517	1155	905	40.5885085	56.728668	45.0663315	43.1944855	37.786384	46.0572735
b4043	b2729	1122	872	34.5944295	4.2528915	8.6795185	3.371229	18.531923	2.1293035
b4043	b2942	1155	905	40.6375615	113.418665	76.361931	67.3590525	73.7438125	47.8183285
b4043	b3251	1044	794	137.1419375	136.103612	171.2792325	149.781017	156.511035	93.3325645
b4043	b3643	687	437	61.112072	58.8330425	61.449408	68.7714635	60.7830795	69.024462
b4043	b3931	1332	1082	37.7903115	74.2052785	60.3671505	44.523474	49.6110555	75.222827
b4043	b4235	1353	1103	28.192411	21.9468325	32.164531	20.7615825	23.3686465	17.3569685
b4172	b0015	1131	881	29.127593	68.1013675	42.299103	46.603688	44.557436	64.278634
b4172	b0119	363	113	50.110337	40.189033	57.859872	42.360064	32.823322	40.5308
b4172	b0169	726	476	1500.982324	1469.712408	1013.601331	1771.40981	1163.791371	1430.041593
b4172	b0179	1026	776	165.3767315	169.3782255	173.527457	150.834423	147.9431455	96.7715725
b4172	b0406	1128	878	71.087158	72.0054235	69.7518095	76.9974605	57.6012155	57.477985
b4172	b0436	1299	1049	481.7576685	464.225306	418.1132035	497.5209835	384.19836	479.7334575
b4172	b0911	1674	1424	1111.683553	1263.988802	1111.609115	1577.171934	1060.504442	1166.470994
b4172	b0948	2109	1859	26.731997	25.1624295	24.681492	25.7333625	24.5204335	18.355524
b4172	b1084	3186	2936	70.2183115	48.0061395	47.6646055	62.7610275	49.6878885	32.8320605
b4172	b1086	960	710	46.173104	47.850292	36.78783	44.259515	40.979644	41.663083
b4172	b1269	876	626	83.5003105	94.9409565	60.286181	90.710468	68.617911	72.7159505
b4172	b1413	3903	3653	14.3471105	10.4727185	13.591101	11.803149	12.4296045	5.9490685
b4172	b2581	1038	788	62.245869	50.0399905	63.952661	43.1509715	55.7353905	46.5170075
b4172	b2779	1299	1049	808.9825685	451.6408515	1148.19212	559.7608855	1111.672069	362.327063
b4172	b3054	1302	1052	6.7762735	6.8501235	8.814151	8.15809	8.1277355	5.7406585
b4172	b3162	1890	1640	156.0908645	133.065268	122.2599555	166.162755	157.8945725	76.5097275
b4172	b3164	2136	1886	229.9457335	180.9955935	193.811693	253.29333	190.818184	121.483985
b4172	b3247	1470	1220	23.5190105	24.282326	28.502093	21.951568	27.0993355	17.2561875
b4172	b3295	990	740	1687.679537	1710.345407	1220.056269	2284.248102	1350.792926	2196.395643
b4172	b3296	621	371	2247.50097	2240.446287	1687.576573	3063.484129	1855.499922	2807.371616
b4172	b3314	702	452	1443.943098	1669.844271	1324.199316	2095.236687	1258.499966	1839.56538
b4172	b3556	213	10.625	164138.6577	116180.1441	84144.48164	114133.8289	105829.5731	98491.00836
b4172	b3590	1845	1595	23.9678405	11.895552	20.3194885	14.1011425	13.3156825	8.697284
b4172	b3650	2109	1859	65.934483	68.316608	73.3546845	63.6847595	64.577836	53.1601845
b4172	b3783	1260	1010	277.6758765	297.9798845	286.98079	296.3389525	254.4156935	210.35607
b4172	b3984	705	455	1656.824895	1931.238158	1288.035313	1898.516456	1601.96609	2055.937637
b4172	b4179	2442	2192	36.750551	20.3136775	35.0427075	21.5703675	22.9490935	12.431802
b4203	b0127	927	677	20.5281825	17.179091	19.053345	17.8343975	16.1731055	12.9182955
b4203	b0179	1026	776	165.3767315	169.3782255	173.527457	150.834423	147.9431455	96.7715725
b4203	b0180	456	206	219.6157915	262.7317375	293.079136	244.5668225	238.3479885	237.438656
b4203	b0406	1128	878	71.087158	72.0054235	69.7518095	76.9974605	57.6012155	57.477985
b4203	b0439	2355	2105	52.986247	72.2710165	57.730115	54.914585	52.0083985	70.6104635
b4203	b0528	213	10.625	531.9744405	406.555037	775.9618675	490.01834	571.2331385	172.603595
b4203	b0623	210	10.181	19884.49268	32744.73008	27012.68251	15742.5683	28141.52597	67114.28299
b4203	b0660	1041	791	41.6065305	45.3351005	50.28921	34.173205	36.1566775	29.867617
b4203	b0877	993	743	43.6023255	107.2903385	45.549473	81.921886	84.1448455	83.115328
b4203	b0967	1191	941	27.790091	29.8558095	32.754682	31.1628345	31.445139	21.2666985
b4203	b1000	921	671	24.1923485	24.8571685	34.3509815	10.763033	32.8337955	4.5380705
b4203	b1084	3186	2936	70.2183115	48.0061395	47.6646055	62.7610275	49.6878885	32.8320605
b4203	b1086	960	710	46.173104	47.850292	36.78783	44.259515	40.979644	41.663083
b4203	b1269	876	626	83.5003105	94.9409565	60.286181	90.710468	68.617911	72.7159505
b4203	b1413	3903	3653	14.3471105	10.4727185	13.591101	11.803149	12.4296045	5.9490685
b4203	b1452	1062	812	335.5830875	46.2705625	316.5943025	246.126578	47.4813645	10.2020665
b4203	b1823	210	10.181	24522.92276	14325.56974	17720.00434	12322.20817	21463.12972	10895.34648
b4203	b1913	1833	1583	52.7368635	29.524008	40.6823845	29.606921	42.7391985	15.313621
b4203	b2007	330	80.056	1147.356878	594.194929	1439.366367	616.3585835	1044.582999	466.796527
b4203	b2517	1155	905	40.5885085	56.728668	45.0663315	43.1944855	37.786384	46.0572735
b4203	b2581	1038	788	62.245869	50.0399905	63.952661	43.1509715	55.7353905	46.5170075
b4203	b2830	531	281	100.9264195	70.536638	95.9511845	74.4214035	99.9529295	62.170756
b4203	b2887	1920	1670	0.3821335	0.366433	0.4227495	0.3239435	0.4603795	0.245276
b4203	b2960	720	470	28.789521	37.4456055	43.4638005	41.765093	30.6735185	37.0603535
b4203	b3162	1890	1640	156.0908645	133.065268	122.2599555	166.162755	157.8945725	76.5097275
b4203	b3164	2136	1886	229.9457335	180.9955935	193.811693	253.29333	190.818184	121.483985
b4203	b3318	303	54.027	4975.115466	5762.65146	4892.623836	6568.326703	4770.092794	5939.957607
b4203	b3590	1845	1595	23.9678405	11.895552	20.3194885	14.1011425	13.3156825	8.697284
b4203	b3650	2109	1859	65.934483	68.316608	73.3546845	63.6847595	64.577836	53.1601845
b4203	b4129	1518	1268	56.314574	72.2482055	159.823519	19.6473215	54.8755935	38.8865435
b4203	b4179	2442	2192	36.750551	20.3136775	35.0427075	21.5703675	22.9490935	12.431802
b4243	b0014	1917	1667	73.2719125	193.1296315	110.1814405	97.1722995	105.955882	188.5513825
b4243	b3113	390	140	9.016421	4.7837425	4.0759495	2.801007	3.1536905	7.6763035
b4243	b3296	621	371	2247.50097	2240.446287	1687.576573	3063.484129	1855.499922	2807.371616
b4243	b3298	357	107.001	3324.027238	3264.65278	2543.379604	4239.217542	2766.27044	3870.581179
b4243	b3309	315	65.324	6353.956947	6233.032873	5094.005346	10776.24048	5678.823995	6286.476978
b4243	b3315	333	83.038	3150.784275	4145.312	3343.091253	4934.947488	3236.839608	4670.435709
b4243	b3320	630	380	2142.680178	2608.257492	2278.262404	2793.356543	2269.546702	2418.923881
b4243	b3701	1101	851	46.3291845	46.4462175	43.523292	49.745596	43.6048275	37.0241495
b4243	b4029	2097	1847	0.729673	0.6825925	1.2332345	0.6087495	0.9603145	0.3923995
b4243	b4143	1647	1397	125.6253495	273.33005	251.559118	155.518873	163.0268665	259.764275
b4243	b4255	417	167	346.533788	204.7122315	400.0678965	205.408487	295.4708965	174.7900085
b4243	b4377	1074	824	3.736055	10.223249	8.567106	3.404878	8.8233995	2.0638335
b4373	b0114	2664	2414	178.410108	280.198629	654.434629	267.163194	390.97982	94.495895
b4373	b0170	852	602	800.692191	822.909868	643.5519745	1466.900711	627.891136	863.0402895
b4373	b0436	1299	1049	481.7576685	464.225306	418.1132035	497.5209835	384.19836	479.7334575
b4373	b1241	2676	2426	411.2306945	63.5724605	269.667686	74.857574	384.0254715	54.0597215
b4373	b1779	996	746	2879.841707	1472.586607	2623.50318	1274.281015	2494.78745	1030.684924
b4373	b2579	384	134	6237.816791	1808.528922	5776.66936	1904.769791	7947.978885	176.6782025
b4373	b2926	1164	914	385.2703205	233.9458025	469.0048285	208.5238375	318.302181	229.051153
b4373	b3295	990	740	1687.679537	1710.345407	1220.056269	2284.248102	1350.792926	2196.395643
b4373	b3340	2115	1865	1301.846184	1268.072135	1414.594726	1666.871028	1103.563047	1152.925754
b4373	b3619	933	683	72.5572435	63.3287245	93.448563	65.528624	71.8492325	49.132106
b4373	b3728	1041	791	3.306181	16.3561205	18.610174	12.24786	10.251585	14.1778195
b4373	b3831	762	512	83.0674275	128.988455	116.984501	29.4432175	43.930399	172.239414
b4373	b3926	1509	1259	5.2328755	6.2463565	4.7101495	3.020465	2.68737	6.7387395
b4373	b3980	1185	935	926.3044845	1040.497691	1364.997308	1302.605994	1040.190745	940.9655165
