# Supplementary material for: The Role of the Environment in Horizontal Gene Transfer
Source: Mol Biol Evol. 2022 Oct 13;39(11):msac220. doi: 10.1093/molbev/msac220 (PMC9641970; doi:10.1093/molbev/msac220)
Supplement: msac220_Supplementary_Data [file msac220_supplementary_data.zip › SupplementaryMaterial_EnvHGT/DATA_S4_HGT_TPMratios.xlsx]

## Sheet: HGT_TPMratios
Name	Length	EffectiveLength	TPMratio_rM9	TPMratio_pH5	TPMratio_TMP	TPMratio_CAM	TPMratio_LB	TPMratio_LO2	s_TRMT1_M9	s_TRMT2_pH5	s_TRMT3_TMP	s_TRMT4_CAM	s_TRMT5_LB	s_TRMT6_LO2
b0119	363	113	39.6485	10.2987	10.867	14.5037	16.0066	56.886	-0.0058877	-0.0200924	-0.00995083	-0.0113903	0.0206728	-0.0131226
b0127	927	677	96.784	24.0929	33.0001	34.4489	50.2201	115.45	-0.111675	-0.170068	-0.399419	-0.0439787	-0.308089	-0.140127
b0179	1026	776	12.0138	2.44361	3.62341	4.07318	6.70402	12.621	0.0128738	0.00497939	0.0170576	0.00632868	0.0208801	-0.00966793
b0215	732	482	65.5202	15.3183	15.6497	21.1366	36.8348	58.9839	-0.0462457	-0.104056	-0.114862	-0.0668602	-0.0580696	-0.0746161
b0423	1449	1199	61.3664	11.9863	15.6676	16.4944	24.3333	53.377	-0.154366	-0.290111	-0.114555	-0.154906	-0.207421	-0.213687
b0440	273	30.76	0.480874	0.110274	0.157631	0.156681	0.164429	0.407274	-0.0757111	-0.167947	-0.232737	0.0128737	-0.139824	-0.111807
b0607	429	179	18.3676	8.74422	6.39872	9.32953	16.4036	25.196	-0.020016	-0.0710005	-0.0274466	-0.0523384	-0.0255372	-0.0439069
b0623	210	10.181	0.0999171	0.01264	0.0232765	0.0390264	0.00966647	0.0663499	-0.0456287	-0.122677	-0.166362	-0.00745942	-0.0275086	-0.0520849
b0642	2583	2333	29.4267	5.61658	6.66686	8.38801	13.6681	22.7285	-0.241658	-0.41037	-0.410698	-0.343729	-0.267663	-0.321337
b0695	2685	2435	566.531	113.841	131.335	175.251	293.569	518.766	-0.0315182	-0.382818	0.0362793	-0.0165986	0.00128128	-0.0561564
b0780	909	659	156.1	30.6209	50.4914	58.2919	46.9209	188.403	0.00638813	-0.0138225	0.0182734	0.000317576	0.0294839	-0.00709729
b0785	453	203	55.5554	11.6769	11.7716	27.4304	47.8893	83.8111	0.00362151	-0.0219575	-0.0214103	-0.0110626	0.0142085	-0.0210043
b0812	504	254	8.30746	1.82466	1.38338	7.98206	30.3624	2.84403	-0.04058	-0.0845026	-0.110196	-0.0576274	-0.0321932	-0.0697072
b0880	225	12.734	4.75098	2.02955	1.37455	3.75341	3.86421	11.5802	-0.0340835	-0.0208003	-0.0604005	-0.045098	-0.0386185	-0.0665986
b0882	2277	2027	17.9554	7.65012	6.93721	10.5589	24.46	28.2098	-0.0261474	-0.123117	-0.0747939	-0.076354	-0.0617672	-0.0628488
b0891	612	362	34.7657	10.9564	10.4312	18.9732	29.9463	41.4932	-0.475231	-0.517484	-0.577022	-0.502004	-0.462481	-0.456376
b0948	2109	1859	74.3229	16.4489	25.475	23.8747	35.344	76.1482	0.0204524	-0.00292964	-0.00882943	0.0069706	0.0279837	0.000556181
b1000	921	671	82.1252	16.6509	18.304	57.082	142.959	56.8679	-0.00541129	-0.0431471	-0.033236	-0.0282449	-0.00927665	-0.0284463
b1084	3186	2936	28.2946	8.6217	13.1914	9.78913	19.7599	37.5783	-0.0687211	-0.207879	-0.433512	-0.242216	-0.166199	-0.11354
b1094	237	15.531	0.0852418	0.013592	0.0230591	0.0305152	0.0212724	0.0708086	-0.142129	-0.293773	-0.352127	-0.0951425	-0.0703686	-0.159176
b1763	1962	1712	74.2562	18.6884	29.5013	25.4305	44.8348	104.339	-0.438486	-0.548097	-0.556276	-0.490596	-0.49237	-0.484794
b1718	543	293	1.54704	0.293778	0.532304	0.507867	0.552458	1.38553	-0.00186885	-0.0264649	-0.0189175	-0.00749732	0.00713938	-0.0104148
b1686	411	161	51.2523	10.6427	12.6156	16.2014	80.994	33.9082	-0.00471413	-0.0303493	-0.0142618	-0.012654	0.0126698	-0.0150515
b1290	807	557	138.279	30.733	39.3443	51.4768	74.4533	152.814	-0.00496265	-0.0251697	-0.0147899	-0.00725974	0.0156536	-0.0119199
b1913	1833	1583	37.6738	14.0189	15.4554	20.7511	42.3648	43.6879	-0.51182	-0.557435	-0.576161	-0.516123	-0.552462	-0.534328
b2341	2145	1895	711.622	168.854	260.732	425.338	309.963	2005.14	-0.218002	-0.469678	-0.534112	-0.181694	-0.241897	-0.262969
b2530	1215	965	43.3124	5.49813	7.86193	8.2537	13.9264	12.9141	-0.0321365	-0.0849309	-0.0155291	-0.0675455	-0.00632441	-0.0991814
b2576	1335	1085	63.2793	12.686	23.4624	19.6331	23.8473	72.0166	-0.340929	-0.30476	-0.331558	-0.2651	-0.177373	-0.318751
b2990	249	19.269	26.1971	8.20625	15.0555	16.5984	20.7211	13.748	0.00370915	-0.0181177	-0.0157515	-0.00446979	0.0143211	-0.00964033
b3006	735	485	5.09944	2.55072	1.84622	2.51788	26.8225	6.38254	-0.0396176	-0.104314	0.110341	0.0280279	-0.0326605	-0.0543594
b3071	624	374	135.783	36.4757	30.6284	53.2869	70.5201	194.39	-0.0564735	-0.173451	-0.116676	-0.109151	-0.119053	-0.0964435
b3164	2136	1886	8.6403	2.28677	3.24419	2.42555	5.34028	9.78517	-0.131495	-0.246225	-0.235189	-0.118252	-0.0707569	-0.176527
b3417	2394	2144	131.751	31.292	60.4273	129.894	41.1742	250.893	-0.0681725	-0.180936	-0.457663	-0.166381	-0.133725	-0.11791
b3560	912	662	19.221	3.59342	3.35718	5.58189	6.11611	15.3644	-0.0160644	-0.00885816	-0.081227	-0.0427579	-0.00044426	-0.0455313
b3590	1845	1595	82.8944	34.7941	30.9438	43.5692	74.5932	140.225	-0.109256	-0.247535	-0.249987	-0.0998864	-0.082267	-0.16457
b3602	363	113	33.9526	6.54059	8.47494	9.61622	8.45192	30.8727	-0.0308384	-0.0787927	-0.0382472	-0.0583941	-0.0270847	-0.0583233
b3686	429	179	591.932	65.8085	196.774	184.568	93.6291	411.061	-0.0115119	-0.0450548	-0.045526	-0.0263648	-0.0184802	-0.0374731
b3725	774	524	293.575	18.0015	30.8549	34.94	35.1118	105.477	-0.0689022	-0.185231	-0.350124	-0.0715169	-0.0902179	-0.10965
b4000	273	30.76	0.443796	0.0923672	0.125333	0.147485	0.0997112	0.504899	-0.0431796	-0.123041	-0.231349	0.0153781	-0.0763005	-0.0705292
b4043	609	359	14.315	4.88351	4.45311	5.14263	8.1451	14.091	-0.205931	-0.406549	-0.22665	-0.177714	-0.357231	-0.283385
b4172	309	59.592	1.53421	0.376813	0.519594	0.573096	0.555292	1.47448	-0.0251664	-0.0436786	-0.0274338	-0.00725014	-0.0059704	-0.0392303
b4203	450	200	0.967587	0.16836	0.325153	0.240023	0.252739	0.91078	-0.0215913	-0.0563794	-0.0313499	-0.0210788	-0.0229511	-0.0445259
b4243	387	137	1.52363	0.616576	0.656782	0.371887	1.81499	1.46116	-0.00901788	-0.0356103	-0.0293824	-0.0190189	-0.0176366	-0.0286936
b4373	447	197	51.3305	9.75559	13.4045	14.0791	22.6648	43.9112	-0.0177436	-0.0573941	-0.0303674	-0.0260935	-0.0345558	-0.0483394
