# Supplementary material for: The Role of the Environment in Horizontal Gene Transfer
Source: Mol Biol Evol. 2022 Oct 13;39(11):msac220. doi: 10.1093/molbev/msac220 (PMC9641970; doi:10.1093/molbev/msac220)
Supplement: msac220_Supplementary_Data [file msac220_supplementary_data.zip › SupplementaryMaterial_EnvHGT/DATA_S2_GeneDepthStatistics.xlsx]

## Sheet: NormGeneDepthStats
Gene	Base	X38616_MEAN	X38616_MIN	X38616_MAX	X38617_MEAN	X38617_MIN	X38617_MAX	X38620_MEAN	X38620_MIN	X38620_MAX	X38621_MEAN	X38621_MIN	X38621_MAX	X38624_MEAN	X38624_MIN	X38624_MAX	X38625_MEAN	X38625_MIN	X38625_MAX	X41188_MEAN	X41188_MIN	X41188_MAX	X41189_MEAN	X41189_MIN	X41189_MAX	X41190_MEAN	X41190_MIN	X41190_MAX	X41191_MEAN	X41191_MIN	X41191_MAX	X41192_MEAN	X41192_MIN	X41192_MAX	X41193_MEAN	X41193_MIN	X41193_MAX	X41194_MEAN	X41194_MIN	X41194_MAX	X41195_MEAN	X41195_MIN	X41195_MAX	X41196_MEAN	X41196_MIN	X41196_MAX	X41197_MEAN	X41197_MIN	X41197_MAX
AmpR	858	100000	100000	100000	100000	100000	100000	100000	100000	100000	100000	100000	100000	100000	100000	100000	100000	100000	100000	100000	100000	100000	100000	100000	100000	100000	100000	100000	100000	100000	100000	100000	100000	100000	100000	100000	100000	100000	100000	100000	100000	100000	100000	100000	100000	100000	100000	100000	100000
Cfprotein	717	11.3461	7.09015	18.7326	6.4536	2.02391	11.0238	9.86263	7.77834	13.566	3.76568	0	6.08976	6.79509	4.87053	8.38369	6.90845	3.14912	20.3585	3.28475	1.12668	5.94801	6.18775	1.28102	11.6149	8.38203	3.40078	12.8026	9.56436	5.17424	13.7951	34.2526	24.3003	39.9344	6.5454	2.26637	11.6927	10.1662	4.80867	14.601	6.28324	3.23544	10.3008	18.5614	13.0255	26.1582	12.3099	8.36011	22.4255
STM0160	363	3444.06	3390.86	3346.15	2980.46	3122.89	3070.89	3271.99	3061.1	3137.28	3624.15	4289.96	3450	3243.73	3393.88	2914.96	3587.47	4289.89	3197.97	2307.1	2058.45	2222.57	3446.29	3576.6	3049.93	3175.44	3425.72	3079.03	3805.4	4016.51	3451.08	3404.4	3536.41	3104.69	4186.43	4451.14	4067.61	3570.28	3932.29	3169.8	3161.25	3349.76	3201.48	3675.33	3738.32	3301.75	3352.39	3611.57	3251.7
STM0172	927	1240.26	1266.77	1212.48	2031.93	1520.63	2425.54	1330.62	1392	1268.91	1580.17	1788.51	1500.69	1325.02	1504.55	1190.25	1523.42	1771.78	1339.32	2364.37	2256.75	2199.44	82.4951	90.9522	87.4532	2349.98	2278.52	2394.09	160.405	150.053	160.943	1478.09	1440.86	1393.46	1005.05	902.014	1015.08	84.2442	88.9605	89.6917	2390.38	2365.11	2430.3	148.569	143.28	168.575	1380.39	1386.58	1415.13
STM0226	1026	3416.32	3624.84	3311.63	7092.22	3844.75	7813.82	3132.69	3483.08	3068.27	3820.34	4203.36	3716.5	3431.54	3800.34	3234.48	3891.94	4496.55	3443.22	2007.29	2142.95	1966.81	3917.24	4794.85	3832.23	3219.82	3700.05	3376.34	3295.11	3743.56	3324.62	3158.05	3627.89	3251.68	4573.72	5103.86	4908.03	4113.45	4808.67	4103.57	3139.6	3519.08	3423.29	3327.11	3669.93	3430.6	3274.79	3709.5	3598.91
STM0264	732	2418.11	2397.06	2392.99	3596.33	1263.59	4286.79	2393.59	2273.54	2287.73	2739.23	2737.24	2854.65	2558.63	2634.52	2392.85	2829.23	3264.85	2613.99	2467.39	2266.89	2450.58	1834.93	1881.81	1630.87	2052.28	1916.91	2053.4	2179.58	2074.87	2003.36	2314.69	2152.72	2156.46	2110.41	2049.93	2087.89	1824.96	1885	1627.66	2015.88	2052.35	2064.96	2146.62	2071.05	1989.96	2326.78	2247.67	2357
STM0425	1449	810.009	880.36	822.397	1632.4	586.259	2008.13	812.47	861.127	830.473	980.467	943.702	956.963	804.91	913.003	749.409	933.68	978.59	839.975	2204.98	2335.62	2301.22	1366.12	1537.22	1282.42	786.193	786.714	888.361	478.075	482.498	511.952	675.03	640.384	733.264	273.066	264.032	313.512	1485.61	1564.02	1480.96	777.279	759.251	863.892	496.776	507.994	524.133	692.785	640.145	799.586
STM0451	273	1932.49	2034.87	1868.85	1881.98	1287.88	1982.5	2052.86	2102.42	2002.06	2069.08	2274.05	1980.04	1924.16	2154.55	1795.51	1971.48	2301.62	1778.54	2440.9	2302.94	2242.4	516.567	548.275	486.458	3890.32	3961.91	3862.84	1041.9	1112.46	980.219	1658.62	1593.81	1615.22	1325.36	1339.42	1346.13	533.099	567.424	504.081	3846.57	3910.57	3873.78	997.621	937.836	904.881	1730.4	1763.98	1760.02
STM0614	429	2985.64	2982	2799.6	6162.5	4152.39	5662.09	2833	2753.53	2715.35	3356.28	3642.39	3199.45	2887.41	3025.49	2557.49	3286.75	3619.92	2872.24	2315.35	2096.76	2171.03	3043.83	3279.4	2765.71	2328.76	2338.6	2303.05	2654.22	2536.67	2631.8	2851.39	2805.97	2710.44	2813.42	2848.82	2782.87	3322.41	3372.08	3160.07	2297.42	2420.11	2240.76	2627.67	2577.42	2415.28	2866.76	2840.05	2853.45
STM0629	210	2924.14	3025.72	2679.86	1734.71	1264.94	2147.27	3017.22	3107.12	2723.42	2508.73	2323.78	2591.63	2538.93	2656.21	2197.69	2455.76	2274.85	2262.81	2496.28	2458.43	2301.22	1142.08	1213.12	977.699	3507.93	3262.48	3416.17	3040.7	3032.11	2730.67	3092.43	3170.47	2804.75	1847.56	1790.43	1740.76	1354.94	1356.05	1232.04	3410.39	3167.5	3417.8	2774.02	2758.15	2432.72	2828.27	2622.68	2783.08
STM0648	2583	269.922	283.606	277.683	681.777	259.735	649.513	249.365	265.112	264.438	310.69	326.301	331.747	261.766	310.386	266.182	278.06	312.944	267.676	1696.17	1802.7	1713.69	39.0996	35.8685	48.5092	71.5704	68.0156	88.9072	211.31	216.025	255.976	161.217	161.525	181.829	32.0072	22.6637	46.771	38.6916	30.0542	49.3652	71.503	64.7089	89.9602	250.925	244.228	278.052	166.474	173.174	200.283
STM0703	2685	1864.38	1836.94	1864.07	5596.2	4196.24	5248.84	1797.83	1884.3	1852.25	2380.44	2530.51	2406.62	2008.93	2158.09	1904.96	2264.78	2513.39	2096.17	1680.8	1720.45	1752.68	4221.71	4223.51	4027.63	2147.17	2319.33	2411.88	2322.43	2407.32	2454	1918.26	2002.63	2027.31	48.2664	39.6614	63.5793	4116.92	4345.84	4109.83	2115.99	2251.87	2385.66	2779.94	2938.88	2871.59	2023.26	2075.69	2238.68
STM0801	909	3513.65	3597.07	3364.15	6089.39	5659.52	6446.27	3238.15	3348.58	3043.49	3978.62	4431.32	3849.02	3513.27	3726.4	3228.42	3978.76	4645.35	3588.74	2196.14	2069.72	2086.43	4082.71	4520.71	3850.67	3409.17	3743.13	3431.82	3773.71	4109.64	3576	3444.32	3672.2	3354.49	4104.35	4222.24	4245.93	4258.46	4698.08	4059.77	3354.53	3634.48	3512.57	3925.93	4155.13	3666.03	3619.92	3924.47	3772.13
STM0806	453	3367.46	3419.22	3167.27	8829.55	8690.67	7816.5	2947.2	3005.36	2722.83	3808.52	4323.48	3620.8	3092.13	3272.55	2799.46	3563.43	4252.5	3181.39	2036.7	2058.45	1849.83	2698.18	2877.16	2535.46	2845.24	3023.3	2852.85	3116.08	3253.31	2965.95	3100.54	3243.37	2870.18	3693.64	3876.62	3654.71	2854.16	3093.18	2646.95	2791.33	2988.47	2866.36	3214.16	3212.41	2950.07	3263.13	3305.82	3283.4
STM0831	504	2769.88	2628.08	2710.35	2226.39	1231.89	2102.58	2802.25	2770.71	2616.07	2922.69	2580.23	3019.94	2838.12	2809.41	2599.41	2958.68	2731.86	2799.29	2548.7	2503.49	2536.5	1896.28	1952.27	1738.13	2404.12	2305.73	2465.22	2975.82	3076.09	2801.94	2557.55	2588.7	2411.36	2783.57	2659.58	2858.88	1995.75	2137.46	1887.7	2343.02	2255.1	2457.77	2833.71	2842.81	2692.36	2599.06	2541.47	2694.15
STM0943	222	2706.36	2814.2	2618.52	3592.04	3013.6	3587.22	2792.21	2897.76	2550.4	2985.89	3458.01	2925.12	2739.78	3114.93	2413.34	2949.88	3649.05	2623.23	2402.85	2406.6	2152.52	2655.09	2950.18	2294.28	2640.19	2819.25	2519.99	2691	2810.91	2364.33	2516.18	2580.12	2294.95	4479.08	4681.18	4389.89	3088.62	3326.4	2747.07	2611.79	2782.48	2540.17	2552.39	2399.95	2286.42	2457.7	2566.55	2395.66
STM0945	2277	2006.34	2027.19	1941.58	5555.48	4379.74	5547.08	1945.13	2017.18	1887.04	2478.16	2626.05	2457.94	2197.38	2387	2043.76	2533.54	2813.74	2313.89	1756.28	1798.19	1839.26	1748.83	1820.32	1647.26	1390.58	1303.63	1536.32	1496.86	1563.91	1525.13	1930.97	2034.08	2006.07	1239.39	1173.98	1371.71	1762.9	1839.32	1842.5	1363.88	1287.71	1489.49	1682.28	1766.58	1653.78	1983.73	1945.52	2183.01
STM0961	615	23.9127	21.2704	31.221	24.1294	18.8898	28.0065	13.4138	11.3434	14.7456	14.898	12.2922	18.5593	16.8846	15.0544	18.3976	21.5046	19.2884	25.0711	2321.79	2310.83	2221.25	3.30183	0	8.88197	7.11484	2.26719	11.3801	15.3838	11.642	19.9263	39.942	34.3063	45.8821	9.63024	5.66591	16.0775	2.70666	0	7.64813	10.1943	5.39241	13.0477	17.6157	11.3973	22.2829	38.4069	22.6917	54.1305
STM1061	2109	3239.39	3293.37	3288.12	8465.29	6792.91	8354.29	2989.96	3207.27	3124.5	3782.21	4419.03	3878.02	3388.56	3656.44	3268.48	3863.65	4413.1	3652.08	1831.04	1862.41	1856.44	3032.28	3320.4	2905.77	3004.17	3153.66	3415.46	3198.38	3349.03	3287.84	3109.19	3124.73	3199.85	3664.53	3717.97	4065.42	3036.12	3262.69	3159.37	2931.13	3142.69	3248.18	3676.14	3713.89	3722.22	3277.9	3419.28	3701.76
STM1112	921	2998.15	2862.65	2842.94	6738.73	2081.93	6595.54	2992.59	2889.33	2749.96	3658.78	3401.01	3555.55	3152.35	3120.68	2836.02	3589.6	3896.25	3212.87	2189.14	1993.1	2055.37	3002.06	3169.24	2754.09	2732.29	2488.24	2759.68	2981.78	2926.03	2740.63	2907.41	2640.16	2750.38	3291.81	3038.06	3271.78	3090.39	3085.97	2808.95	2667.48	2424.43	2672.71	3085.95	2878.63	2889.03	3039.02	2645.38	3100.91
STM1185	3204	1327.73	1006.8	1414.13	3388.23	1455.19	3255.61	1225.35	931.781	1358.76	1473.73	1175.58	1596.1	1659.95	1317.7	1734.49	1878.42	1548.97	1881.84	1681.63	1617.92	1812.16	34.4117	30.7444	42.3601	250.204	236.921	306.552	541.94	520.011	563.3	1240.06	1169.27	1273.65	415.32	376.217	466.248	29.9151	19.2347	39.6312	249.695	234.03	279.495	726.502	634.993	770.214	1274.64	1153.69	1410.49
STM1196	237	1120.04	1067.07	1077.67	683.56	638.881	691.821	1306.38	1306.11	1200.88	1248.7	1379.51	1224.33	1099.51	1224.27	968.084	1101.33	1345.07	976.829	2696.26	2634.19	2475.03	122.963	138.35	111.366	1785.44	1867.03	1792.37	1937.29	2024.42	1767.31	1151.83	1216.44	1053.59	254.67	266.298	263.818	144.845	137.047	141.838	1801.83	1926.17	1814.31	1949.67	1904.98	1755.51	1154.04	1196.69	1152.21
STM1298	1950	22.7613	19.4979	31.221	58.6651	55.9948	61.376	21.7163	20.0941	24.576	26.7718	27.9367	32.1887	20.0236	16.3827	24.4524	23.1703	24.0121	24.6941	1685.37	1588.62	1644.3	4.07315	1.28102	9.56519	11.3668	4.53438	19.204	8.32092	2.58712	13.7951	16.3014	7.14715	28.8887	2.97034	0	9.50035	3.69837	0	7.64813	8.63298	3.23544	15.7945	10.3603	1.62819	21.3141	14.4275	7.1658	23.9721
STM1334	543	3888.83	3795.59	3588.94	2706.38	2573.74	3283.91	3698	3614.34	3401.52	3809.14	4291.08	3688.66	3750.81	4074.86	3351.61	3946.13	4681.17	3402.12	2492.1	2487.72	2338.89	3636.95	3895.57	3282.91	3492.39	3434.79	3361.4	3657.86	3562.47	3203.53	3884.07	3852.31	3430.96	4393.75	4193.91	4174.31	3925.27	3812.08	3445.83	3471.57	3434.96	3406.81	3553.07	3647.14	3131.24	3700.31	3576.93	3546.32
STM1366	411	3325.28	3301.05	3165.44	6495.94	6177.65	6039.28	3028.88	3120.09	2930.64	3656.83	4332.98	3462.47	3079.54	3460.29	2803.41	3419.53	4204.87	3012.86	2198	2017.89	1972.1	3050.63	3471.56	2781.42	2983.39	3301.03	2990.13	3425.05	3821.18	3305.46	3331.64	3682.21	3176.06	3756.95	3928.75	3815.49	3363.49	3610.11	3256.71	2955.9	3316.33	2987.91	3346.18	3578.76	3129.3	3489.75	3826.54	3549.42
STM1696	807	3204.34	3018.63	3125.03	7691.85	6868.47	7299.57	3062.46	3036.47	3016.36	3830.92	4135.19	3773.33	3157.9	3263.7	2925.44	3497.99	3928.92	3206.46	2228.63	2024.65	2100.97	3256.68	3428	2931.05	3264.71	3412.12	3228.4	3519.14	3593.51	3263.31	3284.98	3386.32	3071.55	3795.91	3798.43	3699.29	3412.37	3572.85	3119.05	3153.91	3128.67	3176.76	3512.3	3570.61	3198.09	3555.17	3490.94	3578.8
STM1946	1833	8.6609	4.72676	17.998	16.6708	8.77027	18.4724	7.54762	5.50966	11.4033	8.71927	5.58734	12.1795	7.70109	4.42776	14.6715	8.55785	7.47917	14.7033	1932.02	1791.43	2030.26	3.62161	0	8.88197	5.97689	2.26719	14.2252	3.26761	0	9.19674	6.92911	1.42943	22.0914	3.1051	0	6.57717	3.00099	0	11.8198	5.91008	2.15696	12.3609	4.52269	0	20.3453	6.29853	1.1943	19.3323
STM2388	2148	401.073	418.319	414.688	893.15	479.666	889.952	402.52	421.975	402.653	502.532	512.918	531.839	419.884	454.288	417.322	499.88	573.14	481.628	2145.92	2080.99	2387.8	9.4564	2.56203	17.0807	653.427	693.76	699.878	313.622	306.574	330.316	448.538	448.841	477.514	15.7561	6.7991	26.3087	6.44847	2.40434	10.4293	609.643	621.205	677.792	357.373	345.176	376.872	398.316	414.422	442.324
STM2543	1215	2517.32	2645.22	2490.7	6444.39	2119.71	6755.83	2394.64	2482.91	2356.94	2935.63	2960.73	2846.53	2371.86	2507.88	2136.91	2697.28	2875.15	2408.14	2130.67	2076.48	2196.8	3187.86	3579.16	2959.74	1840.98	1794.48	1902.61	2862.41	2937.68	2837.96	1826.32	1906.86	1821.69	2148.98	2207.44	2236.97	3312.75	3545.2	3210.13	1785.97	1900.28	1958.52	3091.1	3038.2	3085.7	1954.95	1892.97	2109.54
STM2643	1335	78.7924	79.7641	92.561	209.6	150.444	206.772	74.4257	79.728	80.0195	91.2488	95.5435	97.4362	75.8371	77.4857	71.4943	88.207	106.283	80.4913	1601.98	1389.2	1738.14	116.251	120.416	113.416	192.099	187.043	201.997	498.007	505.782	520.382	124.679	124.36	134.248	193.403	191.508	212.662	116.226	120.217	124.456	190.899	190.891	221.81	558.782	511.251	597.764	124.583	126.596	141.513
STM3143	249	3168.45	3281.56	2939.91	4047.66	4834.44	4199.49	3094.04	3162.87	2821.33	3573.06	4403.38	3287.31	3180.11	3545.3	2753.11	3437.83	4208.02	2964.61	2046.07	1913.11	1989.94	2997.18	3299.9	2633.84	3055.03	3197.87	3017.16	3413.97	3444.75	3128.42	3179.93	3339.15	2905.87	3933.54	4009.2	3794.3	3170.53	3268.7	2815.21	3045.49	3136.22	2970.75	3066.51	3122.86	2708.83	3406.61	3506.47	3335.22
STM3159	735	1991.77	1994.69	1955.9	4460.97	2138.6	4507.56	1941.37	1937.46	1907.69	2335.81	2571.29	2359.35	2075.52	2193.07	1939.43	2355.7	2746.04	2146.87	1922.72	1749.74	1865.03	7415.96	7774.49	7072.09	3387.42	3575.36	3396.97	1980.7	2072.28	1947.41	2179.94	2209.9	2082.54	1567.21	1643.12	1559.52	7890.93	8154.31	7562.61	3353.95	3460.85	3439.09	2061.6	2028.72	1990.93	2345.35	2367.1	2398.76
STM3215	648	2050.23	2274.75	2027.53	4838.77	3735.46	4661.6	2031.06	2223.96	2033.71	2526.71	2995.37	2412.42	2113.95	2554.37	1979.48	2449.38	3106.61	2123.31	2276.62	2451.67	2239.1	1665.69	2018.88	1581.67	1434.59	1664.12	1507.16	1139.25	1325.9	1182.55	1762.23	2081.25	1775.81	1011.52	1133.18	1052.35	1771.85	2073.74	1699.28	1368.62	1624.19	1466.14	1188.2	1266.73	1112.21	1837.75	2104.36	1911.58
STM3282	2136	862.124	837.228	899.164	2083.29	1152.28	2193.15	775.053	758.713	794.69	954.249	938.673	930.574	929.289	931.6	858.397	1092.11	1186.83	972.87	1862.28	1977.33	1855.78	380.068	394.553	377.825	1169.46	1167.6	1321.52	1455.82	1606.6	1584.91	821.411	849.081	838.623	378.381	407.946	434.824	376.084	415.95	364.329	1148.58	1158.29	1278.67	1708.1	1756.81	1715.79	794.08	758.381	931.045
STM3514	2394	1449.55	1409.76	1490.53	3954.77	3278.73	3799.35	1290.85	1329.45	1317.27	1682.64	1800.24	1775.6	1589.8	1724.61	1567.98	1826.43	2018.19	1775.33	1771.48	1863.54	1789.69	27.4811	15.3722	34.1614	633.266	556.595	697.033	794.242	802.008	813.912	1209.98	1207.87	1223.52	737.607	750.167	803.876	23.1728	15.6282	34.0689	604.783	553.261	686.719	930.643	911.785	930.07	1259.09	1265.96	1398.11
STM3656	912	2585.59	2801.79	2743.4	6262.32	5091.48	6083.67	2522.48	2806.36	2618.23	3206.38	3722.29	3259.47	2767.76	3337.64	2618.04	3196.43	3843.9	2959.52	2071.14	1973.95	2161.11	1963.56	2300.71	1895.96	2242.92	2349.94	2431.08	3122.12	3271.41	3325.39	2383.72	2614.43	2543.91	4013.56	4010.33	4492.94	2045.2	2169.91	2145.65	2201.35	2261.57	2480.43	3318.88	3564.1	3383.13	2465.97	2530.72	2809.38
STM3682	1851	887.049	926.446	961.238	2208.51	536.336	2329.01	881.749	921.41	957.088	1076.23	980.578	1073.54	953.916	1044.95	879.123	1102.19	1161.24	994.925	1591.43	1519.9	1711.71	303.537	312.568	305.403	1000.93	1107.52	1150.1	1171.89	1263.81	1315.13	720.178	794.763	792.74	309.215	301.427	386.591	289.212	325.788	324.003	987.456	1039.66	1179.78	1336.35	1313.95	1441.61	767.404	821.679	916.353
STM3689	363	3145.32	2811.83	3032.84	4954.12	2842.24	4906.21	3057.91	2740.89	2970.36	3513.26	3383.14	3293.11	3129.27	3007.33	2894.94	3423.88	3822.64	2997.78	2703.53	2342.38	2695.11	3301.78	3112.87	2988.44	2579.56	2218.44	2641.61	3169.83	2838.07	3043.35	2961.28	2627.29	2940.7	3266.81	2872.62	3345.59	3532.93	3182.14	3319.98	2559.52	2162.35	2600.6	3131.67	2771.17	2952	2960.57	2448.32	3092.4
STM3808	429	3217.64	3248.47	2967.09	6266.86	5780.96	5743.13	3154.14	3173.24	2873.43	3812.64	4248.61	3557.29	3247.85	3428.85	2901.22	3673.7	4311.54	3216.07	2380.68	2311.96	2230.51	2785.08	2987.33	2535.46	2962.25	2951.88	2904.78	2949.4	3012.7	2694.65	3061.35	3060.41	2791.16	3630.27	3600.12	3512.21	2956.41	3034.27	2644.17	2941.99	2753.36	2926.11	2816.71	2764.66	2639.07	3124.36	2885.43	3107.87
STM3854	774	1936.59	1926.75	1849.38	3230.46	1044.34	3881.88	1962.71	1974.4	1812.53	2192.79	2072.34	2163.9	1891.87	2027.91	1694.44	2037.34	2185.88	1861.1	2287.47	2243.23	2190.19	153.964	170.375	140.745	1939.86	2034.8	1985.12	1614.37	1849.79	1495.24	1671.47	1812.52	1616.92	921.327	990.402	904.726	141.927	141.856	138.362	1913.18	2050.19	1875.43	1625.49	1707.97	1503.61	1679.48	1769.95	1668.77
STM4170	273	2691.78	2671.8	2572.61	2737.39	1625.2	2894.21	2689.19	2612.88	2446	2748.22	2738.36	2730.24	2523.71	2665.51	2209.34	2655.66	2888.93	2336.51	2474.77	2359.28	2318.4	588.11	611.045	526.086	3940.6	3659.24	3826.57	1806.73	1817.45	1697.57	2454.66	2341.4	2239.73	2042.2	1900.35	1996.54	540.984	530.156	515.206	4011.59	3756.35	3944.51	1700.39	1620.05	1497.8	2377.93	2270.37	2358.55
STM4237	609	516.962	539.442	490.353	1203.7	1086.16	1103.58	479.982	479.664	434.111	606.65	662.1	572.148	531.067	572.509	464.829	611.539	722.724	532.713	2326.34	2514.76	2367.31	509.82	543.151	455.713	670.82	629.145	700.589	100.893	93.1364	109.595	376.917	383.087	380.651	59.2102	56.6591	67.9641	510.355	486.878	456.802	649.99	594.243	663.37	94.4688	94.4349	99.7888	395.362	406.062	399.019
STM4361	309	3072.25	3040.49	2979.21	2742.62	2219.55	3094.42	3031.31	2880.58	2979.4	3065.79	3469.74	2977.02	2850.04	3121.57	2625.96	2974.76	3404.6	2617.57	2346.48	2130.56	2328.32	3393.74	3415.19	3220.05	3429.23	3325.96	3542.06	3390.19	3305.05	3257.95	2982.79	2853.14	2884.62	3850.19	3626.19	3949.22	3583.74	3434.6	3388.82	3442.12	3432.81	3567.5	3206.9	2966.56	3016.92	2935.21	2818.55	3020.48
STM4394	450	3135.15	3176.98	2966.36	5131.25	2680.33	5309.62	3021.86	3029.34	2784.17	3472.42	3408.84	3373.44	3026.54	3291.59	2681.85	3321	3546.7	2931.24	2436.52	2372.8	2249.67	3142.75	3362.67	2699.43	3118.16	3082.24	3044.89	2814.43	2883.35	2533.7	2920.38	3028.96	2653.51	3295.61	3137.78	3148.27	3483.16	3727.93	3141.99	3079.45	2946.41	3003.71	2737.46	2748.38	2423.03	3000.44	2946.34	2970.22
STM4458	387	3180.07	3184.07	3092.34	6105.96	4981.51	6304.75	3031.08	3129.49	2797.93	3616.56	4178.77	3557.58	3063.03	3469.59	2646.45	3499.57	4335.55	3042.84	2247.78	2240.98	2190.19	2867.44	3198.7	2567.57	2918.11	2849.86	2932.52	2772.03	2715.18	2549.8	3024.83	2951.77	2789.46	3751.93	3593.32	3753.37	3148.18	3150.88	2836.76	2817.62	2763.07	2874.61	2610.16	2575.79	2502.47	3210.32	3052.63	3280.31
STM4558	447	2849.34	2696.03	2707.78	6213.85	5758.7	5537.25	2832.19	2745.76	2627.27	3491.58	3863.65	3231.63	2905.51	2936.05	2567.74	3280.74	3702.97	2925.21	2233.05	2020.15	2142.61	2957.48	3114.15	2814.22	2701.26	2954.15	2729.1	2404.85	2605.23	2345.94	2700.59	2881.73	2574.49	3116.61	3265.83	3162.16	3263.96	3479.08	3236.55	2685.37	2783.56	2828.59	2308.8	2364.13	2186.63	2813.09	2969.03	2998.06
tetA	721	3743.9	3361.91	3659.1	3263.01	2029.98	3778.2	3786.2	3361.22	3532.85	3913.4	3564.72	3886.43	3826.06	3582.94	3414.49	4020.4	4126.53	3573.66	2487.19	2299.56	2517.33	4377.76	4141.53	3884.84	3929.11	3683.05	3911.21	3420.99	3258.48	3188.2	4015.19	3690.79	3851.55	5345.11	5001.87	5278.54	4611.06	4385.51	4305.9	3868.97	3596.73	3840.13	3277.29	2974.7	3025.64	3939.45	3699.94	3946.89
[truncated: 66 more columns]

## Sheet: GeneDepthStats
Gene	Base	X38616_MEAN	X38616_MIN	X38616_MAX	X38617_MEAN	X38617_MIN	X38617_MAX	X38620_MEAN	X38620_MIN	X38620_MAX	X38621_MEAN	X38621_MIN	X38621_MAX	X38624_MEAN	X38624_MIN	X38624_MAX	X38625_MEAN	X38625_MIN	X38625_MAX	X41188_MEAN	X41188_MIN	X41188_MAX	X41189_MEAN	X41189_MIN	X41189_MAX	X41190_MEAN	X41190_MIN	X41190_MAX	X41191_MEAN	X41191_MIN	X41191_MAX	X41192_MEAN	X41192_MIN	X41192_MAX	X41193_MEAN	X41193_MIN	X41193_MAX	X41194_MEAN	X41194_MIN	X41194_MAX	X41195_MEAN	X41195_MIN	X41195_MAX	X41196_MEAN	X41196_MIN	X41196_MAX	X41197_MEAN	X41197_MIN	X41197_MAX
AmpR	858	234538	169249	272253	257649	148228	335636	420462	308549	508626	292853	178976	344841	342708	225848	429405	423369	254039	530492	126063	88756	151311	115088	78063	146364	123662	88215	140596	106553	77306	130481	95606.2	69958	117693	120369	88247	136837	116364	83183	143826	129676	92723	145620	82954.5	61418	103218	114749	83731	129317
Cfprotein	717	26.6109	12	51	16.6276	3	37	41.4686	24	69	11.0279	0	21	23.2873	11	36	29.2483	8	108	4.14086	1	9	7.12134	1	17	10.3654	3	18	10.1911	4	18	32.7476	17	47	7.87866	2	16	11.8298	4	21	8.14784	3	15	15.3975	8	27	14.1255	7	29
STM0160	363	8077.64	5739	9110	7679.1	4629	10307	13757.5	9445	15957	10613.4	7678	11897	11116.5	7665	12517	15188.2	10898	16965	2908.4	1827	3363	3966.26	2792	4464	3926.82	3022	4329	4054.75	3105	4503	3254.82	2474	3654	5039.18	3928	5566	4154.53	3271	4559	4099.37	3106	4662	3048.85	2296	3408	3846.83	3024	4205
STM0172	927	2908.89	2144	3301	5235.25	2254	8141	5594.77	4295	6454	4627.56	3201	5175	4540.95	3398	5111	6449.69	4501	7105	2980.61	2003	3328	94.9417	71	128	2906.04	2010	3366	170.916	116	210	1413.14	1008	1640	1209.77	796	1389	98.0302	74	129	3099.74	2193	3539	123.245	88	174	1583.98	1161	1830
STM0226	1026	8012.58	6135	9016	18273	5699	26226	13171.8	10747	15606	11188	7523	12816	11760.2	8583	13889	16477.3	11423	18266	2530.46	1902	2976	4508.26	3743	5609	3981.71	3264	4747	3511.02	2894	4338	3019.29	2538	3827	5505.36	4504	6716	4786.59	4000	5902	4071.3	3263	4985	2759.98	2254	3541	3757.79	3106	4654
STM0264	732	5671.39	4057	6515	9265.9	1873	14388	10064.1	7015	11636	8021.9	4899	9844	8768.64	5950	10275	11978.1	8294	13867	3110.47	2012	3708	2111.78	1469	2387	2537.89	1691	2887	2322.4	1604	2614	2212.98	1506	2538	2540.29	1809	2857	2123.6	1568	2341	2614.11	1903	3007	1780.72	1272	2054	2669.96	1882	3048
STM0425	1449	1899.78	1490	2239	4205.86	869	6740	3416.13	2657	4224	2871.33	1689	3300	2758.49	2062	3218	3952.91	2486	4456	2779.67	2073	3482	1572.24	1200	1877	972.224	694	1249	509.401	373	668	645.37	448	863	328.687	233	429	1728.72	1301	2130	1007.94	704	1258	412.098	312	541	794.963	536	1034
STM0451	273	4532.44	3444	5088	4848.9	1909	6654	8631.51	6487	10183	6059.35	4070	6828	6594.24	4866	7710	8346.65	5847	9435	3077.08	2044	3393	594.505	428	712	4810.85	3495	5431	1110.18	860	1279	1585.74	1115	1901	1595.33	1182	1842	620.337	472	725	4988.06	3626	5641	827.571	576	934	1985.61	1477	2276
STM0614	429	7002.47	5047	7622	15877.6	6155	19004	11911.7	8496	13811	9828.96	6519	11033	9895.4	6833	10982	13915.1	9196	15237	2918.81	1861	3285	3503.07	2560	4048	2879.79	2063	3238	2828.14	1961	3434	2726.1	1963	3190	3386.49	2514	3808	3866.11	2805	4545	2979.19	2244	3263	2179.77	1583	2493	3289.57	2378	3690
STM0629	210	6858.23	5121	7296	4469.46	1875	7207	12686.3	9587	13852	7346.9	4159	8937	8701.12	5999	9437	10396.9	5779	12004	3146.9	2182	3482	1314.4	947	1431	4337.98	2878	4803	3239.94	2344	3563	2956.55	2218	3301	2223.9	1580	2382	1576.67	1128	1772	4422.44	2937	4977	2301.17	1694	2511	3245.41	2196	3599
STM0648	2583	633.071	480	756	1756.59	385	2180	1048.49	818	1345	909.865	584	1144	897.094	701	1143	1177.22	795	1420	2138.25	1600	2593	44.9988	28	71	88.5056	60	125	225.156	167	334	154.133	113	214	38.5269	20	64	45.0232	25	71	92.722	60	131	208.153	150	287	191.027	145	259
STM0703	2685	4372.68	3109	5075	14418.5	6220	17617	7559.19	5814	9421	6971.18	4529	8299	6884.75	4874	8180	9588.38	6385	11120	2118.87	1527	2652	4858.67	3297	5895	2655.24	2046	3391	2474.61	1861	3202	1833.98	1401	2386	58.098	35	87	4790.63	3615	5911	2743.93	2088	3474	2306.09	1805	2964	2321.66	1738	2895
STM0801	909	8240.86	6088	9159	15689.2	8389	21636	13615.2	10332	15480	11651.5	7931	13273	12040.3	8416	13863	16844.8	11801	19038	2768.52	1837	3157	4698.7	3529	5636	4215.86	3302	4825	4020.99	3177	4666	3292.99	2569	3948	4940.39	3726	5810	4955.33	3908	5839	4350.01	3370	5115	3256.74	2552	3784	4153.81	3286	4878
STM0806	453	7897.98	5787	8623	22749.2	12882	26235	12391.9	9273	13849	11153.4	7738	12486	10597	7391	12021	15086.5	10803	16877	2567.53	1827	2799	3105.27	2246	3711	3518.49	2667	4011	3320.26	2515	3870	2964.31	2269	3378	4446.02	3421	5001	3321.23	2573	3807	3619.68	2771	4174	2666.29	1973	3045	3744.4	2768	4246
STM0831	504	6496.43	4448	7379	5736.26	1826	7057	11782.4	8549	13306	8559.18	4618	10414	9726.47	6345	11162	12526.1	6940	14850	3212.97	2222	3838	2182.38	1524	2544	2972.99	2034	3466	3170.81	2378	3656	2445.18	1811	2838	3350.57	2347	3912	2322.35	1778	2715	3038.33	2091	3579	2350.69	1746	2779	2982.39	2128	3484
STM0943	222	6347.45	4763	7129	9254.83	4467	12040	11740.2	8941	12972	8744.27	6189	10087	9389.44	7035	10363	12488.9	9270	13916	3029.11	2136	3257	3055.68	2303	3358	3264.92	2487	3543	2867.33	2173	3085	2405.62	1805	2701	5391.45	4131	6007	3594.05	2767	3951	3386.86	2580	3699	2117.32	1474	2360	2820.18	2149	3098
STM0945	2277	4705.65	3431	5286	14313.6	6492	18618	8178.55	6224	9598	7257.35	4700	8476	7530.59	5391	8776	10726.2	7148	12275	2214.03	1596	2783	2012.69	1421	2411	1719.62	1150	2160	1594.95	1209	1990	1846.13	1423	2361	1491.84	1036	1877	2051.39	1530	2650	1768.62	1194	2169	1395.53	1085	1707	2276.31	1629	2823
STM0961	615	56.0846	36	85	62.1691	28	94	56.4	35	75	43.6293	22	64	57.865	34	79	91.0439	49	133	2926.93	2051	3361	3.8	0	13	8.79837	2	16	16.3919	9	26	38.187	24	54	11.5919	5	22	3.14959	0	11	13.2195	5	19	14.613	7	23	44.0715	19	70
STM1061	2109	7597.62	5574	8952	21810.7	10069	28040	12571.6	9896	15892	11076.3	7909	13373	11612.9	8258	14035	16357.5	11211	19374	2308.27	1653	2809	3489.79	2592	4253	3715.02	2782	4802	3407.96	2589	4290	2972.57	2186	3766	4410.98	3281	5563	3532.96	2714	4544	3800.96	2914	4730	3049.53	2281	3842	3761.36	2863	4787
STM1112	921	7031.81	4845	7740	17362.2	3086	22137	12582.7	8915	13987	10714.8	6087	12261	10803.4	7048	12178	15197.3	9898	17044	2759.71	1769	3110	3455	2474	4031	3378.81	2195	3880	3177.16	2262	3576	2779.66	1847	3237	3962.34	2681	4477	3596.12	2567	4040	3459.08	2248	3892	2559.93	1768	2982	3487.25	2215	4010
STM1185	3204	3114.03	1704	3850	8729.72	2157	10927	5152.14	2875	6911	4315.87	2104	5504	5688.79	2976	7448	7952.65	3935	9983	2119.93	1436	2742	39.6036	24	62	309.408	209	431	577.451	402	735	1185.57	818	1499	499.919	332	638	34.8105	16	57	323.794	217	407	602.666	390	795	1462.63	966	1824
STM1196	237	2626.93	1806	2934	1761.18	947	2322	5492.82	4030	6108	3656.86	2469	4222	3768.1	2765	4157	4662.7	3417	5182	3399	2338	3745	141.515	108	163	2207.92	1647	2520	2064.23	1565	2306	1101.22	851	1240	306.544	235	361	168.549	114	204	2336.54	1786	2642	1617.34	1170	1812	1324.25	1002	1490
STM1298	1950	53.3841	33	85	151.15	83	206	91.3087	62	125	78.4021	50	111	68.6226	37	105	98.0959	61	131	2124.64	1410	2488	4.68769	1	14	14.0564	4	27	8.86615	2	18	15.5851	5	34	3.57538	0	13	4.30359	0	11	11.1949	3	23	8.59436	1	22	16.5554	6	31
STM1334	543	9120.8	6424	9771	6972.94	3815	11022	15548.7	11152	17301	11155.2	7680	12720	12854.3	9203	14392	16706.7	11892	18048	3141.62	2208	3539	4185.68	3041	4805	4318.76	3030	4726	3897.54	2754	4180	3713.41	2695	4038	5288.73	3701	5712	4567.61	3171	4956	4501.79	3185	4961	2947.43	2240	3232	4246.06	2995	4586
STM1366	411	7799.06	5587	8618	16736.7	9157	20270	12735.3	9627	14906	10709.1	7755	11940	10553.8	7815	12038	14477.2	10682	15983	2770.88	1791	2984	3510.9	2710	4071	3689.32	2912	4204	3649.48	2954	4313	3185.26	2576	3738	4522.22	3467	5221	3913.91	3003	4684	3833.09	3075	4351	2775.81	2198	3230	4004.45	3204	4590
STM1696	807	7515.41	5109	8508	19817.9	10181	24500	12876.5	9369	15342	11219	7401	13012	10822.4	7371	12562	14809.4	9981	17010	2809.49	1797	3179	3748.04	2676	4290	4037.21	3010	4539	3749.74	2778	4258	3140.64	2369	3615	4569.11	3352	5062	3970.78	2972	4486	4089.86	2901	4626	2913.61	2193	3301	4079.52	2923	4628
STM1946	1833	20.3131	8	49	42.952	13	62	31.7349	17	58	25.5346	10	42	26.3923	10	63	36.2313	19	78	2435.57	1590	3072	4.16803	0	13	7.39116	2	20	3.48172	0	12	6.62466	1	26	3.73759	0	9	3.49209	0	17	7.66394	2	18	3.75177	0	21	7.2275	1	25
STM2388	2148	940.671	708	1129	2301.19	711	2987	1692.44	1302	2048	1471.68	918	1834	1438.98	1026	1792	2116.34	1456	2555	2705.22	1847	3613	10.8831	2	25	808.042	612	984	334.173	237	431	428.83	314	562	18.9655	6	36	7.50372	2	15	790.558	576	987	296.457	212	389	457.063	347	572
STM2543	1215	5904.08	4477	6781	16603.9	3142	22675	10068.5	7661	11988	8597.08	5299	9816	8128.55	5664	9176	11419.4	7304	12775	2685.99	1843	3324	3668.83	2794	4332	2276.59	1583	2675	3049.97	2271	3703	1746.07	1334	2144	2586.72	1948	3061	3854.86	2949	4617	2315.97	1762	2852	2564.2	1866	3185	2243.29	1585	2728
STM2643	1335	184.799	135	252	540.032	223	694	312.932	246	407	267.225	171	336	259.9	175	307	373.441	270	427	2019.51	1233	2630	133.791	94	166	237.554	165	284	530.64	391	679	119.201	87	158	232.799	169	291	135.246	100	179	247.55	177	323	463.535	314	617	142.957	106	183
STM3143	249	7431.24	5554	8004	10428.7	7166	14095	13009.3	9759	14350	10463.8	7881	11336	10898.5	8007	11822	14554.7	10690	15727	2579.35	1698	3011	3449.38	2576	3855	3777.92	2821	4242	3637.67	2663	4082	3040.21	2336	3420	4734.78	3538	5192	3689.37	2719	4049	3949.27	2908	4326	2543.81	1918	2796	3909.04	2936	4313
STM3159	735	4671.47	3376	5325	11493.6	3170	15129	8162.73	5978	9703	6840.48	4602	8136	7112.99	4953	8328	9973.29	6976	11389	2423.84	1553	2822	8534.85	6069	10351	4188.96	3154	4776	2110.49	1602	2541	2084.16	1546	2451	1886.44	1450	2134	9182.23	6783	10877	4349.25	3209	5008	1710.19	1246	2055	2691.27	1982	3102
STM3215	648	4808.59	3850	5520	12467	5537	15646	8539.85	6862	10344	7399.53	5361	8319	7244.68	5769	8500	10369.9	7892	11264	2869.98	2176	3388	1917	1576	2315	1774.05	1468	2119	1213.9	1025	1543	1684.8	1456	2090	1217.56	1000	1440	2061.81	1725	2444	1774.76	1506	2135	985.662	778	1148	2108.79	1762	2472
STM3282	2136	2022.01	1417	2448	5367.56	1708	7361	3258.8	2341	4042	2794.55	1680	3209	3184.75	2104	3686	4623.64	3015	5161	2347.65	1755	2808	437.412	308	553	1446.18	1030	1858	1551.21	1242	2068	785.32	594	987	455.456	360	595	437.628	346	524	1489.43	1074	1862	1416.95	1079	1771	911.198	635	1204
STM3514	2394	3399.76	2386	4058	10189.4	4860	12752	5427.53	4102	6700	4927.67	3222	6123	5448.36	3895	6733	7732.55	5127	9418	2233.18	1654	2708	31.6274	12	50	783.111	491	980	846.285	620	1062	1156.81	845	1440	887.853	662	1100	26.9649	13	49	784.256	513	1000	772.011	560	960	1444.79	1060	1808
STM3656	912	6064.2	4742	7469	16134.8	7547	20419	10606.1	8659	13317	9389.99	6662	11240	9485.33	7538	11242	13532.7	9765	15700	2610.95	1752	3270	2259.81	1796	2775	2773.64	2073	3418	3326.7	2529	4339	2278.99	1829	2994	4831.1	3539	6148	2379.89	1805	3086	2854.62	2097	3612	2753.16	2189	3492	2829.67	2119	3633
STM3682	1851	2080.47	1568	2617	5690.19	795	7817	3707.42	2843	4868	3151.78	1755	3702	3269.15	2360	3775	4666.33	2950	5278	2006.21	1349	2590	349.334	244	447	1237.77	977	1617	1248.68	977	1716	688.535	556	933	372.2	266	529	336.54	271	466	1280.49	964	1718	1108.56	807	1488	880.587	688	1185
STM3689	363	7376.99	4759	8257	12764.2	4213	16467	12857.3	8457	15108	10288.7	6055	11356	10724.3	6792	12431	14495.7	9711	15903	3408.16	2079	4078	3799.94	2430	4374	3189.95	1957	3714	3377.53	2194	3971	2831.17	1838	3461	3932.24	2535	4578	4111.07	2647	4775	3319.08	2005	3787	2597.86	1702	3047	3397.22	2050	3999
STM3808	429	7546.61	5498	8078	16146.5	8569	19276	13262	9791	14615	11165.4	7604	12267	11130.6	7744	12458	15553.3	10953	17061	3001.16	2052	3375	3205.28	2332	3711	3663.18	2604	4084	3142.66	2329	3516	2926.84	2141	3285	4369.73	3177	4806	3440.21	2524	3803	3815.05	2553	4261	2336.59	1698	2724	3585.17	2416	4019
STM3854	774	4542.04	3261	5035	8323.24	1548	13029	8252.43	6092	9219	6421.65	3709	7462	6483.6	4580	7276	8625.48	5553	9873	2883.66	1991	3314	177.194	133	206	2398.87	1795	2791	1720.15	1430	1951	1598.03	1268	1903	1109	874	1238	165.152	118	199	2480.93	1901	2731	1348.42	1049	1552	1927.18	1482	2158
STM4170	273	6313.26	4522	7004	7052.84	2409	9714	11307	8062	12441	8048.25	4901	9415	8648.95	6020	9487	11243.2	7339	12395	3119.77	2094	3508	676.842	477	770	4873.03	3228	5380	1925.12	1405	2215	2346.8	1638	2636	2458.18	1677	2732	629.513	441	741	5202.06	3483	5744	1410.55	995	1546	2728.65	1901	3050
STM4237	609	1212.47	913	1335	3101.31	1610	3704	2018.14	1480	2208	1776.59	1185	1973	1820.01	1293	1996	2589.07	1836	2826	2932.66	2232	3582	586.741	424	667	829.552	555	985	107.504	72	143	360.356	268	448	71.2709	50	93	593.872	405	657	842.878	551	966	78.3662	58	103	453.673	340	516
STM4361	309	7205.6	5146	8111	7066.31	3290	10386	12745.5	8888	15154	8978.27	6210	10266	9767.32	7050	11276	12594.2	8649	13886	2958.05	1891	3523	3905.78	2666	4713	4240.67	2934	4980	3612.34	2555	4251	2851.73	1996	3395	4634.45	3200	5404	4170.2	2857	4874	4463.6	3183	5195	2660.27	1822	3114	3368.12	2360	3906
STM4394	450	7353.13	5377	8076	13220.6	3973	17821	12705.8	9347	14161	10169.1	6101	11633	10372.2	7434	11516	14060.1	9010	15550	3071.56	2106	3404	3616.91	2625	3951	3855.98	2719	4281	2998.85	2229	3306	2792.06	2119	3123	3966.91	2769	4308	4053.16	3101	4519	3993.3	2732	4374	2270.85	1688	2501	3442.97	2467	3841
STM4458	387	7458.49	5389	8419	15731.9	7384	21161	12744.6	9656	14231	10591.2	7479	12268	10497.3	7836	11364	14816.1	11014	16142	2833.63	1989	3314	3300.07	2497	3758	3608.6	2514	4123	2953.67	2099	3327	2891.92	2065	3283	4516.18	3171	5136	3663.36	2621	4080	3653.76	2562	4186	2165.25	1582	2583	3683.81	2556	4242
STM4558	447	6682.79	4563	7372	16009.9	8536	18585	11908.3	8472	13363	10225.2	6915	11144	9957.4	6631	11026	13889.7	9407	15518	2815.06	1793	3242	3403.7	2431	4119	3340.44	2606	3837	2562.43	2014	3061	2581.94	2016	3030	3751.45	2882	4327	3798.09	2894	4655	3482.27	2581	4119	1915.26	1452	2257	3227.98	2486	3877
tetA	721	8780.88	5690	9962	8407.09	3009	12681	15919.5	10371	17969	11460.5	6380	13402	13112.2	8092	14662	17021.2	10483	18958	3135.44	2041	3809	5038.27	3233	5686	4858.83	3249	5499	3645.15	2519	4160	3838.77	2582	4533	6433.88	4414	7223	5365.63	3648	6193	5017.11	3335	5592	2718.66	1827	3123	4520.48	3098	5104
[truncated: 66 more columns]
