# Supplementary material for: The Role of the Environment in Horizontal Gene Transfer
Source: Mol Biol Evol. 2022 Oct 13;39(11):msac220. doi: 10.1093/molbev/msac220 (PMC9641970; doi:10.1093/molbev/msac220)
Supplement: msac220_Supplementary_Data [file msac220_supplementary_data.zip › SupplementaryMaterial_EnvHGT/DATA_S6_MLRdata.txt]

GeneNo	STM_Genes	b_number	GeneName	PPI_10_M9	PPI_10_pH5	PPI_10_TMP	PPI_10_CAM	PPI_10_LO2	PPI_10_LB	PPI_mean	FunctionalCategory	STM_GC	ECO_GC	DEV_GC	STM_FOP	ECO_FOP	DEV_FOP	STM_Length	TRMT1_M9	TRMT2_pH5	TRMT3_TMP	TRMT4_CAM	TRMT5_LB	TRMT6_NOX	STDEV	MEAN
1	STM0160	b0119	yacL	36	37	37	36	37	36	36.5	NA	0.5179063	0.519230769	0.001324433	0.520661157	0.578512397	0.05785124	363	-0.005887697	-0.020092397	-0.00995083	-0.011390273	0.020672809	-0.013122574	0.014163842	-0.006628494
2	STM0172	b0127	yadG	40	40	40	40	40	40	40	O	0.4973031	0.495689655	0.001613473	0.537216828	0.553398058	0.01618123	927	-0.111675066	-0.170068286	-0.399418527	-0.043978724	-0.308088937	-0.140127219	0.132632761	-0.19555946
3	STM0226	b0179	lpxD	37	36	36	36	38	35	36.33333333	O	0.5194932	0.52775073	0.008257553	0.456140351	0.497076023	0.040935673	1026	0.012873838	0.004979392	0.017057574	0.00632868	0.020880063	-0.009667925	0.010885404	0.008741937
4	STM0264	b0215	dnaQ	14	14	14	14	14	14	14	I	0.510929	0.500682128	0.010246834	0.483606557	0.504098361	0.020491803	732	-0.04624571	-0.104055677	-0.114861905	-0.066860245	-0.058069612	-0.074616056	0.02674694	-0.077451534
5	STM0425	b0423	thiI	1	1	1	1	1	1	1	I	0.5238095	0.52137931	0.002430213	0.608695652	0.596273292	0.01242236	1449	-0.154366139	-0.290111453	-0.114555029	-0.154905736	-0.207421386	-0.213687036	0.061767495	-0.189174463
6	STM0451	b0440	hupB	29	29	28	27	27	28	28	I	0.4945055	0.489051095	0.0054544	0.406593407	0.406593407	0	273	-0.075711105	-0.167947275	-0.232736801	0.012873697	-0.13982355	-0.11180673	0.083763522	-0.119191961
7	STM0614	b0607	uspG	13	14	13	13	13	13	13.16666667	O	0.5198135	0.497674419	0.022139101	0.524475524	0.496503497	0.027972028	429	-0.02001595	-0.07100052	-0.027446614	-0.052338357	-0.025537159	-0.04390688	0.019466096	-0.040040913
8	STM0629	b0623	cspE	36	36	36	36	36	36	36	I	0.4380952	0.436018957	0.002076281	0.471428571	0.4	0.071428571	210	-0.045628697	-0.122677471	-0.166362	-0.007459417	-0.027508603	-0.052084925	0.061142148	-0.070286852
9	STM0648	b0642	leuS	8	8	8	8	8	8	8	I	0.5578784	0.533281734	0.024596702	0.595818815	0.552845528	0.042973287	2583	-0.241657758	-0.410370025	-0.410697733	-0.343728747	-0.267663446	-0.321337181	0.07054839	-0.332575815
10	STM0703	b0695	kdpD	1	1	1	1	1	1	1	O	0.5888268	0.575577066	0.013249749	0.537430168	0.54301676	0.005586592	2685	-0.0315182	-0.382818151	0.03627927	-0.016598601	0.001281278	-0.056156415	0.154019712	-0.074921803
11	STM0801	b0780	ybhK	3	3	3	3	3	3	3	O	0.5434543	0.513186813	0.030267532	0.514851485	0.442244224	0.072607261	909	0.006388134	-0.013822455	0.018273408	0.000317576	0.029483903	-0.007097285	0.016112315	0.005590547
12	STM0806	b0785	moaE	1	1	1	1	1	1	1	O	0.6092715	0.566079295	0.043192228	0.543046358	0.57615894	0.033112583	453	0.003621506	-0.021957485	-0.021410292	-0.011062565	0.014208498	-0.021004276	0.015271148	-0.009600769
13	STM0831	b0812	dps	18	15	17	14	17	11	15.33333333	O	0.4821429	0.489108911	0.006966054	0.571428571	0.553571429	0.017857143	504	-0.040579984	-0.084502553	-0.110195658	-0.057627427	-0.032193156	-0.069707222	0.028873124	-0.065801
14	STM0943	b0880	cspD	32	32	32	32	32	32	32	I	0.518018	0.482300885	0.035717133	0.459459459	0.453333333	0.006126126	222	-0.03408346	-0.020800333	-0.060400541	-0.045097994	-0.038618481	-0.066598594	0.017005743	-0.044266567
15	STM0945	b0882	clpA	33	33	33	33	33	33	33	I	0.5419412	0.525899912	0.016041238	0.534914361	0.498023715	0.036890646	2277	-0.026147375	-0.123116695	-0.074793924	-0.076353964	-0.061767185	-0.062848754	0.031376733	-0.070837983
16	STM0961	b0891	lolA	1	1	1	1	1	1	1	O	0.504065	0.508972268	0.004907227	0.565853659	0.583333333	0.017479675	615	-0.475231231	-0.517483679	-0.577022243	-0.502004083	-0.462481316	-0.456375891	0.045059064	-0.498433074
17	STM1061	b0948	rlmL	26	26	26	26	26	25	25.83333333	I	0.5504979	0.542437174	0.008060726	0.567567568	0.556187767	0.011379801	2109	0.020452366	-0.002929637	-0.008829432	0.006970599	0.027983702	0.000556181	0.014220863	0.007367297
18	STM1112	b1000	cbpA	26	26	26	26	26	24	25.66666667	I	0.534202	0.528199566	0.006002388	0.524429967	0.628664495	0.104234528	921	-0.005411292	-0.043147108	-0.033236037	-0.028244927	-0.009276652	-0.02844627	0.014489049	-0.024627048
19	STM1185	b1084	rne	41	41	41	41	41	40	40.83333333	I	0.5842697	0.55632256	0.027947103	0.556179775	0.493408663	0.062771112	3204	-0.06872114	-0.207879137	-0.433512465	-0.242215775	-0.166199116	-0.113540177	0.128103765	-0.205344635
20	STM1196	b1094	acpP	22	22	22	22	22	22	22	O	0.4767932	0.478991597	0.002198348	0.556962025	0.556962025	0	237	-0.142129067	-0.293772948	-0.352127491	-0.095142487	-0.070368616	-0.159176366	0.112677794	-0.185452829
21	STM1298	b1763	topB	17	17	17	17	17	17	17	I	0.5635897	0.551478084	0.012111616	0.550769231	0.529051988	0.021717243	1950	-0.438485594	-0.548096571	-0.556275613	-0.490595522	-0.492369733	-0.484793816	0.04387107	-0.501769475
22	STM1334	b1718	infC	39	38	39	39	38	38	38.5	I	0.4751381	0.485294118	0.010155996	0.497237569	0.491712707	0.005524862	543	-0.001868855	-0.026464921	-0.018917523	-0.007497318	0.007139377	-0.010414756	0.011968912	-0.009670666
23	STM1366	b1686	ydiI	27	27	27	27	27	25	26.66666667	O	0.56691	0.514563107	0.052346869	0.467153285	0.445255474	0.02189781	411	-0.004714128	-0.030349259	-0.014261806	-0.012654049	0.012669793	-0.015051494	0.014166914	-0.010726824
24	STM1696	b1290	sapF	2	2	2	2	2	2	2	O	0.5427509	0.511138614	0.031612316	0.557620818	0.568773234	0.011152416	807	-0.004962647	-0.025169745	-0.014789935	-0.007259741	0.015653596	-0.011919929	0.013605159	-0.008074733
26	STM1946	b1913	uvrC	24	23	24	24	24	22	23.5	I	0.5335516	0.516902944	0.01664861	0.512274959	0.520458265	0.008183306	1833	-0.511820059	-0.557435062	-0.576161031	-0.516123028	-0.55246238	-0.53432822	0.025106717	-0.541388296
27	STM2388	b2341	fadJ	3	3	3	3	3	3	3	O	0.5395717	0.522367195	0.0172045	0.501396648	0.455944056	0.045452592	2148	-0.218001598	-0.469677983	-0.534111707	-0.181693897	-0.241896957	-0.262968582	0.146362307	-0.318058454
28	STM2543	b2530	iscS	7	6	6	6	7	6	6.333333333	O	0.5489712	0.532894737	0.016076457	0.575308642	0.511111111	0.064197531	1215	-0.032136532	-0.084930917	-0.015529133	-0.067545526	-0.006324406	-0.099181408	0.038357295	-0.05094132
29	STM2643	b2576	srmB	38	38	38	38	38	36	37.66666667	I	0.5430712	0.547155689	0.004084528	0.534831461	0.561797753	0.026966292	1335	-0.340928919	-0.304760017	-0.331557894	-0.265100221	-0.177372691	-0.318751104	0.061106166	-0.289745141
30	STM3143	b2990	hybG	10	7	7	7	12	7	8.333333333	O	0.5261044	0.52	0.006104418	0.506024096	0.554216867	0.048192771	249	0.00370915	-0.018117739	-0.015751462	-0.004469791	0.014321117	-0.009640326	0.012317769	-0.004991508
31	STM3159	b3006	exbB	16	16	16	15	15	16	15.66666667	O	0.5564626	0.529891304	0.026571281	0.489795918	0.47755102	0.012244898	735	-0.039617632	-0.104313548	0.110341205	0.028027879	-0.032660537	-0.054359414	0.074839429	-0.015430341
32	STM3215	b3071	yqjI	15	15	15	15	14	14	14.66666667	I	0.5354938	0.536	0.000506173	0.578703704	0.548076923	0.030626781	648	-0.056473508	-0.17345148	-0.116675611	-0.109150535	-0.119052583	-0.096443453	0.037897512	-0.111874528
33	STM3282	b3164	pnp	45	45	45	44	44	45	44.66666667	I	0.5627341	0.540730337	0.022003763	0.502808989	0.494382022	0.008426966	2136	-0.131495049	-0.24622528	-0.235188795	-0.118252062	-0.070756916	-0.176526703	0.069028015	-0.163074134
35	STM3514	b3417	malP	32	32	32	28	27	30	30.16666667	O	0.553467	0.522755741	0.03071126	0.5839599	0.563909774	0.020050125	2394	-0.068172481	-0.180935667	-0.45766262	-0.166381455	-0.133725217	-0.117910292	0.138166876	-0.187464622
36	STM3656	b3560	glyQ	9	9	9	9	9	9	9	I	0.558114	0.560788609	0.002674574	0.628289474	0.569078947	0.059210526	912	-0.016064417	-0.008858164	-0.081227014	-0.042757855	-0.00044426	-0.045531303	0.030019971	-0.032480502
37	STM3682	b3590	selB	33	33	33	33	33	29	32.33333333	I	0.5710427	0.563380282	0.007662398	0.499189627	0.538211382	0.039021755	1851	-0.109255712	-0.247535249	-0.249987452	-0.09988641	-0.08226695	-0.164569512	0.074839904	-0.158916881
38	STM3689	b3602	yibL	26	26	26	26	26	25	25.83333333	I	0.5068871	0.508241758	0.001354706	0.578512397	0.636363636	0.05785124	363	-0.030838401	-0.078792719	-0.03824724	-0.058394125	-0.027084675	-0.058323314	0.019938055	-0.048613413
39	STM3808	b3686	ibpB	7	8	7	7	7	8	7.333333333	O	0.5174825	0.488372093	0.029110424	0.643356643	0.524475524	0.118881119	429	-0.011511935	-0.045054791	-0.045526006	-0.026364815	-0.01848017	-0.037473092	0.014198857	-0.030735135
40	STM3854	b3725	pstB	19	20	20	20	20	20	19.83333333	O	0.5232558	0.522580645	0.000675169	0.53875969	0.511627907	0.027131783	774	-0.068902162	-0.18523136	-0.350124386	-0.071516854	-0.090217941	-0.109649742	0.108748001	-0.145940408
41	STM4170	b4000	hupA	46	45	45	44	43	44	44.5	I	0.4761905	0.481751825	0.005561349	0.483516484	0.494505495	0.010989011	273	-0.043179586	-0.12304135	-0.231348578	0.015378148	-0.076300534	-0.070529202	0.083563813	-0.088170184
43	STM4237	b4043	lexA	15	15	15	14	15	14	14.66666667	I	0.5500821	0.518032787	0.032049315	0.507389163	0.502463054	0.004926108	609	-0.20593126	-0.406549141	-0.226650237	-0.177713531	-0.3572314	-0.283384876	0.09022312	-0.276243407
44	STM4361	b4172	hfq	32	32	32	32	32	30	31.66666667	I	0.4983819	0.487096774	0.011285103	0.417475728	0.446601942	0.029126214	309	-0.025166394	-0.043678623	-0.027433754	-0.007250136	-0.005970399	-0.039230312	0.015711512	-0.02478827
46	STM4394	b4203	rplI	37	37	37	37	37	34	36.5	I	0.5088889	0.496674058	0.012214831	0.446666667	0.46	0.013333333	450	-0.021591282	-0.05637941	-0.031349886	-0.021078802	-0.022951105	-0.044525943	0.01452872	-0.032979405
47	STM4458	b4243	ridA	9	10	9	9	9	9	9.166666667	O	0.5452196	0.528350515	0.016869123	0.511627907	0.480620155	0.031007752	387	-0.009017882	-0.035610276	-0.029382362	-0.019018882	-0.017636646	-0.028693563	0.009715726	-0.023226602
48	STM4558	b4373	rimI	12	13	13	13	13	13	12.83333333	I	0.5503356	0.523489933	0.026845638	0.543624161	0.516778523	0.026845638	447	-0.017743611	-0.057394095	-0.03036742	-0.026093503	-0.034555763	-0.04833945	0.01466177	-0.035748974
