# Supplementary material for: The Role of the Environment in Horizontal Gene Transfer
Source: Mol Biol Evol. 2022 Oct 13;39(11):msac220. doi: 10.1093/molbev/msac220 (PMC9641970; doi:10.1093/molbev/msac220)
Supplement: msac220_Supplementary_Data [file msac220_supplementary_data.zip › SupplementaryMaterial_EnvHGT/Pipeline_ReadMe.txt]

### the following codes and programs work in linux system
### whole analysis can take more than a day based on your system, we put a note for the steps that takes long, so plan ahead.

### as part of the Supplementary material, the following files are provided and necessary for this analysis, as a .zip file: HGT_DE_PipelineFiles.zip
"Pipeline_ReadMe.txt"
"HGTgenes.fasta"
"PlasmidSeq.sh"
"TrimQual34.py"
"DepthtoS.R"
"sra_explorer_fastq_download.sh"


### installing programs:
conda install -c bioconda htseq=0.13.5 # this version works with anaconda's numpy version
conda install -c bioconda bedtools=v2.30.0
conda install -c bioconda samtools=1.12
conda install -c bioconda gmap=2016.09.23-0

### go to the directory where you want to work and create a directory in your linux environment for the analyses, we will call it "PlasmidSequencing"
mkdir PlasmidSequencing
cd PlasmidSequencing


### downloading the raw data: you got two options
# 1- https://sra-explorer.info/  (alternatively you can run the "sra_explorer_fastq_download.sh" on your bash, the script is provided as part of the supplementary materials to the paper)
# enter the accession number: SRP391087

# 2- download the SRA toolkit appropriate for your system from the website following instructions based on your system:
https://github.com/ncbi/sra-tools/wiki/01.-Downloading-SRA-Toolkit

# download the raw data files in fastq format, this step can take quite a while based on your internet speed.
# make sure the extension of the fastq files are "*.fastq", unzip if necessary using the following code:
gunzip *.fastq.gz


### make a new directory for the RefGenome inside the PlasmidSequencing folder:
mkdir RefGenome
cd RefGenome

# place the fasta file necessary to build the reference genome in this directory; fasta file given below is provided as part of the supplementary materials.
"HGTgenes.fasta"

### get back to the PlasmidSequencing folder and make a new directory for the scripts to run the analyses:
cd ../
mkdir Scripts
cd Scripts

# place the three script files in this directory; scripts listed below are provided as part of the supplementary materials to the paper: 
"PlasmidSeq.sh" 
"TrimQual34.py"
"DepthtoS.R"

# open the "PlasmidSeq.sh" script and edit the first line to provide the absolute path to bash shell in your system. Currently it is "#!/bin/bash/"
# open the "TrimQual34.py" script and edit the first line to provide the absolute path to python interpreter in your system. Currently it is "#!/usr/bin/python3.6"
# open the "DepthtoS.R" script and edit the first line to provide the absolute path to R interpreter in your system. Currently it is "#!/usr/bin/R"

### get back to the 'PlasmidSequencing' folder directory
cd ../ 

### start the analyses:
bash ./Scripts/PlasmidSeq.sh
