# Supplementary material for: The Role of the Environment in Horizontal Gene Transfer
Source: Mol Biol Evol. 2022 Oct 13;39(11):msac220. doi: 10.1093/molbev/msac220 (PMC9641970; doi:10.1093/molbev/msac220)
Supplement: msac220_Supplementary_Data [file msac220_supplementary_data.zip › SupplementaryMaterial_EnvHGT/DATA_S1_SVALUES_REPLS_ENVS.xlsx]

## Sheet: sValues_T1rM9
Gene	Base	X38616	X38620	X38621	X38624	X38625	meanrM9s	StdrM9
AmpR	858	-0.0496339	-0.0509274	-0.0547212	-0.0521315	-0.057807	-0.0530442	0.0032573
Cfprotein	717	0.0370334	0.0181816	-0.0975963	-0.0280095	-0.0318897	-0.0204561	0.0522884
KanR	795	0.0906358	0.0225312	-0.05498	0.0366891	0.0119172	0.0213587	0.052327
SpecR	930	0.0734855	0.0282782	-0.0242356	0.0428685	-0.00550103	0.0229791	0.0387779
STM0160	363	-0.00184194	-0.00937354	-0.00103235	-0.0116703	-0.00552035	-0.0058877	0.00462783
STM0172	927	-0.121042	-0.114724	-0.0997003	-0.1163	-0.106608	-0.111675	0.00847793
STM0226	1026	0.0125671	0.000621284	0.0208851	0.0104503	0.0198455	0.0128738	0.00819872
STM0264	732	-0.0504002	-0.0528634	-0.0410995	-0.0463886	-0.0404769	-0.0462457	0.0054963
STM0425	1449	-0.158101	-0.158937	-0.142996	-0.160956	-0.150841	-0.154366	0.00741568
STM0451	273	-0.0756274	-0.0700997	-0.0729333	-0.0785397	-0.0813554	-0.0757111	0.00444607
STM0614	429	-0.0195282	-0.0270713	-0.0108453	-0.0260621	-0.0165729	-0.0200159	0.00675511
STM0629	210	-0.0320518	-0.0296906	-0.054949	-0.0509845	-0.0604676	-0.0456287	0.0139113
STM0648	2583	-0.240061	-0.248347	-0.231131	-0.244871	-0.243879	-0.241658	0.00658365
STM0703	2685	-0.0392607	-0.044786	-0.0156764	-0.0330731	-0.0247948	-0.0315182	0.0115604
STM0801	909	0.00591358	-0.00534887	0.0157151	0.003257	0.0124038	0.00638813	0.00823055
STM0806	453	0.00814513	-0.00936361	0.0178207	-0.0048465	0.00635178	0.00362151	0.0108381
STM0831	504	-0.0407456	-0.0407012	-0.0396497	-0.0404398	-0.0413636	-0.04058	0.000620749
STM0943	222	-0.035946	-0.0336068	-0.0296135	-0.0370481	-0.0342028	-0.0340835	0.00284956
STM0945	2277	-0.0345657	-0.0394938	-0.0148335	-0.0264289	-0.0154151	-0.0261474	0.0110935
STM0961	615	-0.453953	-0.491601	-0.48715	-0.477883	-0.465569	-0.475231	0.0155176
STM1061	2109	0.0167671	0.00556924	0.0304949	0.019644	0.0297866	0.0204524	0.0102923
STM1112	921	-0.0121465	-0.0137128	0.00657093	-0.0087345	0.000966357	-0.00541129	0.00879729
STM1185	3204	-0.078854	-0.0890111	-0.0721247	-0.0560659	-0.04755	-0.0687211	0.0168398
STM1196	237	-0.143807	-0.128874	-0.137092	-0.147971	-0.152902	-0.142129	0.00940845
STM1298	1950	-0.43656	-0.440524	-0.428443	-0.446703	-0.440199	-0.438486	0.00669268
STM1334	543	0.00397565	-0.00348705	-0.00390167	-0.00303926	-0.00289195	-0.00186886	0.00329111
STM1366	411	-8.44071e-06	-0.0126068	0.00616336	-0.0118749	-0.00524386	-0.00471413	0.00797362
STM1696	807	-0.00639106	-0.0131755	0.00991837	-0.0107542	-0.00441086	-0.00496265	0.00901085
STM1946	1833	-0.50697	-0.515784	-0.50921	-0.515217	-0.511919	-0.51182	0.00379472
STM2388	2148	-0.224583	-0.2253	-0.20736	-0.222312	-0.210454	-0.218002	0.00844639
STM2543	1215	-0.031342	-0.038501	-0.0184059	-0.0408327	-0.0316012	-0.0321365	0.0087404
STM2643	1335	-0.341203	-0.346631	-0.332967	-0.345972	-0.337872	-0.340929	0.0057173
STM3143	249	0.00289099	-0.00135485	0.0121599	0.000700645	0.00414905	0.00370915	0.0051714
STM3159	735	-0.0441525	-0.0484142	-0.030729	-0.0418928	-0.0328996	-0.0396176	0.00753758
STM3215	648	-0.0624273	-0.0647689	-0.043524	-0.0614158	-0.0502314	-0.0564735	0.00915618
STM3282	2136	-0.13487	-0.147126	-0.128846	-0.129262	-0.117371	-0.131495	0.0108073
STM3514	2394	-0.072929	-0.0871121	-0.0610738	-0.0649568	-0.0547907	-0.0681725	0.0124613
STM3656	912	-0.0237646	-0.028009	-0.00332957	-0.0182614	-0.00695746	-0.0160644	0.010629
STM3682	1851	-0.116357	-0.118201	-0.100248	-0.110881	-0.100591	-0.109256	0.00850422
STM3689	363	-0.0311701	-0.0357885	-0.0233471	-0.0343152	-0.0295711	-0.0308384	0.00485868
STM3808	429	-0.0149603	-0.0186749	0.000125552	-0.0164356	-0.00761443	-0.0115119	0.00771465
STM3854	774	-0.069287	-0.0690433	-0.0602219	-0.0743576	-0.071601	-0.0689022	0.00530473
STM4170	273	-0.0383831	-0.039804	-0.0411218	-0.0483763	-0.0482128	-0.0431796	0.00476904
STM4237	609	-0.208503	-0.216659	-0.197325	-0.208003	-0.199166	-0.205931	0.00783971
STM4361	309	-0.018745	-0.0216727	-0.0242463	-0.0301894	-0.0309785	-0.0251664	0.00532204
STM4394	450	-0.0201606	-0.0258498	-0.0132603	-0.0269032	-0.0217825	-0.0215913	0.00542772
STM4458	387	-0.00880858	-0.0158979	0.00137635	-0.0158965	-0.0058628	-0.00901788	0.00729191
STM4558	447	-0.0227451	-0.024789	-0.0037294	-0.0230042	-0.0144504	-0.0177436	0.00879729
tetA	721	0	0	0	0	0	0	0
tetR	624	0.00564973	-0.000676921	-0.0881924	-0.0374761	-0.0508842	-0.034316	0.0384578

## Sheet: sValues_T2pH5
Gene	Base	X41193	X41198	X41203	X41208	X41213	X41219	meanpH5	StdpH5
AmpR	858	-0.0897776	-0.0887056	-0.084957	-0.0933648	-0.0928491	-0.0867595	-0.0894023	0.00331523
Cfprotein	717	-0.0708396	-0.121576	0.181648	0.178869	0.104581	0.00654916	0.0465386	0.128666
KanR	795	-0.0510892	-0.121883	0.266112	0.192186	0.201123	0.061767	0.0913692	0.154526
SpecR	930	-0.0452141	-0.0726034	0.259456	0.193328	0.189445	0.0695398	0.0989919	0.137068
STM0160	363	-0.0211155	-0.0208916	-0.0127205	-0.0253677	-0.0150356	-0.0254235	-0.0200924	0.00525074
STM0172	927	-0.179357	-0.178561	-0.14803	-0.169462	-0.159689	-0.18531	-0.170068	0.014032
STM0226	1026	0.00470669	0.00905672	0.0100942	-0.00653645	0.00799576	0.00455941	0.00497939	0.00607865
STM0264	732	-0.105392	-0.102748	-0.102848	-0.110063	-0.099779	-0.103504	-0.104056	0.00345357
STM0425	1449	-0.293231	-0.291029	-0.283728	-0.294505	-0.287199	-0.290977	-0.290111	0.00399634
STM0451	273	-0.154233	-0.150444	-0.178068	-0.184301	-0.182048	-0.15859	-0.167947	0.0151704
STM0614	429	-0.0676821	-0.067208	-0.0732693	-0.080102	-0.06719	-0.0705518	-0.0710005	0.00506165
STM0629	210	-0.123122	-0.122166	-0.117896	-0.116007	-0.131914	-0.124958	-0.122677	0.00562727
STM0648	2583	-0.437925	-0.435661	-0.372396	-0.395636	-0.390067	-0.430536	-0.41037	0.0278457
STM0703	2685	-0.409103	-0.41891	-0.354359	-0.366193	-0.361454	-0.38689	-0.382818	0.0266566
STM0801	909	-0.0182578	-0.01474	-0.0083945	-0.0195659	-0.000908066	-0.0210685	-0.0138225	0.00777496
STM0806	453	-0.0235576	-0.0167505	-0.0199902	-0.0313672	-0.00928888	-0.0307905	-0.0219575	0.00849236
STM0831	504	-0.0807155	-0.0787796	-0.0854455	-0.0948423	-0.0867458	-0.0804866	-0.0845026	0.00593385
STM0943	222	-0.0185242	-0.0170602	-0.0219141	-0.0284086	-0.0177175	-0.0211773	-0.0208003	0.00419384
STM0945	2277	-0.127788	-0.122093	-0.115157	-0.126912	-0.114995	-0.131755	-0.123117	0.00694571
STM0961	615	-0.531609	-0.548566	-0.487119	-0.501621	-0.496173	-0.539815	-0.517484	0.0256599
STM1061	2109	-0.0115161	-0.00646373	0.00659177	-0.00143728	0.00901119	-0.0137636	-0.00292964	0.00937082
STM1112	921	-0.0430964	-0.040556	-0.0405838	-0.0503606	-0.0364781	-0.0478078	-0.0431471	0.00512872
STM1185	3204	-0.233687	-0.222927	-0.178694	-0.188635	-0.191914	-0.231417	-0.207879	0.0241805
STM1196	237	-0.314737	-0.317395	-0.263508	-0.269238	-0.267765	-0.329995	-0.293773	0.0300128
STM1298	1950	-0.578396	-0.585531	-0.503342	-0.531893	-0.525053	-0.564364	-0.548097	0.0328039
STM1334	543	-0.0240984	-0.0251052	-0.0286137	-0.0256368	-0.0299601	-0.0253753	-0.0264649	0.00228716
STM1366	411	-0.0279738	-0.024331	-0.0306559	-0.039834	-0.0245276	-0.0347732	-0.0303493	0.00608901
STM1696	807	-0.028617	-0.0246207	-0.0153973	-0.033875	-0.0182287	-0.0302798	-0.0251697	0.00717993
STM1946	1833	-0.583005	-0.584836	-0.524204	-0.546682	-0.546133	-0.55975	-0.557435	0.0234847
STM2388	2148	-0.498356	-0.488317	-0.447368	-0.460137	-0.449151	-0.474738	-0.469678	0.0210029
STM2543	1215	-0.0898791	-0.0857914	-0.0769353	-0.0899818	-0.0757507	-0.0912472	-0.0849309	0.0069114
STM2643	1335	-0.296477	-0.290647	-0.303462	-0.32648	-0.308942	-0.302553	-0.30476	0.0123579
STM3143	249	-0.0139554	-0.0123702	-0.0208393	-0.0313209	-0.0154091	-0.0148115	-0.0181177	0.00707613
STM3159	735	-0.110747	-0.104326	-0.0970458	-0.115039	-0.0966164	-0.102108	-0.104314	0.00739398
STM3215	648	-0.175729	-0.168435	-0.16526	-0.18669	-0.170821	-0.173774	-0.173451	0.00747975
STM3282	2136	-0.250127	-0.250185	-0.232335	-0.252103	-0.240416	-0.252185	-0.246225	0.00809521
STM3514	2394	-0.181903	-0.178175	-0.175799	-0.186852	-0.176624	-0.186262	-0.180936	0.00483547
STM3656	912	-0.0138135	-0.0123023	-0.00134346	-0.0115775	0.00596644	-0.0200787	-0.00885816	0.00944407
STM3682	1851	-0.255172	-0.253151	-0.231718	-0.249016	-0.237754	-0.258401	-0.247535	0.0105449
STM3689	363	-0.0678214	-0.0717674	-0.0873147	-0.0914141	-0.0791714	-0.0752673	-0.0787927	0.00910187
STM3808	429	-0.0426694	-0.0397183	-0.0448291	-0.0564145	-0.0404434	-0.046254	-0.0450548	0.00609863
STM3854	774	-0.185359	-0.184203	-0.180202	-0.193838	-0.182468	-0.185319	-0.185231	0.00464934
STM4170	273	-0.109323	-0.106445	-0.133887	-0.142075	-0.133936	-0.112582	-0.123041	0.0153079
STM4237	609	-0.417042	-0.411533	-0.395467	-0.406106	-0.400025	-0.409122	-0.406549	0.00783727
STM4361	309	-0.0341262	-0.0334138	-0.0514284	-0.0556979	-0.0520574	-0.035348	-0.0436786	0.0103994
STM4394	450	-0.0558541	-0.0529109	-0.0472332	-0.0685713	-0.0539389	-0.059768	-0.0563794	0.00723935
STM4458	387	-0.0314559	-0.0289296	-0.0356409	-0.0472964	-0.0321076	-0.0382313	-0.0356103	0.0065969
STM4558	447	-0.053797	-0.0501414	-0.0570489	-0.0719293	-0.0530978	-0.0583502	-0.0573941	0.00769809
tetA	721	0	0	0	0	0	0	0	0
tetR	624	-0.120089	-0.133911	0.177989	0.146942	0.080561	0.0395531	0.0318408	0.132361

## Sheet: sValues_T3TMP
Gene	Base	X41189	X41194	X41199	X41204	X41209	X41214	meanTMP	StdTPM
AmpR	858	-0.0674822	-0.0733324	-0.0607686	-0.072944	-0.0763384	-0.0770147	-0.0713134	0.00617027
Cfprotein	717	-0.0545418	-0.00219495	0.100523	-0.0606472	-0.143338	-0.106346	-0.0444242	0.0857635
KanR	795	0.023249	0.0262792	0.286104	0.00496012	-0.0879145	-0.0627486	0.0316549	0.133241
SpecR	930	-0.0318092	0.0385668	0.196232	-0.0219488	-0.129071	-0.137973	-0.0143339	0.123249
STM0160	363	-0.0205107	-0.0224766	-0.00914792	9.15451e-06	-0.0022295	-0.00534938	-0.00995083	0.00947676
STM0172	927	-0.379049	-0.381374	-0.366746	-0.420619	-0.424925	-0.423798	-0.399419	0.0264667
STM0226	1026	0.0101659	0.00979301	0.0362832	0.023627	0.0148991	0.00757723	0.0170576	0.0110235
STM0264	732	-0.0988878	-0.105132	-0.0827366	-0.12751	-0.136722	-0.138183	-0.114862	0.0226432
STM0425	1449	-0.119881	-0.116468	-0.0837453	-0.113005	-0.12666	-0.127572	-0.114555	0.0161222
STM0451	273	-0.227035	-0.228946	-0.212489	-0.244597	-0.242166	-0.241188	-0.232737	0.0123116
STM0614	429	-0.0356883	-0.0315116	-0.0177507	-0.0177514	-0.0296526	-0.0323251	-0.0274466	0.00776046
STM0629	210	-0.152524	-0.140213	-0.155004	-0.182292	-0.187753	-0.180386	-0.166362	0.0195566
STM0648	2583	-0.410016	-0.414463	-0.362543	-0.416807	-0.430639	-0.429718	-0.410698	0.025021
STM0703	2685	0.0408703	0.0311938	0.0923458	0.0319691	0.0128575	0.00843905	0.0362793	0.0301086
STM0801	909	0.00514514	0.00395494	0.0292593	0.0341297	0.0209079	0.0162435	0.0182734	0.0123332
STM0806	453	-0.0370033	-0.0365033	-0.00731251	-0.00397836	-0.0195538	-0.0241105	-0.0214103	0.0140307
STM0831	504	-0.101013	-0.101099	-0.0923	-0.118555	-0.124714	-0.123494	-0.110196	0.0137464
STM0943	222	-0.0562416	-0.0448108	-0.0384097	-0.0721257	-0.0756188	-0.0751966	-0.0604005	0.0163213
STM0945	2277	-0.0683393	-0.0732848	-0.0306402	-0.0794186	-0.0981174	-0.0989633	-0.0747939	0.025072
STM0961	615	-0.578528	-0.591142	-0.522179	-0.589065	-0.593461	-0.58776	-0.577022	0.0273492
STM1061	2109	-0.0102861	-0.0163444	0.0286617	-0.00660368	-0.022632	-0.0257721	-0.00882943	0.0197317
STM1112	921	-0.0305455	-0.0332351	-0.0115367	-0.0309659	-0.045798	-0.047335	-0.033236	0.0129602
STM1185	3204	-0.419498	-0.432849	-0.380852	-0.446262	-0.462382	-0.459231	-0.433512	0.0304216
STM1196	237	-0.357254	-0.348479	-0.326431	-0.35895	-0.362897	-0.358754	-0.352127	0.0134636
STM1298	1950	-0.551218	-0.55922	-0.48663	-0.573111	-0.585823	-0.581651	-0.556276	0.0365655
STM1334	543	-0.022843	-0.0199523	-0.0163667	-0.0195808	-0.0183868	-0.0163756	-0.0189175	0.00245639
STM1366	411	-0.0289883	-0.023593	-0.00562285	0.000308429	-0.0102933	-0.0173818	-0.0142618	0.0111027
STM1696	807	-0.0231347	-0.0237529	-0.00471861	-0.00351325	-0.0156759	-0.0179442	-0.0147899	0.00882383
STM1946	1833	-0.564748	-0.577222	-0.521504	-0.586015	-0.600966	-0.606511	-0.576161	0.0308293
STM2388	2148	-0.516909	-0.541708	-0.488712	-0.551143	-0.565623	-0.540575	-0.534112	0.0273482
STM2543	1215	-0.0219337	-0.0235318	0.0101585	-0.00942485	-0.0219361	-0.0265069	-0.0155291	0.0138834
STM2643	1335	-0.322371	-0.32664	-0.295196	-0.337807	-0.353582	-0.353752	-0.331558	0.0221244
STM3143	249	-0.02255	-0.0220393	-0.00891818	-0.00656747	-0.0157806	-0.0186533	-0.0157515	0.00671145
STM3159	735	0.0999128	0.101268	0.122629	0.123951	0.108737	0.105549	0.110341	0.0105151
STM3215	648	-0.102909	-0.101835	-0.0795319	-0.125348	-0.144018	-0.146412	-0.116676	0.0264442
STM3282	2136	-0.231345	-0.237142	-0.186293	-0.241797	-0.256472	-0.258083	-0.235189	0.0261921
STM3514	2394	-0.437493	-0.452457	-0.401663	-0.480056	-0.492948	-0.481359	-0.457663	0.0342868
STM3656	912	-0.0735244	-0.0747791	-0.046265	-0.0903129	-0.0998979	-0.102583	-0.081227	0.0210261
STM3682	1851	-0.23864	-0.247837	-0.207458	-0.260924	-0.271549	-0.273517	-0.249987	0.0248205
STM3689	363	-0.0437548	-0.041928	-0.0280041	-0.0345393	-0.0401498	-0.0411074	-0.0382472	0.00590509
STM3808	429	-0.0502268	-0.0493305	-0.0372736	-0.038078	-0.0472691	-0.0509779	-0.045526	0.00621142
STM3854	774	-0.328115	-0.338886	-0.307826	-0.369891	-0.380895	-0.375133	-0.350124	0.0295393
STM4170	273	-0.21531	-0.228088	-0.203677	-0.252549	-0.243775	-0.244693	-0.231349	0.0190551
STM4237	609	-0.224676	-0.229442	-0.201815	-0.226863	-0.236349	-0.240756	-0.22665	0.0135764
STM4361	309	-0.025488	-0.0251861	-0.0186533	-0.0292326	-0.0345336	-0.0315089	-0.0274338	0.005589
STM4394	450	-0.0382802	-0.0323257	-0.0193285	-0.0258452	-0.036373	-0.0359468	-0.0313499	0.00735066
STM4458	387	-0.0395466	-0.034705	-0.0156772	-0.0177455	-0.0326773	-0.0359425	-0.0293824	0.0100874
STM4558	447	-0.0367586	-0.0312927	-0.0170678	-0.0219052	-0.0352678	-0.0399124	-0.0303674	0.00900348
tetA	721	0	0	0	0	0	0	0	0
tetR	624	-0.0708612	-0.0341272	0.089712	-0.110788	-0.158545	-0.119983	-0.0674321	0.0880434

## Sheet: sValues_T4CAM
Gene	Base	X41190	X41195	X41200	X41205	X41210	X41215	meanCHL	StdCHL
AmpR	858	-0.0551801	-0.0534118	-0.0504634	-0.0439191	-0.0452239	-0.0446508	-0.0488082	0.00486968
Cfprotein	717	-0.00617028	-0.038493	0.0650483	-0.122183	0.00491279	-0.0117115	-0.0180994	0.0614418
KanR	795	0.0442546	-0.00827056	0.0898179	-0.102574	-0.0203528	0.0421545	0.00750499	0.0670355
SpecR	930	0.0350838	-0.00439654	0.069276	-0.12964	0.0212553	0.0826808	0.0123765	0.0764523
STM0160	363	-0.0173866	-0.0160817	-0.0150964	-0.00802195	-0.0100285	-0.00172647	-0.0113903	0.00597143
STM0172	927	-0.05579	-0.0520667	-0.0541299	-0.0346275	-0.0370523	-0.0302059	-0.0439787	0.0112523
STM0226	1026	-0.000544237	-0.00173131	0.00241085	0.00931721	0.00876434	0.0197552	0.00632868	0.0080335
STM0264	732	-0.0745271	-0.0748037	-0.0727354	-0.0617434	-0.0617491	-0.0556027	-0.0668602	0.00819066
STM0425	1449	-0.166036	-0.165629	-0.15985	-0.145231	-0.148026	-0.144663	-0.154906	0.0100914
STM0451	273	0.000316614	0.000815907	-0.00178413	0.0294425	0.02378	0.0246713	0.0128737	0.0144954
STM0614	429	-0.0541706	-0.0539553	-0.0543824	-0.0531613	-0.051242	-0.0471185	-0.0523384	0.0028027
STM0629	210	-0.0162328	-0.0177547	-0.0133365	0.000952303	0.00602193	-0.0044068	-0.00745942	0.00979108
STM0648	2583	-0.356783	-0.355653	-0.34433	-0.33713	-0.339154	-0.329323	-0.343729	0.0108161
STM0703	2685	-0.0283767	-0.0282825	-0.0104679	-0.00755611	-0.0166459	-0.00826251	-0.0165986	0.00963415
STM0801	909	-0.00360903	-0.0036974	-0.00236913	0.000849144	6.76865e-05	0.0106642	0.000317576	0.00540655
STM0806	453	-0.0180022	-0.0184428	-0.0182106	-0.00582303	-0.00761763	0.00172096	-0.0110626	0.00844347
STM0831	504	-0.0625743	-0.0637458	-0.061795	-0.0513779	-0.0542054	-0.0520662	-0.0576274	0.00567395
STM0943	222	-0.0444435	-0.0439091	-0.0441072	-0.0509067	-0.0458239	-0.0413977	-0.045098	0.00318696
STM0945	2277	-0.0819154	-0.0823561	-0.0685432	-0.0797338	-0.0779512	-0.067624	-0.076354	0.00660532
STM0961	615	-0.531322	-0.509523	-0.488911	-0.500734	-0.498774	-0.48276	-0.502004	0.0171457
STM1061	2109	0.00163884	0.000524056	0.0123095	0.00596644	0.00455543	0.0168293	0.0069706	0.00636435
STM1112	921	-0.0289028	-0.0299121	-0.0278795	-0.0313317	-0.0306768	-0.0207666	-0.0282449	0.00386557
STM1185	3204	-0.25195	-0.250735	-0.216295	-0.241035	-0.252255	-0.241024	-0.242216	0.013732
STM1196	237	-0.0993077	-0.0966221	-0.0976813	-0.091294	-0.0930538	-0.0928961	-0.0951425	0.00316873
STM1298	1950	-0.485064	-0.50102	-0.483212	-0.496381	-0.492743	-0.485152	-0.490596	0.00723187
STM1334	543	-0.0148075	-0.0136785	-0.00767392	-0.00186128	-0.00184954	-0.00511317	-0.00749732	0.00567492
STM1366	411	-0.0188328	-0.0180984	-0.0211649	-0.0063415	-0.0087635	-0.00272316	-0.012654	0.00766629
STM1696	807	-0.00995242	-0.0122418	-0.0110924	-0.00535881	-0.00701229	0.00209923	-0.00725974	0.00525405
STM1946	1833	-0.531396	-0.531159	-0.511204	-0.507715	-0.51826	-0.497004	-0.516123	0.0135967
STM2388	2148	-0.182124	-0.187453	-0.173301	-0.183723	-0.186498	-0.177064	-0.181694	0.00552162
STM2543	1215	-0.0728349	-0.0745087	-0.0672963	-0.0664357	-0.0658867	-0.0583109	-0.0675455	0.00575824
STM2643	1335	-0.270334	-0.269524	-0.267101	-0.265192	-0.261376	-0.257074	-0.2651	0.00508465
STM3143	249	-0.00735739	-0.00587649	-0.0124764	-0.0051897	-0.00119663	0.00527784	-0.00446979	0.00601117
STM3159	735	0.0134488	0.0141242	0.017026	0.0440603	0.032882	0.0466261	0.0280279	0.0151881
STM3215	648	-0.107381	-0.110799	-0.107752	-0.11275	-0.112781	-0.10344	-0.109151	0.00364829
STM3282	2136	-0.107538	-0.107818	-0.0921356	-0.141236	-0.136054	-0.12473	-0.118252	0.0189361
STM3514	2394	-0.166362	-0.169448	-0.152126	-0.174371	-0.172984	-0.162999	-0.166381	0.00814241
STM3656	912	-0.0460441	-0.0464231	-0.0423732	-0.0422625	-0.0437527	-0.0356916	-0.0427579	0.00388714
STM3682	1851	-0.108558	-0.108355	-0.0982382	-0.0962123	-0.099875	-0.0880794	-0.0998864	0.00777874
STM3689	363	-0.0596987	-0.0588291	-0.0575765	-0.0598475	-0.0612652	-0.0531477	-0.0583941	0.00284395
STM3808	429	-0.0304765	-0.0294695	-0.0316974	-0.0254524	-0.0239118	-0.0171812	-0.0263648	0.00540686
STM3854	774	-0.0745293	-0.0743521	-0.0695937	-0.0719486	-0.0724989	-0.0661785	-0.0715169	0.00317682
STM4170	273	0.00120614	0.00525349	0.00395749	0.0282759	0.0281373	0.0254386	0.0153781	0.0131465
STM4237	609	-0.187876	-0.189461	-0.183736	-0.16897	-0.169509	-0.166728	-0.177714	0.0104117
STM4361	309	-0.011386	-0.00908513	-0.00730422	-0.00406707	-0.00469436	-0.00696403	-0.00725014	0.00272842
STM4394	450	-0.0265202	-0.0261738	-0.0257011	-0.0179203	-0.0163903	-0.0137671	-0.0210788	0.00569831
STM4458	387	-0.024808	-0.0271242	-0.02727	-0.0162397	-0.0139002	-0.00477129	-0.0190189	0.0089912
STM4558	447	-0.0347128	-0.0335973	-0.0356251	-0.0202223	-0.0207751	-0.0116284	-0.0260935	0.00993426
tetA	721	0	0	0	0	0	0	0	0
tetR	624	-0.0393657	-0.0623197	0.0346178	-0.151976	-0.031836	0.00442047	-0.0410766	0.0642463

## Sheet: sValues_T5LB
Gene	Base	X41191	X41196	X41201	X41206	X41211	X41216	meanLB	StdLB
AmpR	858	-0.0391866	-0.0341758	-0.0444053	-0.0420613	-0.0501529	-0.0491437	-0.0431876	0.00606568
Cfprotein	717	0.0269476	0.118693	0.0712426	-0.154111	-0.0402198	0.271831	0.0490638	0.144711
KanR	795	0.0631076	0.163618	0.136266	-0.0547254	0.0301962	0.292501	0.105161	0.12036
SpecR	930	0.0504039	0.168344	0.120667	-0.0391766	0.00225548	0.294549	0.099507	0.121926
STM0160	363	0.0214088	0.0224165	0.0178247	0.0274527	0.0237034	0.0112308	0.0206728	0.00558563
STM0172	927	-0.306504	-0.309334	-0.317531	-0.310057	-0.303929	-0.301179	-0.308089	0.00569447
STM0226	1026	0.0192256	0.0257418	0.0160087	0.0261165	0.0191268	0.0190611	0.0208801	0.00409649
STM0264	732	-0.0519704	-0.0487849	-0.0561952	-0.0627781	-0.0622859	-0.0664032	-0.0580696	0.0068748
STM0425	1449	-0.201543	-0.193637	-0.203157	-0.216414	-0.217879	-0.211897	-0.207421	0.0095185
STM0451	273	-0.132888	-0.132943	-0.138199	-0.137888	-0.145069	-0.151955	-0.139824	0.00743662
STM0614	429	-0.0227867	-0.0188869	-0.0244457	-0.0305996	-0.0268372	-0.0296669	-0.0255372	0.00441261
STM0629	210	-0.0167637	-0.0225718	-0.0190518	-0.0318003	-0.039475	-0.0353891	-0.0275086	0.00932801
STM0648	2583	-0.25417	-0.234502	-0.263256	-0.283631	-0.294539	-0.275883	-0.267663	0.021661
STM0703	2685	-0.00248748	0.0248099	-0.0036193	-0.00834043	-0.0102104	0.00753538	0.00128128	0.013081
STM0801	909	0.0258118	0.0361159	0.0263811	0.0279533	0.0304644	0.0301769	0.0294839	0.00376509
STM0806	453	0.00968794	0.0187734	0.0138691	0.0189329	0.0186984	0.00528923	0.0142085	0.00571702
STM0831	504	-0.0217335	-0.0224471	-0.0293272	-0.0334818	-0.040725	-0.0454443	-0.0321932	0.00961926
STM0943	222	-0.0260202	-0.0271968	-0.0290464	-0.0458099	-0.0472687	-0.0563689	-0.0386185	0.0128251
STM0945	2277	-0.0580022	-0.0395905	-0.06098	-0.0731746	-0.0781767	-0.0606791	-0.0617672	0.0134699
STM0961	615	-0.476691	-0.465252	-0.47255	-0.453946	-0.455661	-0.450788	-0.462481	0.0106495
STM1061	2109	0.0263582	0.0492687	0.022761	0.0186694	0.0188236	0.0320214	0.0279837	0.0115753
STM1112	921	-0.0019496	0.00744002	-0.00321227	-0.0196075	-0.0195643	-0.0187662	-0.00927665	0.0115976
STM1185	3204	-0.164578	-0.129851	-0.17159	-0.192165	-0.191137	-0.147874	-0.166199	0.0244327
STM1196	237	-0.0749543	-0.0694117	-0.0744743	-0.0661106	-0.0665497	-0.070711	-0.0703686	0.00378507
STM1298	1950	-0.495777	-0.479499	-0.490755	-0.516936	-0.506352	-0.4649	-0.49237	0.0186197
STM1334	543	0.00750697	0.00919943	0.00352335	0.00923652	0.00821192	0.00515806	0.00713938	0.00232071
STM1366	411	0.0146135	0.0170291	0.0161047	0.012563	0.0146978	0.00101069	0.0126698	0.00590997
STM1696	807	0.0160072	0.021065	0.017345	0.0166724	0.0108004	0.0120316	0.0156536	0.0037411
STM1946	1833	-0.557097	-0.536896	-0.562113	-0.573792	-0.559373	-0.525503	-0.552462	0.0178125
STM2388	2148	-0.239085	-0.222913	-0.239563	-0.253699	-0.253842	-0.24228	-0.241897	0.0114531
STM2543	1215	-0.00532446	0.00922185	-0.00731916	-0.0094468	-0.0142958	-0.010782	-0.00632441	0.00820779
STM2643	1335	-0.167162	-0.151052	-0.167181	-0.188112	-0.19766	-0.19307	-0.177373	0.0182986
STM3143	249	0.0231296	0.0151715	0.0227044	0.01302	0.0124121	-0.000510888	0.0143211	0.00864774
STM3159	735	-0.0342974	-0.0245391	-0.0302769	-0.0336056	-0.0333225	-0.0399218	-0.0326605	0.0050671
STM3215	648	-0.117283	-0.108143	-0.118199	-0.118432	-0.123671	-0.128587	-0.119053	0.00686287
STM3282	2136	-0.0680132	-0.0448279	-0.0703473	-0.0789666	-0.0899514	-0.0724351	-0.0707569	0.0149576
STM3514	2394	-0.128654	-0.107121	-0.134228	-0.14341	-0.15465	-0.134289	-0.133725	0.0159106
STM3656	912	0.00978475	0.0225981	0.00562474	-0.0114958	-0.0146309	-0.0145465	-0.00044426	0.0154576
STM3682	1851	-0.0759738	-0.0562516	-0.0790801	-0.0901791	-0.100221	-0.091896	-0.0822669	0.0155193
STM3689	363	-0.0195978	-0.0159305	-0.0226774	-0.0332561	-0.0304938	-0.0405525	-0.0270847	0.00928422
STM3808	429	-0.0145843	-0.0149564	-0.0138428	-0.0209284	-0.0195543	-0.0270149	-0.0184802	0.00508112
STM3854	774	-0.0795845	-0.0740137	-0.0827315	-0.0980641	-0.104128	-0.102786	-0.0902179	0.0129977
STM4170	273	-0.073676	-0.0756669	-0.0735654	-0.0725262	-0.0775374	-0.0848312	-0.0763005	0.00454573
STM4237	609	-0.343574	-0.345392	-0.350012	-0.372123	-0.372369	-0.359919	-0.357231	0.0129378
STM4361	309	0.00395453	0.00241421	0.00145061	-0.010934	-0.014704	-0.0180037	-0.0059704	0.00969114
STM4394	450	-0.0222628	-0.0204617	-0.0227509	-0.0149263	-0.0262872	-0.0310177	-0.0229511	0.00542784
STM4458	387	-0.0144542	-0.0165135	-0.0157884	-0.0148731	-0.0181587	-0.0260319	-0.0176366	0.0043173
STM4558	447	-0.0321053	-0.0318527	-0.027205	-0.0350219	-0.0375106	-0.0436392	-0.0345558	0.00563565
tetA	721	0	0	0	0	0	0	0	0
tetR	624	0.0620499	0.140968	0.0775298	-0.0746651	-0.0395895	0.272187	0.07308	0.125632

## Sheet: sValues_T6LO2
Gene	Base	X41192	X41197	X41202	X41207	X41212	X41217	meanLOX	StdLOX
AmpR	858	-0.0576586	-0.0554811	-0.0518535	-0.0802497	-0.0754896	-0.0786074	-0.0665567	0.0128883
Cfprotein	717	0.175638	0.0408897	0.16126	0.195934	0.142628	0.128005	0.140726	0.0544447
KanR	795	0.188627	0.0654016	0.237946	0.212002	0.174409	0.135387	0.168962	0.0614487
SpecR	930	0.177575	0.0841134	0.218413	0.219848	0.191689	0.167547	0.176531	0.049966
STM0160	363	-0.0116585	-0.0112217	-0.00668087	-0.0183094	-0.0140729	-0.0167921	-0.0131226	0.00420771
STM0172	927	-0.109734	-0.115043	-0.105469	-0.171813	-0.171135	-0.16757	-0.140127	0.0330841
STM0226	1026	-0.00550405	0.00118953	0.00872647	-0.0252668	-0.0206544	-0.0164983	-0.00966792	0.0132986
STM0264	732	-0.0633939	-0.0606364	-0.0568439	-0.090787	-0.0883285	-0.0877066	-0.0746161	0.0158626
STM0425	1449	-0.183452	-0.178986	-0.175225	-0.248569	-0.248732	-0.247158	-0.213687	0.0378492
STM0451	273	-0.100255	-0.0935331	-0.0957967	-0.126683	-0.126388	-0.128184	-0.111807	0.0168868
STM0614	429	-0.0332136	-0.030348	-0.0272603	-0.0578833	-0.0581603	-0.0565758	-0.0439069	0.0150619
STM0629	210	-0.033693	-0.0418861	-0.0315683	-0.0672158	-0.0713589	-0.0667875	-0.0520849	0.0183293
STM0648	2583	-0.292111	-0.28771	-0.282281	-0.352851	-0.358785	-0.354287	-0.321337	0.037394
STM0703	2685	-0.0440773	-0.0356595	-0.0206611	-0.0780817	-0.0825439	-0.075915	-0.0561564	0.0260513
STM0801	909	-0.00498643	0.00334179	0.00780587	-0.018519	-0.0172989	-0.012927	-0.00709729	0.0109914
STM0806	453	-0.0103238	-0.00187238	0.0052486	-0.0410363	-0.0417837	-0.0362581	-0.0210043	0.0211427
STM0831	504	-0.0579958	-0.0539748	-0.0507886	-0.0871289	-0.0833335	-0.0850217	-0.0697072	0.0171249
STM0943	222	-0.0524917	-0.0530054	-0.0472204	-0.0800571	-0.0834905	-0.0833265	-0.0665986	0.0173527
STM0945	2277	-0.0471503	-0.0418228	-0.0332453	-0.0847503	-0.0858844	-0.0842394	-0.0628488	0.0246283
STM0961	615	-0.423826	-0.425231	-0.417267	-0.492932	-0.486727	-0.492272	-0.456376	0.0376961
STM1061	2109	0.00318071	0.01196	0.0199941	-0.0127313	-0.012209	-0.00685748	0.000556181	0.0134851
STM1112	921	-0.0241296	-0.0166114	-0.0122037	-0.0400346	-0.0395716	-0.0381265	-0.0284463	0.0124442
STM1185	3204	-0.0941632	-0.0890384	-0.0774372	-0.139272	-0.147299	-0.134031	-0.11354	0.030003
STM1196	237	-0.148152	-0.145985	-0.143524	-0.170747	-0.173282	-0.173368	-0.159176	0.0146613
STM1298	1950	-0.463472	-0.470134	-0.45536	-0.498714	-0.511124	-0.50996	-0.484794	0.0247234
STM1334	543	-0.00464938	-0.00819333	0.000526362	-0.0156724	-0.0191809	-0.0153189	-0.0104148	0.00756863
STM1366	411	-0.00822237	-0.000328447	0.00361969	-0.0310753	-0.0279558	-0.0263467	-0.0150515	0.0152505
STM1696	807	-0.0118084	1.04615e-05	0.0027158	-0.0246826	-0.0167013	-0.0210536	-0.0119199	0.0111868
STM1946	1833	-0.524175	-0.52856	-0.51567	-0.537573	-0.553764	-0.546226	-0.534328	0.0142429
STM2388	2148	-0.220635	-0.229997	-0.210754	-0.30475	-0.309625	-0.302049	-0.262969	0.0470221
STM2543	1215	-0.076163	-0.066357	-0.0653984	-0.132186	-0.129302	-0.125682	-0.0991814	0.0330073
STM2643	1335	-0.309398	-0.307867	-0.30125	-0.332022	-0.333978	-0.327991	-0.318751	0.0141814
STM3143	249	-0.00514127	0.00551514	0.00571836	-0.0236208	-0.02154	-0.0187734	-0.00964033	0.0134632
STM3159	735	-0.0417955	-0.0310293	-0.0249652	-0.0762725	-0.0753771	-0.0767169	-0.0543594	0.0244456
STM3215	648	-0.0872463	-0.0804721	-0.0768261	-0.117479	-0.10598	-0.110657	-0.0964435	0.0170879
STM3282	2136	-0.147191	-0.148719	-0.137333	-0.212198	-0.207723	-0.205997	-0.176527	0.0354518
STM3514	2394	-0.100667	-0.0942314	-0.0866978	-0.142445	-0.143778	-0.139642	-0.11791	0.0267417
STM3656	912	-0.0414987	-0.0353256	-0.0264574	-0.0608269	-0.0545523	-0.0545269	-0.0455313	0.0132701
STM3682	1851	-0.145674	-0.137082	-0.129539	-0.193626	-0.19121	-0.190286	-0.16457	0.030183
STM3689	363	-0.0463458	-0.0441701	-0.039552	-0.0739607	-0.0748719	-0.0710393	-0.0583233	0.0165905
STM3808	429	-0.029155	-0.0245057	-0.0208916	-0.0517978	-0.050672	-0.0478164	-0.0374731	0.0141328
STM3854	774	-0.0934684	-0.090847	-0.0856718	-0.132231	-0.127443	-0.128237	-0.10965	0.0217363
STM4170	273	-0.0571014	-0.0585534	-0.0501791	-0.0847765	-0.0878924	-0.0846725	-0.0705292	0.0169844
STM4237	609	-0.244673	-0.238531	-0.235139	-0.32716	-0.330076	-0.32473	-0.283385	0.0482573
STM4361	309	-0.0305092	-0.0301614	-0.0263414	-0.0514606	-0.0472186	-0.0496907	-0.0392303	0.0113775
STM4394	450	-0.0367554	-0.0313592	-0.0253956	-0.0634019	-0.0501008	-0.0601428	-0.0445259	0.0156906
STM4458	387	-0.0231223	-0.0137757	-0.00742414	-0.0454869	-0.0404721	-0.0418802	-0.0286936	0.0161283
STM4558	447	-0.0372736	-0.0302639	-0.0257228	-0.0676721	-0.0643002	-0.064804	-0.0483395	0.0192887
tetA	721	0	0	0	0	0	0	0	0
tetR	624	0.135714	0.0470241	0.139079	0.20476	0.12227	0.11461	0.127243	0.0506757
