# Supplementary material for: The Role of the Environment in Horizontal Gene Transfer
Source: Mol Biol Evol. 2022 Oct 13;39(11):msac220. doi: 10.1093/molbev/msac220 (PMC9641970; doi:10.1093/molbev/msac220)
Supplement: msac220_Supplementary_Data [file msac220_supplementary_data.zip › SupplementaryMaterial_EnvHGT/DATA_S3_RNA-seq_abundance.xlsx]

## Sheet: TPM_means
Name	Length	Effective Length	MeanTPM_rM9	MeanTPM_pH5	MeanTPM_TMP	MeanTPM_CAM	MeanTPM_LO2	MeanTPM_LB
AmpR	858	608	132.669	119.227	223.49	145.733	116.331	62.5294
Cfprotein	717	467	4000.59	2743.85	4628.4	3161.89	3510.23	1076.81
KanR	795	545	58.1898	39.3183	52.5958	64.5684	52.6191	22.312
mCherry	720	470	1986.8	413.895	628.762	614.376	1867.19	648.758
SpecR	930	680	403.613	311.861	474.062	376.194	372.311	159.506
tetR	624	374	949.605	1086.59	1034.2	882.378	1166.63	635.099
Venus	717	467	0.0772855	0.091167	0.186413	0.0505135	0.150077	0.189423
b0001	66	2.815	0	4.78372	0	0	0	0
b0002	2463	2213	23.8865	17.2807	17.2318	30.306	21.5933	13.7471
b0003	933	683	29.4915	21.6607	20.9296	33.6973	24.4289	14.5902
b0004	1287	1037	39.408	23.583	23.3264	35.2674	26.6976	16.0553
b0005	297	48.689	37.6918	21.6768	21.9194	33.2571	19.3536	24.4105
b0006	777	527	20.028	18.8155	30.7188	17.8174	48.1371	14.8856
b0007	1431	1181	6.69933	1.61265	5.82358	1.4374	2.41715	1.48321
b0008	954	704	386.124	391.298	375.884	309.92	258.577	288.218
b0009	588	338	32.7122	41.612	38.8326	35.9519	26.697	36.2966
b0010	567	317	13.4836	15.5921	8.78669	13.8076	21.8139	23.5792
b0011	714	464	0.718893	0.93814	0.961558	0.659519	0.789916	0.417104
b0013	405	155	0.46051	0.431864	0.750007	0.404348	0.633825	0.069478
b0014	1917	1667	73.2719	193.13	110.181	97.1723	105.956	188.551
b0015	1131	881	29.1276	68.1014	42.2991	46.6037	44.5574	64.2786
b0016	1113	863	12.5704	20.24	14.3353	13.5639	13.8089	21.8683
b0018	210	10.181	30.3245	25.2289	39.2094	28.4945	21.6163	19.3797
b0019	1167	917	21.1313	25.7923	42.385	16.9979	26.6844	12.5345
b0020	906	656	12.0117	13.4902	20.0428	10.6307	13.3949	5.67056
b0021	504	254	3.75725	4.44182	4.68694	3.83512	5.21439	2.15489
b0022	276	32.649	28.9666	25.7808	18.3597	18.9826	24.1346	16.274
b0023	264	25.725	8498.64	17289.6	10348	12382.8	11677.2	22332.6
b0024	219	11.606	30.8888	13.4462	30.8946	18.9018	38.8573	15.7074
b0025	942	692	63.2637	56.9219	66.5873	54.8107	61.2501	43.6582
b0026	2817	2567	80.4369	73.4458	93.1725	93.102	83.9887	47.6353
b0027	495	245	87.9372	89.0804	104.66	104.376	90.7834	53.6302
b0028	450	200	62.5462	67.9214	80.5857	74.201	63.8752	45.5588
b0029	951	701	42.8288	41.9714	43.9241	48.4264	38.7138	28.9252
b0030	915	665	15.1478	14.6251	7.81396	6.602	5.97715	17.663
b0031	822	572	33.4056	30.8002	34.3427	27.4377	32.6212	17.9701
b0032	1149	899	315.505	114.821	127.252	421.051	250.546	11.3779
b0033	3222	2972	181.776	80.292	93.6544	289.61	160.166	6.59783
b0034	396	146	37.95	11.2847	17.1137	32.3216	49.8866	1.84982
b0035	591	341	1.11336	0.846423	0.78998	0.850338	1.196	0.315808
b0036	786	536	1.03041	0.458156	0.562531	0.907303	0.957917	0.750854
b0037	1554	1304	3.04872	1.45706	2.11536	1.9128	3.40959	0.691947
b0038	1218	968	3.22078	1.92884	2.08902	2.00928	2.65997	1.15741
b0039	1143	893	4.08208	2.62418	3.38989	3.46749	4.13041	2.18526
b0040	1515	1265	0.166282	0.211665	0.225652	0.204395	0.23978	0.135724
b0041	771	521	0.240478	0.330314	0.314821	0.210495	0.172993	0.270925
b0042	942	692	0.278222	0.148529	0.279988	0.113161	0.255861	0.232546
b0043	1287	1037	0.141655	0.219807	0.214993	0.128548	0.235235	0.0467315
b0044	288	41.248	0.72451	0.379288	0.932974	0	0.500811	0
b0045	1332	1082	0.326344	0.150636	0.242852	0.267947	0.27693	0.333354
b0046	531	281	4.73681	4.56266	6.36892	3.65521	5.33942	2.62384
b0047	1863	1613	3.95824	4.0242	5.22504	3.29512	4.10171	1.80202
b0048	480	230	41.6653	59.2119	65.2118	46.9578	62.2205	57.1425
b0049	843	593	20.0228	18.8915	29.7978	15.4604	22.0399	7.72615
b0050	378	128	140.557	131.367	161.907	123.033	136.134	65.8407
b0051	822	572	74.8455	76.7203	91.5553	69.9885	71.2705	47.0472
b0052	990	740	33.6482	28.3892	33.8165	32.2128	27.1538	16.8778
b0053	1287	1037	91.1432	77.3254	90.6654	82.1193	79.0645	51.5858
b0054	2355	2105	73.4191	60.8386	68.0305	59.9692	64.6095	41.7816
b0055	816	566	24.2114	21.8831	23.1148	20.0815	22.1849	14.6097
b0058	660	410	17.9359	30.372	23.4529	21.9897	18.4567	33.5396
b0059	2907	2657	15.7234	24.4403	20.8988	16.1687	15.4872	23.4417
b0060	2352	2102	4.60445	3.81494	5.5086	3.49468	4.13354	2.23719
b0061	696	446	0.178601	0.210469	0.302299	0.263938	0.148585	0.0753695
b0062	1503	1253	0.573202	0.624452	0.81677	0.362648	0.573549	0.283869
b0063	1701	1451	0.343285	0.272691	0.400221	0.194419	0.15045	0.162114
b0064	879	629	9.95235	5.57946	9.42373	5.27265	4.12293	5.58219
b0065	765	515	8.89248	14.1909	11.7581	7.53273	6.51649	9.68952
b0066	699	449	9.99889	11.6522	19.935	15.4195	12.2652	5.02051
b0067	1611	1361	8.94791	7.51069	17.4741	11.9695	9.20352	3.34112
b0068	984	734	28.4501	24.7112	59.7475	35.7638	32.2435	6.18501
b0069	1656	1406	3.54002	4.26442	3.03695	3.20593	3.93648	2.83677
b0070	1179	929	5.1769	5.1713	7.70274	4.45571	4.80199	3.9343
b0071	606	356	8.89215	4.72581	4.32788	11.9458	7.75363	1.16485
b0072	1401	1151	5.61026	2.77951	2.83737	9.3058	5.21919	0.584435
b0073	1092	842	5.82137	3.34539	3.3298	10.7923	7.07197	0.959975
b0074	1572	1322	4.07198	2.12336	2.22215	7.88199	5.32494	0.797619
b0075	87	3.205	0	0	0	0	0	0
b0076	945	695	1.0072	0.81066	1.6845	0.665657	1.17451	0.305476
b0077	1725	1475	8.19963	5.83758	3.94268	8.7217	10.5873	1.58601
b0078	492	242	15.2419	9.62082	7.56316	15.4155	17.2373	2.63952
b0080	1005	755	40.7524	39.1394	31.9041	31.183	51.0974	31.8957
b0081	459	209	75.9024	107.429	72.3812	72.7667	67.5251	99.4521
b0082	942	692	30.5936	41.6339	30.359	27.3834	29.9689	38.5598
b0083	366	116	93.607	87.1226	62.6554	68.531	68.6803	74.8963
b0084	1767	1517	17.4525	18.1681	14.3949	13.6675	15.1011	15.3001
b0085	1488	1238	33.6365	37.5782	30.4864	28.2903	32.8489	31.0141
b0086	1359	1109	40.4731	37.6764	36.1485	31.9945	34.668	27.2593
b0087	1083	833	35.0089	39.7203	34.3752	28.3829	35.3556	28.776
b0088	1317	1067	36.8924	36.4029	34.7848	31.799	34.2138	27.3033
b0089	1245	995	27.0952	26.9861	24.636	21.9736	25.7062	21.2759
b0090	1068	818	34.0144	34.5016	32.0827	28.2036	29.9769	23.5641
b0091	1476	1226	41.7493	37.3885	38.4044	33.6842	34.5799	28.124
b0092	921	671	62.5242	48.7554	57.4046	43.2693	47.4764	39.7538
b0093	831	581	39.0331	40.2385	41.0226	33.9328	35.941	30.0386
b0094	1263	1013	41.7696	39.3095	44.7232	37.1356	33.7918	28.216
b0095	1152	902	136.933	108.374	168.816	122.365	116.581	67.6327
b0096	918	668	413.243	352.26	403.514	370.923	366.913	280.857
b0097	513	263	52.7711	58.7771	67.6368	55.9501	58.508	52.6871
b0098	2706	2456	65.1921	57.0682	65.7319	57.6801	52.5884	39.9636
b0099	390	140	21.6503	16.9648	18.2699	18.0337	17.7202	10.2927
b0101	198	8.67	515.526	467.725	580.837	416.433	528.672	343.368
b0102	744	494	32.2364	29.5135	35.3553	26.4208	27.7139	22.2953
b0103	621	371	18.7846	18.5969	19.5592	15.5331	19.7624	14.8253
b0104	1044	794	64.5998	44.2125	81.2539	63.245	72.5209	22.7159
b0106	1203	953	1.41899	1.02189	1.23709	1.02428	1.04484	0.918547
b0107	1386	1136	1.4033	1.18571	1.92378	1.05488	1.68193	0.73716
b0108	441	191	0.14985	0.139984	0.351548	0.205358	0.117794	0.119612
b0109	894	644	21.2978	20.4945	28.1387	16.8608	24.5797	14.9093
b0110	552	302	14.318	7.78059	16.2262	8.69527	11.5066	5.11533
b0111	855	605	14.5687	7.20298	15.5764	7.9046	10.2949	4.96206
b0112	1374	1124	3.68401	7.46855	5.7765	6.47991	5.03443	6.9667
b0113	765	515	67.6705	81.3252	125.876	105.033	393.173	63.9931
b0114	2664	2414	178.41	280.199	654.435	267.163	390.98	94.4959
b0115	1893	1643	212.43	282.87	631.34	268.499	138.313	111.941
b0116	1425	1175	233.505	313.951	540.46	315.984	74.4643	138.32
b0117	1854	1604	0.120818	0.133472	0.273014	0.0756525	0.140159	0.013428
b0118	2598	2348	83.0744	133.218	141.067	192.805	32.6294	63.1782
b0119	363	113	50.1103	40.189	57.8599	42.3601	32.8233	40.5308
b0120	795	545	100.663	92.0868	73.3245	103.8	74.2189	57.9344
b0121	867	617	82.4014	69.4871	54.2544	109.112	58.0445	50.968
b0122	348	98.004	39.1211	75.2374	117.278	48.8878	115.53	71.3031
b0123	1551	1301	5.72843	5.3555	9.37815	5.01312	8.01581	2.99086
b0124	2391	2141	8.01515	44.0553	23.6421	30.8439	5.88059	6.21964
b0125	537	287	117.986	154.652	162.357	135.399	132.59	147.926
b0126	663	413	69.1689	169.219	152.171	91.9178	65.6015	84.6574
b0127	927	677	20.5282	17.1791	19.0533	17.8344	16.1731	12.9183
b0128	771	521	22.4856	17.8978	20.5239	17.0616	18.511	12.4541
b0129	441	191	15.1219	9.21758	14.6005	8.9103	8.60282	8.1743
b0130	1230	980	4.39945	4.18011	4.56455	3.29091	5.34966	3.91142
b0131	381	131	220.044	264.823	413.769	288.842	346.621	156.015
b0132	903	653	0.93028	0.742712	1.29964	1.08697	1.3103	1.23429
b0133	852	602	94.6556	66.7041	132.68	79.9953	87.0718	37.4576
b0134	795	545	70.8124	49.0342	99.4521	69.786	67.3074	29.2165
b0135	1239	989	0.337739	0.456153	0.873	0.269433	0.385074	0.403278
b0136	597	347	0.413729	0.309322	0.813088	0.565446	0.616541	0.560625
b0137	606	356	0.414894	0.395516	0.983394	0.329883	0.488349	0.358035
b0138	570	320	0.601654	0.251868	1.20594	0.759141	0.498334	0.268747
b0139	2598	2348	0.171583	0.188669	0.31425	0.113448	0.22779	0.155548
b0140	741	491	0.114943	0.209332	0.355689	0.063964	0.0726205	0.098698
b0141	585	335	0.282383	0.167285	0.522121	0.257227	0.235263	0.248906
b0142	480	230	36.8308	27.2117	26.4778	30.7836	30.6234	15.5069
b0143	1398	1148	85.6166	81.4268	73.5778	85.163	83.2878	55.9887
b0144	927	677	6.5751	11.5532	9.95193	7.13198	5.92497	9.537
b0145	456	206	342.151	504.448	346.602	361.629	229.895	707.384
b0146	705	455	18.601	15.2129	22.1057	12.5751	16.8871	9.5803
b0147	531	281	7.30892	7.68463	8.02585	7.05692	7.02881	7.37551
b0148	2430	2180	8.4253	6.80799	8.49593	7.26919	7.46316	5.65912
b0149	2535	2285	18.9408	16.3587	20.2687	16.3161	16.3967	13.1287
b0150	2244	1994	112.896	48.3186	84.3707	85.9758	122.131	7.98075
b0151	798	548	56.8153	26.4319	41.6839	41.9882	38.12	3.64567
b0152	891	641	34.6424	16.8675	26.049	24.3953	21.6118	2.09862
b0153	1983	1733	26.698	11.5175	19.9273	20.1324	7.07885	2.19453
b0154	1281	1031	41.1473	45.8884	54.8658	55.809	41.9557	46.1938
b0155	1422	1172	7.51169	10.0209	9.67943	5.65276	9.11632	7.80065
b0156	345	95.007	157.454	375.819	434.163	374.808	433.14	253.664
b0157	624	374	13.361	11.1294	13.578	12.9784	11.0779	12.8616
b0158	801	551	12.2128	11.0163	15.0245	10.4311	10.8299	7.2388
b0159	699	449	106.476	97.7776	165.337	101.439	106.875	69.7764
b0160	1518	1268	6.88245	5.10944	7.28819	5.31121	6.66884	4.08422
b0161	1425	1175	24.3126	29.8597	45.2974	17.1657	20.0353	14.462
b0162	1158	908	1.91973	1.93974	2.06735	1.48461	1.01313	2.14459
b0163	387	137	73.2202	29.9671	96.5677	42.5762	50.1078	25.2451
b0164	813	563	4.10488	3.20341	4.51621	3.53095	3.4929	1.80269
b0166	825	575	147.489	119.21	155.4	121.355	145.246	75.2409
b0167	2673	2423	9.99362	7.11675	11.5066	10.005	8.50442	3.25087
b0168	795	545	178.451	129.86	153.181	185.163	123.82	76.4644
b0169	726	476	1500.98	1469.71	1013.6	1771.41	1163.79	1430.04
b0170	852	602	800.692	822.91	643.552	1466.9	627.891	863.04
b0171	726	476	108.266	91.1206	117.071	133.511	95.2282	59.553
b0172	558	308	379.193	304.006	393.769	374.796	328.917	262.967
b0173	1197	947	13.3353	14.8985	21.4118	15.1136	14.0214	8.90179
b0174	762	512	114.525	97.5847	95.6847	102.826	110.038	63.6092
b0175	858	608	78.2962	61.4115	66.635	68.0394	67.8996	43.8709
b0176	1353	1103	66.8703	63.662	67.1862	53.4633	57.3554	43.3407
b0177	2433	2183	104.856	88.7569	112.999	85.8949	84.4132	59.8993
b0178	486	236	517.662	440.374	568.696	422.421	441.2	226.398
b0179	1026	776	165.377	169.378	173.527	150.834	147.943	96.7716
b0180	456	206	219.616	262.732	293.079	244.567	238.348	237.439
b0181	789	539	161.163	179.576	186.059	164.645	155.243	160.313
b0182	1149	899	48.094	48.2395	56.1636	43.9215	46.7499	34.6387
b0183	597	347	36.4161	41.3485	43.6239	35.8557	33.4687	31.8782
b0184	3483	3233	26.3456	26.9462	29.8442	21.6766	24.1528	22.8681
b0185	960	710	123.616	127.751	158.22	113.879	110.536	98.9547
b0186	2142	1892	5.38336	4.38123	8.35264	3.9152	5.01913	1.75474
b0187	390	140	17.7973	23.7081	24.6093	15.8433	15.9803	14.9413
b0188	1299	1049	11.8076	12.578	12.9114	12.4057	10.4725	9.65837
b0189	255	21.585	550.42	469.267	577.149	353.064	386.346	199.076
b0190	546	296	21.9709	22.2931	28.4206	20.5828	22.0559	18.0372
b0191	423	173	24.8377	22.6175	24.6281	18.451	23.8258	10.0568
b0192	711	461	20.4606	18.8979	19.7073	17.1736	16.5665	10.6477
b0193	825	575	1.69856	1.52511	2.11134	1.11822	1.57531	0.798856
b0194	1719	1469	99.1495	122.15	126.698	117.545	115.282	91.1407
b0195	708	458	20.0862	26.5072	19.6614	22.3975	25.6241	17.7452
b0196	405	155	49.0755	64.7913	68.8394	51.1861	69.261	50.1002
b0197	816	566	59.0187	53.0931	59.101	61.1084	49.661	24.4605
b0198	654	404	13.1766	23.4249	15.3237	17.8516	18.5245	13.5581
b0199	1032	782	7.1364	19.4605	9.39368	12.6721	11.5398	8.55569
b0200	576	326	46.0112	34.6109	40.8729	32.922	36.1942	24.5352
b0201	1542	1292	3.1338	2.43766	3.36773	2.71653	2.54908	6.05648
b0202	77	3.008	0.827831	0	0	0.866134	0	0
b0203	76	2.99	0	4.74669	3.19554	0	0	4.49384
b0204	2904	2654	2.83413	2.55254	3.01792	2.73873	2.57121	3.86868
b0205	120	4.038	1.97853	2.02339	1.08936	0.968009	1.96156	3.09113
b0206	77	3.008	4.36844	8.16308	4.26409	6.9445	3.11991	23.3112
b0207	804	554	3.95289	5.35656	10.8383	5.2494	1.82343	4.241
b0208	915	665	3.64205	3.64647	3.54419	4.22114	2.55577	3.00795
b0209	801	551	21.7999	33.7536	29.0486	17.23	28.5218	19.3879
b0210	624	374	9.84514	14.9232	10.1461	7.08389	11.4961	6.49603
b0211	1359	1109	117.077	32.5713	166.669	84.9323	105.404	31.576
b0212	756	506	16.0592	7.07646	17.7612	11.8543	12.8363	5.26978
b0213	723	473	9.10843	7.07316	10.8169	7.1189	10.0373	5.00734
b0214	468	218	28.0239	27.2238	32.5314	19.925	31.9695	21.4592
b0215	732	482	30.3235	27.0196	40.1773	29.0669	31.6559	17.6127
b0216	77	3.008	4.36844	8.16308	4.26409	6.9445	3.11991	23.3112
b0217	786	536	1.71536	2.10922	1.15872	1.40479	1.40222	2.57403
b0218	357	107.001	0.139647	0.47938	0.091785	0	0	0.0503225
b0219	771	521	15.7553	11.5722	14.5927	9.32908	16.0795	9.12777
b0220	474	224	42.6992	49.1722	70.586	29.1257	57.7897	13.8405
b0221	2445	2195	1.01545	1.37333	1.79887	1.27168	0.820954	0.998064
b0222	579	329	84.4864	75.3522	90.9565	71.9233	75.6123	65.0045
b0223	768	518	29.336	22.4836	24.0104	22.4126	24.4217	14.5882
b0224	741	491	51.2154	58.5618	72.2489	43.1389	73.651	31.4165
b0225	279	34.644	175.962	88.4521	213.494	116.573	139.441	21.673
b0226	261	24.25	118.791	126.961	266.759	130.619	178.279	61.0176
b0227	750	500	0.980922	1.21081	1.24428	0.736267	1.32468	0.7843
b0228	498	248	6.63888	6.15744	4.85025	3.2872	5.51603	3.44289
b0229	1713	1463	0.175833	0.213874	0.320834	0.166173	0.208167	0.114779
b0230	756	506	0.365728	0.746358	0.594827	0.40294	0.778783	0.38537
b0231	1056	806	4.73076	3.60844	7.4108	4.1143	3.79635	1.81922
b0232	294	46.126	8.29324	19.4708	22.8436	16.1387	17.02	10.6431
b0233	399	149	5.90916	8.16068	7.66667	4.58132	6.23342	3.24416
b0234	453	203	2.32207	3.90996	3.88062	2.81967	2.4433	3.56306
b0235	207	9.766	0	0.912586	0.978302	1.60083	0.705083	1.10271
b0236	501	251	0.105785	0.239866	0.504407	0.34294	0.231694	0.240574
b0237	1458	1208	122.48	84.5497	148.605	64.1869	106.71	54.4405
b0238	459	209	250.851	261.959	281.994	247.958	309.588	166.829
b0239	1245	995	18.6502	14.9492	21.6761	13.4416	14.3591	8.76435
b0240	402	152	279.682	482.036	613.347	528.172	285.151	233.6
b0241	1056	806	0.28465	0.158109	0.718841	0.578488	0.37527	0.255914
b0242	1104	854	42.1828	39.6869	45.4332	38.2319	40.146	29.3301
b0243	1254	1004	48.3752	36.345	42.6978	39.0023	39.464	24.2495
b0244	76	2.99	0	0	0	0	0	1.80096
b0245	342	92.011	0	0.048431	0	0.084956	0.040754	0.0292605
b0246	318	68.234	0	0.229281	0.575727	0.515513	0.0549545	0.206864
b0247	477	227	0.0420285	0.108607	0.171882	0.12124	0.355304	0.0237205
b0248	459	209	0.371229	0.0213215	0.253978	0.0752465	0.0179415	0.0933
b0249	240	16.366	3.09373	0.411378	2.38406	0.719279	1.26223	1.31604
b0250	468	218	10.4877	6.27081	10.2233	5.32217	6.77425	6.64179
b0251	444	194	1.1038	2.00536	1.72589	1.65727	1.92127	1.39808
b0252	822	572	0.301023	0.32995	0.305321	0.575829	0.328014	0.0282405
b0253	864	614	3.42003	2.81379	4.30452	2.74465	3.28117	2.22029
b0254	894	644	0.658427	0.896559	0.971818	0.560147	0.73857	0.680535
b0256	1152	902	8.79877	6.31819	7.84429	6.17999	7.81253	3.99646
b0258	1108	858	5.31805	4.48854	3.91019	4.01487	4.11705	1.50438
b0259	1017	767	26.3702	16.7422	17.7378	18.2918	13.0349	14.0452
b0260	1404	1154	0.714458	1.00755	1.1548	0.685912	0.740379	0.516593
b0261	933	683	5.86227	4.52059	6.83732	3.58058	4.63096	3.07362
b0262	1047	797	0.924155	0.723079	1.10762	0.943879	0.829504	0.715657
b0263	348	98.004	1.56222	1.91562	2.26943	3.36129	2.62331	0.329651
b0264	504	254	8.5045	10.7486	14.014	10.5262	10.8517	7.24548
b0265	276	32.649	16.3384	25.4476	35.8746	29.6957	31.266	20.4544
b0266	309	59.592	12.763	15.3634	25.5158	24.4664	20.3825	11.4417
b0267	1155	905	0.125612	0.123633	0.150453	0.121436	0.12159	0.0356985
b0268	909	659	2.42393	3.03036	0.486532	0.499809	0.235464	4.50445
b0269	1968	1718	2.42772	3.96824	1.03121	0.926154	0.880072	5.68509
b0270	1383	1133	0.493254	0.663655	0.557071	0.470622	0.312966	0.513064
b0271	1611	1361	0.86972	0.515467	1.20743	0.656799	0.535999	0.556119
b0272	759	509	8.06068	14.3064	15.4388	12.7679	10.2437	12.6898
b0273	1005	755	3.40445	4.71661	3.96998	2.95951	4.6719	1.72622
b0274	504	254	8.5045	10.7486	14.014	10.5262	10.8517	7.24548
b0275	276	32.649	16.3384	25.4476	35.8746	29.6957	31.266	20.4544
b0276	828	578	2.63255	1.71178	2.21193	1.35673	2.44471	1.41228
b0277	627	377	1.42749	1.50602	4.40012	1.68416	1.8539	1.17679
b0278	699	449	1.45356	1.10443	2.30476	1.1	1.04498	0.863962
b0279	855	605	0.277763	0.366592	0.352276	0.699388	0.0981535	0.124347
b0280	441	191	38.0907	50.0068	60.2572	104.137	48.9192	61.8016
b0281	1401	1151	6.33256	7.036	9.66252	14.4103	5.65193	6.85053
b0283	957	707	0.942625	0.958588	1.17089	0.642909	1.0269	0.228047
b0284	2199	1949	0.564986	0.538454	0.974348	0.374042	0.564133	0.200377
b0285	957	707	0.384987	0.555339	0.807496	0.288318	0.506073	0.104557
b0286	690	440	0.841174	0.694071	1.34275	0.605083	0.828817	0.201397
b0287	615	365	60.9508	110.612	38.1408	49.0925	88.7608	11.617
b0288	330	80.056	2.80122	2.84123	1.63781	2.64503	1.41454	0.888792
b0289	711	461	2.00638	1.73125	2.47563	1.49688	1.97818	1.33288
b0290	1644	1394	1.05098	1.14037	1.33143	0.725363	1.12915	0.504575
b0291	2526	2276	0.366266	0.350141	0.718453	0.456371	0.519657	0.190582
b0292	669	419	0.545636	0.18149	1.22635	0.523806	0.986538	0.313931
b0293	588	338	5.31528	1.76534	7.07465	4.75334	10.8092	1.36025
b0294	591	341	0.35528	0.400697	1.64931	0.114752	0.62559	0.354158
b0295	228	13.36	8.44891	12.8817	8.68175	5.8685	17.6421	18.0797
b0296	264	25.725	3.91864	4.69584	2.24913	1.8322	1.94528	16.0125
b0297	872	622	0.0546995	0.057314	0.203547	0.0505675	0.0553525	0.008657
b0298	300	51.326	14.0423	14.9	18.0805	13.9574	18.4394	11.5539
b0299	867	617	2.70159	2.40356	2.75904	2.38119	2.30818	1.32457
b0300	684	434	2.69507	2.59413	3.38981	2.45572	2.27687	2.13025
b0301	594	344	0.423352	0.637273	2.69195	1.52786	1.11125	0.623876
b0303	237	15.531	0.962111	2.86925	6.22049	5.05106	6.48377	2.08021
b0304	1326	1076	0.863034	0.861772	2.47654	0.517347	1.05744	0.222833
b0305	855	605	0.487696	0.74992	1.9575	0.946179	1.08148	0.757397
b0306	720	470	1.70459	1.71649	0.926114	0.583487	1.7156	2.13615
b0307	1428	1178	2.30286	2.38072	1.89654	1.1781	1.74054	2.54725
b0308	696	446	4.01708	3.10458	2.42032	2.46329	2.55282	2.95444
b0310	669	419	0.281188	0.646545	0.949543	0.579995	0.065736	0.490356
b0311	1671	1421	3.3802	5.8364	10.4063	7.40466	1.04583	4.15397
b0312	1473	1223	4.86326	11.046	19.1741	14.6931	1.80761	10.5303
b0313	588	338	7.94469	28.1466	41.9847	31.1776	4.23022	29.2892
b0314	2034	1784	2.98106	9.33169	11.8582	9.86045	1.85764	8.47396
b0315	1089	839	2.84179	3.36801	7.99303	3.32847	3.18296	2.43392
b0316	933	683	2.95856	3.4801	3.2755	2.49162	3.89559	2.82011
b0317	498	248	0.58723	0.415222	0.354258	0.34765	0.380749	0.20068
b0318	606	356	1.93821	1.27894	2.11806	1.41036	1.99074	0.822376
b0319	864	614	0.197314	0.170947	0.4902	0.242494	0.31979	0.0526175
b0320	1548	1298	0.260526	0.307895	0.575407	0.187333	0.259736	0.0941675
b0321	1419	1169	0.289276	0.219724	0.430243	0.221378	0.364857	0.0702105
b0323	951	701	0.28916	0.130798	0.413067	0.240242	0.177495	0.248435
b0324	1383	1133	3.68376	4.3225	4.33912	3.39785	3.62097	2.02401
b0325	1050	800	14.0541	19.7347	48.8825	9.08641	14.3572	1.43124
b0326	816	566	0.043256	0.0787305	0.649931	0.305064	0.176827	0.142157
b0327	246	18.23	6.30501	12.1394	19.1157	7.74097	18.5268	11.9242
b0328	672	422	0.941056	0.732508	0.609451	0.269522	0.240075	0.989781
b0329	276	32.649	182.56	179.726	349.767	63.6303	170.807	15.5759
b0330	1587	1337	0.054935	0.243811	0.542933	0.266886	0.14125	0.115267
b0331	891	641	0.069933	0.146744	0.121322	0.19584	0.0331845	0.042001
b0333	1170	920	0.0843335	0.082657	0.052795	0.123578	0.107453	0.086036
b0334	1452	1202	0.113222	0.115328	0.0640325	0.048813	0.085307	0.0692425
b0335	1887	1637	0.353605	0.391603	0.354094	0.354378	0.448545	0.312623
b0336	1260	1010	128.312	30.4118	48.831	99.0967	114.717	2.35466
b0337	1284	1034	138.41	44.984	67.485	134.68	145.198	6.89326
b0338	900	650	2.59542	3.69568	4.07063	2.87646	2.81939	2.43015
b0339	660	410	0.305583	0.392215	0.84671	0.506988	0.385786	0.026266
b0340	471	221	0.895616	1.29309	1.49644	1.45522	1.83986	0.255478
b0341	1155	905	0.929326	0.817527	1.36664	0.796895	1.00292	0.88652
b0342	612	362	0.595992	1.3332	0.937014	0.346393	0.742795	0.478745
b0343	1254	1004	0.301669	0.331961	0.367991	0.210768	0.232306	0.414339
b0344	3075	2825	0.424356	0.803892	0.30215	0.213915	0.264311	0.796888
b0345	1083	833	7.58127	9.21549	9.79955	9.17492	7.30281	7.11702
b0346	834	584	1.05437	4.17703	3.64669	3.90616	0.478758	3.01025
b0347	1665	1415	0.0961785	0.20391	0.3757	0.371076	0.0442305	0.115792
b0348	945	695	0.0764085	0.225106	0.140542	0.123986	0.072886	0.069728
b0349	867	617	0.47747	0.398323	0.563941	0.419359	0.181547	0.099987
b0350	810	560	0.305217	0.426499	0.673479	0.363919	0.316171	0.122388
b0351	951	701	0.611444	0.516423	0.6338	0.581307	0.373952	0.246788
b0352	1014	764	0.456763	0.45336	0.596488	0.318208	0.336513	0.328128
b0353	1212	962	0.9303	0.494683	0.765339	0.774104	0.592901	0.384772
b0354	540	290	33.959	23.5772	30.8931	29.0321	27.4926	17.4701
b0355	834	584	6.55424	7.79073	6.29155	5.15561	5.04517	8.63599
b0356	1110	860	16.1304	20.0723	22.0818	17.2807	15.8721	16.6744
b0357	276	32.649	40.6418	65.9767	69.84	50.1899	51.635	75.8227
b0358	774	524	0.540928	0.903281	1.12546	0.733355	0.722235	0.540072
b0360	366	116	13.208	14.6357	18.6476	12.2662	15.9428	10.3964
b0361	906	656	5.55252	4.74988	6.05201	4.80698	5.20294	2.77626
b0363	1197	947	0.287419	0.295067	0.735979	0.248414	0.341462	0.310856
b0364	558	308	0.296318	0.050795	0.659216	0.17856	0.186824	0.0524465
b0365	963	713	0.652904	0.36582	1.61926	1.52845	0.908775	0.015104
b0366	768	518	0.595131	0.688956	1.74417	0.999551	0.66769	0.106177
b0367	828	578	0.458774	0.497855	1.03915	0.597541	0.620082	0.116049
b0368	852	602	1.05521	0.938231	1.62643	1.45915	0.954709	0.407995
b0369	975	725	35.746	40.804	50.5127	35.1726	29.759	30.268
b0372	867	617	2.70159	2.40356	2.75904	2.38119	2.30818	1.32457
b0373	300	51.326	14.0423	14.9	18.0805	13.9574	18.4394	11.5539
b0375	624	374	0.241871	0	0.41587	0.06295	0.264142	0.086383
b0376	1158	908	8.44009	13.055	8.60485	6.67232	6.76606	10.8573
b0377	1221	971	4.78417	5.69099	4.23461	3.15051	4.7854	3.30774
b0378	1095	845	10.1778	10.1345	9.29068	6.86126	8.8987	5.54195
b0379	309	59.592	3.7911	3.21704	7.32658	1.70679	3.4642	0.271068
b0380	213	10.625	53.4709	61.8644	128.604	64.1707	55.6993	55.8934
b0381	1095	845	46.3605	40.3207	59.8382	41.7093	47.2174	31.4826
b0382	261	24.25	63.3487	50.5536	104.076	61.4386	85.3158	17.3702
b0383	1416	1166	4.25812	2.03445	6.68356	3.17383	3.42202	0.838824
b0384	321	71.167	13.2495	10.1964	24.2376	6.88179	14.0786	1.75209
b0385	1116	866	0.565623	0.542194	0.861213	0.407419	0.646701	0.167701
b0386	810	560	28.1336	27.0658	34.924	20.553	25.803	14.4819
b0387	459	209	33.0827	28.4207	33.7073	23.5581	33.0878	20.2729
b0388	525	275	56.0737	55.2281	40.6913	41.3343	74.5859	21.3494
b0389	192	8.045	362.689	405.015	346.093	299.119	466.116	140.139
b0390	678	428	17.4088	16.8938	16.3588	9.08738	13.5579	9.57664
b0391	285	38.947	466.95	217.434	487.069	299.265	437.442	277.347
b0392	342	92.011	8.30241	6.07067	10.3066	6.04951	12.5676	5.59377
b0393	912	662	30.9896	27.9743	43.8935	25.9443	30.1436	27.7043
b0394	909	659	8.49428	4.96026	8.27817	5.70979	7.35662	3.83538
b0396	1185	935	3.12104	3.76803	4.09441	2.44003	4.04987	2.57225
b0397	3147	2897	5.96236	4.53718	7.85575	5.73727	5.59933	3.34232
b0398	1203	953	7.91804	6.369	8.70961	6.95456	6.76635	5.08095
b0399	690	440	4.24844	7.14179	6.60699	5.02591	5.98132	6.04347
b0400	1296	1046	1.94381	3.36376	2.6724	2.07229	2.1511	2.70471
b0401	1320	1070	25.3589	22.7179	49.1392	29.074	28.6619	15.5986
b0402	1374	1124	17.065	21.8125	23.7365	19.0125	16.9241	13.449
b0403	1815	1565	4.01453	3.05566	4.45972	2.94057	3.56721	1.17885
b0404	582	332	8.34755	9.74443	10.9835	8.74755	9.00104	6.97885
b0405	1071	821	23.4231	30.3898	27.5661	23.5945	19.2254	20.7353
b0406	1128	878	71.0872	72.0054	69.7518	76.9975	57.6012	57.478
b0407	333	83.038	570.154	583.129	714.227	461.947	597.629	627.561
b0408	1848	1598	78.5745	84.5641	85.2431	75.371	73.0188	76.525
b0409	972	722	78.1498	76.3668	74.9847	74.3393	66.6393	67.8097
b0410	348	98.004	69.2002	53.7831	62.4184	48.2459	66.5624	48.302
b0411	885	635	194.95	255.535	162.498	243.505	213.143	284.186
b0412	540	290	3.86762	3.72107	6.85134	3.56777	3.86495	2.33631
b0413	450	200	65.0526	50.0186	77.0865	55.6487	55.4871	36.9375
b0414	1104	854	36.4725	27.6154	34.9614	29.8333	28.5774	17.3025
b0415	471	221	151.617	154.794	194.742	160.318	155.409	121.847
b0416	420	170	288.104	307.112	410.727	397.193	325.53	230.623
b0417	978	728	19.7732	20.8341	21.6263	15.8184	19.3342	13.4875
b0418	519	269	66.6815	54.7946	64.2337	47.0672	66.617	40.2615
b0419	975	725	16.9163	12.675	20.9047	10.1125	13.0886	5.52424
b0420	1863	1613	28.5788	26.1206	25.0314	25.8026	23.9125	15.4487
b0421	900	650	50.091	48.5009	51.163	49.2751	44.1181	33.2667
b0422	243	17.264	266.927	305.267	339.894	293.236	311.45	278.127
b0423	1449	1199	32.376	34.5306	40.1314	37.2476	34.9811	26.6613
b0424	591	341	32.8642	22.3865	31.0152	22.0027	20.5564	12.0725
b0425	912	662	16.3552	13.6408	16.4736	11.663	12.5135	8.66027
b0426	492	242	314.132	222.705	332.099	262.47	251.565	210.281
b0427	1365	1115	7.66682	14.0427	12.4711	10.4159	4.31143	8.19895
b0428	891	641	205.975	300.665	437.096	444.969	5.97161	166.372
b0429	330	80.056	337.599	626.228	834.198	873.174	16.3247	389.145
b0430	615	365	151.044	283.017	371.394	391.554	8.61721	158.004
b0431	1992	1742	124.136	293.492	333.497	360.842	15.4225	167.161
b0432	948	698	202.369	551.813	568.289	622.88	48.5387	350.834
b0433	1476	1226	27.2642	27.5482	21.387	24.7177	24.4816	23.7953
b0434	579	329	74.3859	87.6567	76.5448	90.1919	76.0607	88.9196
b0435	318	68.234	198.772	140.871	253.952	112.943	153.546	109.235
b0436	1299	1049	481.758	464.225	418.113	497.521	384.198	479.733
b0437	624	374	186.032	132.822	179.727	135.388	138.734	117.147
b0438	1275	1025	136.839	102.538	127.08	106.124	100.922	90.5229
b0439	2355	2105	52.9862	72.271	57.7301	54.9146	52.0084	70.6105
b0440	273	30.76	4131.64	3753.32	3988.81	3921.19	4584.6	3945.52
b0441	1872	1622	62.9722	53.3567	71.491	49.2991	51.3492	51.5625
b0442	372	122	8.48972	8.91144	10.7231	8.73971	6.12142	6.37634
b0443	399	149	4.54757	3.88627	5.97283	4.49811	4.5427	2.59265
b0444	696	446	15.6316	19.7672	24.2729	12.6397	17.1764	14.6396
b0445	1701	1451	1.19387	0.705309	0.741807	0.380933	0.354536	0.570794
b0446	819	569	4.56943	4.90422	4.98087	4.5337	5.21347	3.44231
b0447	459	209	13.0996	13.8625	14.1431	11.8532	11.457	15.1059
b0448	1773	1523	5.75394	5.63872	4.75568	4.22725	4.64765	5.04212
b0449	1782	1532	5.6532	4.86878	4.20935	3.44996	3.71023	3.592
b0450	339	89.016	29.3425	20.2509	17.4127	19.2801	2.7756	0.467497
b0451	1287	1037	19.8395	7.73324	8.4817	11.2772	2.47006	1.53926
b0452	861	611	13.1938	13.5229	15.7296	13.0998	10.3605	10.7098
b0453	573	323	34.7687	53.8631	70.5011	25.6546	26.0838	7.02148
b0454	390	140	8.6634	10.8994	16.5032	8.45422	17.318	6.27465
b0455	114	3.86	18.4905	22.5725	0	3.05541	12.9632	12.1751
b0456	354	104.002	1.17096	1.67568	0.934052	0.6789	1.37729	0.414189
b0457	1551	1301	7.86186	8.06016	8.50158	8.61716	3.67206	2.9927
b0458	471	221	166.841	165.858	291.197	310.233	51.6336	28.7968
b0459	552	302	25.3967	31.2416	34.8504	22.7749	19.2914	29.0889
b0460	219	11.606	655.379	721.228	856.385	734.308	610.651	784.926
b0461	375	125	39.2102	28.365	76.1526	28.9723	37.7053	29.316
b0462	3150	2900	47.4842	42.2741	47.1241	47.2557	38.5489	32.7421
b0463	1194	944	44.6963	41.1962	51.4822	49.479	39.3423	33.8924
b0464	648	398	5.26066	7.36209	6.85013	5.22205	5.12554	8.79736
b0465	3363	3113	9.9925	11.7968	12.8911	7.19595	10.9942	8.38922
b0466	162	5.797	49.667	32.3839	56.6777	101.463	53.0855	29.1911
b0467	528	278	11.5017	13.7773	13.4874	13.9589	14.3337	7.75726
b0468	378	128	50.2331	49.8868	78.3134	49.9177	68.676	16.6789
b0469	552	302	80.4065	156.779	104.187	118.711	85.5202	124.545
b0470	1932	1682	28.6439	29.4034	30.9559	24.5595	27.3513	21.693
b0471	330	80.056	314.947	349.437	433.054	308.249	293.618	309.471
b0472	606	356	130.012	136.783	162.113	126.082	112.76	107.11
b0473	1875	1625	28.5878	57.46	35.7246	32.4351	32.6289	57.6646
b0474	645	395	253.506	306.053	265.428	271.796	313.311	189.487
b0475	963	713	13.4038	10.1834	10.729	9.74062	47.4584	7.20508
b0476	960	710	1.27384	0.774841	1.44782	0.674201	0.977478	0.698042
b0477	1305	1055	36.7902	26.3281	39.5735	24.2784	32.3663	19.6477
b0478	1677	1427	26.8587	11.9886	22.1133	21.4803	17.9593	14.0223
b0479	1221	971	5.17552	6.24162	3.18852	5.53213	2.53414	4.55101
b0480	1653	1403	15.2524	8.35975	16.3836	10.5324	12.0619	5.37974
b0481	480	230	23.1146	31.6719	33.7281	26.2291	22.342	18.1416
b0482	795	545	14.2632	14.9798	16.3232	10.3694	11.5984	9.50364
b0483	342	92.011	55.3237	66.1267	86.9879	57.2683	43.9211	49.3048
b0484	2505	2255	8.68917	9.62439	14.0046	5.89184	23.8539	3.91267
b0485	933	683	4.72799	10.9067	15.129	2.2722	8.06029	0.253292
b0486	1293	1043	5.12879	10.9243	13.3487	1.76661	6.47324	0.753883
b0487	408	158	27.2709	33.3003	45.3101	23.8167	32.5987	12.6094
b0488	459	209	14.0231	6.02695	10.9365	8.72007	9.82241	3.01965
b0489	918	668	10.9003	4.88133	12.1026	6.8293	8.2226	2.84612
b0490	678	428	13.7244	8.09359	10.5037	7.05177	10.4979	6.14588
b0491	780	530	7.19609	4.73829	6.46755	5.0346	6.12559	3.54452
b0492	855	605	41.5493	39.3749	46.5021	30.1851	44.6448	33.6476
b0493	810	560	17.9475	14.021	15.2224	13.8389	13.8909	9.08768
b0494	627	377	15.8875	12.0986	15.507	12.6215	14.3084	10.0036
b0495	687	437	6.86765	4.45835	8.25031	5.13196	6.1904	3.19588
b0496	2415	2165	3.9662	1.81867	4.01736	2.46158	3.17951	1.29382
b0497	4281	4031	0.987956	0.68106	1.27346	0.696872	0.940751	0.3711
b0498	369	119	4.23353	2.23661	7.00559	4.2122	4.98323	1.48803
b0499	708	458	1.425	0.726437	1.88515	1.14675	1.37367	0.571543
b0501	491	241	0.428767	0.389499	1.16628	0.455245	0.859146	0.072454
b0502	422	172	8.84392	7.50368	10.4947	12.4867	7.17268	4.12831
b0503	1095	845	7.51222	5.27674	6.53412	4.49944	6.02203	4.74461
b0504	927	677	0.349409	0.098876	0.270896	0.220202	0.220846	0.047721
b0505	483	233	0.995513	1.94639	1.33736	1.37908	1.80947	1.58995
b0506	816	566	43.2539	35.3427	65.504	33.9016	49.0031	16.0539
b0507	1782	1532	0.400049	0.424007	0.714293	0.593662	0.454098	0.307238
b0508	777	527	0.169254	0.110107	0.275991	0.208186	0.13532	0.195737
b0509	879	629	0.339713	0.319571	0.767107	0.236932	0.126275	0.121681
b0511	1455	1205	0.0547525	0.03895	0.224219	0.0456015	0.0176525	0.008937
b0512	1362	1112	0.191433	0.257513	0.653509	0.28892	0.190736	0.104039
b0513	1302	1052	0.49976	0.301208	0.542934	0.238304	0.577559	0.133883
b0514	1146	896	1.24526	0.951535	1.53501	0.918624	1.1944	0.362976
b0515	786	536	5.07167	2.68315	7.17009	2.76341	5.27597	1.42034
b0516	1236	986	1.00779	0.706991	1.09825	0.898339	1.04223	0.834522
b0517	1050	800	0.1551	0.0782245	0.134039	0.107597	0.0914435	0.088941
b0518	1668	1418	0.107972	0.061587	0.115671	0.044199	0.056013	0.0568505
b0520	816	566	0.402502	0.528691	0.66398	0.665289	0.444236	0.419811
b0521	894	644	0.588549	0.534152	0.661056	0.682175	0.629845	0.338685
b0522	1068	818	88.3159	53.858	192.762	110.437	110.873	5.82504
b0523	510	260	113.321	86.965	248.18	151.306	166.657	6.09166
b0524	723	473	41.9023	33.1409	30.9489	32.6148	29.9578	22.4338
b0525	495	245	378.289	359.552	528.527	348.536	336.753	276.207
b0526	1386	1136	37.0095	34.8389	51.6585	34.1247	52.6614	30.0155
b0527	522	272	1.80781	2.75731	2.74833	2.47935	2.64938	0.996596
b0528	213	10.625	531.974	406.555	775.962	490.018	571.233	172.604
b0529	867	617	76.2129	60.4662	128.786	76.6401	94.2825	26.4477
b0530	543	293	0.334236	0.129769	0.927598	0	0.401155	0.132579
b0531	693	443	0.0936665	0	0.14139	0.0088225	0.050787	0
b0532	2604	2354	0.315702	0.330288	0.664875	0.309689	0.404372	0.206324
b0533	984	734	0.087068	0.0547715	0.488521	0.117399	0.077558	0.118737
b0534	516	266	0.263593	0.512949	0.880091	0.324124	0.573613	0.741174
b0535	633	383	0.383541	0.17528	0.280674	0.55348	0.223756	0.014059
b0536	77	3.008	0	0	0	0	0	0
b0537	1164	914	13.4867	12.2373	11.7122	11.0432	10.3384	7.00178
b0539	279	34.644	1.35366	0.966101	2.50514	0.451268	2.18636	0.386347
b0540	300	51.326	14.0423	14.9	18.0805	13.9574	18.4394	11.5539
b0541	867	617	2.70159	2.40356	2.75904	2.38119	2.30818	1.32457
b0542	306	56.785	5.9996	8.50241	7.12289	8.00693	10.2136	7.32848
b0543	333	83.038	12.6836	27.6859	23.8221	18.6937	25.2782	37.4608
b0544	1527	1277	0.37858	0.397162	0.620815	0.239637	0.343448	0.270041
b0545	552	302	1.08815	0.717401	3.33789	1.19372	1.22832	0.316094
b0546	798	548	4.33887	3.30816	7.15353	2.31708	4.64278	1.2549
b0547	456	206	0.108803	0.259582	0.329838	0	0.0334265	0
b0548	171	6.349	0	0	3.09356	2.47685	0	2.54412
b0549	291	43.643	1.04559	0.408418	0.656741	0.179109	0.329615	0.123377
b0550	363	113	0.168857	0.0788695	0.258373	0.207526	0.249176	0.177671
b0551	384	134	0.83291	0.333992	0.649663	0.468409	0.433995	0.370261
b0552	1017	767	26.3702	16.7422	17.7378	18.2919	13.0349	14.0452
b0553	1098	848	198.914	98.1432	97.5061	267.78	58.8173	151.823
b0554	216	11.099	48.4161	42.1442	90.9694	57.9449	108.156	44.7863
b0555	498	248	3.61235	2.31009	4.34501	3.47762	5.97114	2.15382
b0556	462	212	2.16106	1.5078	2.72774	2.59894	3.49047	1.70677
b0557	294	46.126	263.213	278.252	116.004	732.97	573.42	643.21
b0558	411	161	1.93263	0	0.66769	0.243623	0.850734	0.349735
b0559	207	9.766	54.5996	20.1957	18.9158	16.8467	47.3249	19.6677
b0560	546	296	1.18941	1.11576	2.03052	0.65308	1.81746	1.41624
b0561	438	188	0.723897	0.498276	0.463057	0.375444	0.532362	0.342877
b0562	655	405	0.668944	1.1193	1.31461	0.502853	0.846407	0.447669
b0563	183	7.236	3.95547	10.5094	6.71257	6.49455	7.25509	9.26995
b0564	750	500	15.0147	10.5427	7.57436	2.49401	23.165	2.78613
b0565	954	704	500.303	220.722	214.312	604.62	348.136	137.94
b0566	762	512	0.350892	0.34	0.340058	0.275173	0.553875	0.149188
b0567	891	641	1.64488	2.25074	1.85081	1.51685	2.01788	1.67045
b0568	2973	2723	2.13548	2.69377	2.21492	1.71911	2.59527	1.83871
b0569	2238	1988	0.734927	1.14321	1.1698	0.741342	1.17263	0.645442
b0570	1443	1193	3.54445	4.04065	3.24322	3.04696	3.39258	2.53534
b0571	684	434	11.8362	13.0395	11.7315	13.3122	12.6808	10.4955
b0572	1374	1124	0.036917	0.111523	0.102713	0.087323	0.484642	0.137215
b0573	333	83.038	1.26933	1.7362	1.62688	2.35787	7.96324	1.08291
b0574	1224	974	0.451157	0.49754	0.418013	0.466765	1.91358	0.251576
b0575	3144	2894	0.587721	0.578171	0.901807	0.541501	1.09284	0.268749
b0576	1377	1127	15.907	17.8309	15.6933	20.9089	15.0358	16.3128
b0577	1248	998	15.5345	13.1744	15.4977	15.295	15.5176	8.56843
b0578	654	404	85.3825	85.0693	117.886	73.8305	106.487	54.9309
b0579	369	119	14.2548	13.4099	22.6629	10.28	10.6752	10.1427
b0580	249	19.269	33.2257	51.1303	56.4881	19.9354	23.4685	74.9095
b0581	1119	869	4.12446	3.40092	5.80825	1.29069	3.62194	0.247143
b0582	1113	863	12.5704	20.2403	14.3353	13.5639	13.8089	21.8683
b0583	621	371	43.9899	6.06369	24.966	45.6518	5.95879	0.476878
b0584	2241	1991	170.983	17.9586	88.8644	181.481	27.281	0.642617
b0585	1125	875	58.3853	12.9966	47.8974	55.3603	24.641	0.500039
b0586	3882	3632	86.0512	8.92748	60.7372	61.192	6.03518	0.43686
b0587	1134	884	2.06689	0.252154	1.46096	1.17984	0.0771235	0.0546465
b0588	816	566	37.626	11.1559	29.5424	35.7897	17.3458	0.80619
b0589	993	743	22.1637	9.39308	14.9956	18.371	11.7189	0.818813
b0590	1005	755	18.8646	9.80148	16.2292	16.9339	17.8159	1.2386
b0591	1251	1001	38.1539	13.8364	32.98	35.1543	22.3313	1.03872
b0592	957	707	38.2032	11.3403	34.2471	30.6075	19.9419	1.14121
b0593	1176	926	123.317	27.0091	111.958	154.845	41.9769	0.447993
b0594	1611	1361	96.4933	14.5795	89.7245	104.653	19.7111	0.246648
b0595	858	608	174.756	18.4545	148.909	171.903	14.9709	0.574134
b0596	747	497	146.721	15.0295	119.993	141.782	7.34144	1.2987
b0597	414	164	204.481	16.635	160.069	175.726	6.01579	1.79126
b0598	2106	1856	31.714	6.37853	19.3019	26.1889	1.95792	5.37772
b0599	1089	839	2.9509	3.34476	3.62197	2.88753	2.55881	1.7208
b0600	1161	911	1.0184	1.68889	1.22482	1.19651	1.40983	0.662833
b0601	630	380	1.81035	1.86786	2.49416	1.19639	1.98324	0.883795
b0602	1221	971	0.27428	0.28962	0.378298	0.278428	0.426476	0.251601
b0603	903	653	0.48477	0.612313	0.566203	0.540527	0.629256	0.181409
b0604	747	497	13.0043	15.1969	14.9662	12.752	11.3461	6.6859
b0605	564	314	246.687	261.734	404.58	183.084	793.474	150.346
b0606	1566	1316	33.5037	48.5265	50.8423	31.8326	343.058	31.9734
b0607	429	179	108.169	47.3335	98.2636	65.8528	74.1064	39.5497
b0608	1239	989	1.36142	1.59355	2.40749	1.02254	1.42545	0.701634
b0610	411	161	60.5387	42.4113	51.0564	52.2083	28.6738	48.3235
b0611	807	557	24.9156	18.5803	24.1853	19.168	21.3516	15.19
b0612	1464	1214	0.31458	0.257263	0.486443	0.329149	0.349199	0.140475
b0613	879	629	0.050801	0	0.0381855	0	0.0934325	0.0085605
b0614	552	302	0.186876	0.125902	0.031636	0.181185	0.215368	0.106978
b0615	1533	1283	0.237053	0.135832	0.180802	0.073437	0.142785	0.0230225
b0616	909	659	0.26634	0.0237405	0.066861	0.107107	0.048883	0.097583
b0617	297	48.689	0.460338	0	0	0	0.770149	0.11059
b0618	1059	809	0.030263	0.0110165	0.035429	0	0.0085115	0
b0619	1659	1409	2.9337	2.86857	3.89419	2.80468	3.12895	1.67133
b0620	681	431	4.73027	4.79518	5.22767	4.51153	5.02076	2.75689
b0621	1386	1136	29.4019	0.720997	4.8093	0.586438	8.07523	0.868423
b0622	561	311	3.91341	3.26548	3.86171	1.61249	5.95839	1.48551
b0623	210	10.181	19884.5	32744.7	27012.7	15742.6	28141.5	67114.3
b0624	384	134	20.6181	35.9267	31.8753	25.2398	30.3145	10.1925
b0627	204	9.377	384.063	641.378	781.178	655.383	848.637	348.023
b0628	966	716	72.0389	93.9805	155.408	68.8295	108.516	39.0642
b0629	954	704	0.464426	1.18779	0.995475	0.462573	0.84912	0.882749
b0630	642	392	24.8482	32.7477	38.4991	25.2202	26.6048	15.7398
b0631	264	25.725	112.567	255.384	369.448	104.241	201.16	245.546
b0632	1212	962	42.8431	48.8002	63.2752	45.9013	47.4109	30.1396
b0633	1089	839	31.4013	39.7813	37.3809	37.2292	35.9043	27.4365
b0634	1113	863	22.2585	28.3654	22.6443	21.5045	24.1964	21.3639
b0635	1902	1652	24.4108	31.2337	19.263	19.945	23.1128	22.5593
b0636	468	218	111.147	137.565	122.268	98.4007	138.685	108.174
b0637	318	68.234	220.589	325.622	266.224	217.959	299.835	229.291
b0638	612	362	11.0708	12.6801	12.7039	8.59978	11.3931	6.16335
b0639	642	392	19.9116	23.827	25.3888	19.117	23.0872	15.1478
b0640	1032	782	20.4309	25.1085	25.2485	23.6275	24.5552	16.3417
b0641	582	332	86.9618	96.672	120.891	97.7895	106.281	69.7331
b0642	2583	2333	67.5169	73.6916	94.3115	73.2445	82.1517	47.4652
b0643	483	233	36.8048	28.4016	54.6646	23.2165	32.7099	7.99694
b0644	978	728	0.387539	0.610974	0.791498	0.457806	0.605636	0.527045
b0645	708	458	0.0163125	0.0778365	0.294378	0.051405	0.144692	0.0822965
b0646	1428	1178	0.085962	0.221993	0.188806	0.132911	0.213966	0.0274255
b0647	555	305	0.0625605	0.16103	0.286301	0.103124	0.225765	0.110213
b0648	708	458	0.336048	0.522327	0.845495	0.512931	0.174761	0.03527
b0649	1452	1202	1.12294	1.15642	1.60541	1.18024	1.11783	0.587221
b0650	1671	1421	1.23954	1.06082	0.783348	0.485814	0.517159	0.973466
b0651	936	686	27.7081	11.8642	14.4054	6.45707	5.06419	13.5808
b0652	726	476	24.9156	19.5492	21.0228	19.4676	6.64255	7.79226
b0653	675	425	17.6859	13.4343	14.2204	12.032	5.89596	5.4928
b0654	741	491	17.8452	13.7276	12.2176	10.0933	4.99471	3.92868
b0655	909	659	49.8193	34.0034	39.4791	29.116	13.1571	8.17303
b0656	1017	767	26.3703	16.7423	17.7378	18.2919	13.0349	14.0453
b0657	1539	1289	27.3265	30.0534	26.9474	24.6981	27.0621	14.839
b0658	879	629	85.6235	91.6804	89.6665	83.354	86.4576	41.7236
b0659	468	218	59.6891	66.5682	74.4335	47.9021	58.0251	38.9714
b0660	1041	791	41.6065	45.3351	50.2892	34.1732	36.1567	29.8676
b0661	1425	1175	40.2146	56.3061	57.4694	49.3883	41.2146	38.9868
b0662	1176	926	16.111	10.7706	18.9794	13.17	11.8482	5.73777
b0664	75	2.971	3.77142	10.8968	4.82287	3.96934	8.52363	14.2248
b0665	75	2.971	3.77142	10.8968	4.82287	3.96934	8.52363	14.2248
b0666	77	3.008	2.82742	5.95724	0	6.52685	7.07079	9.35858
b0668	75	2.971	8.5874	20.359	6.43049	3.95372	10.8409	38.5843
b0670	75	2.971	8.5874	20.359	6.43049	3.95372	10.8409	38.5843
b0672	85	3.164	9.44612	0	0	0	2.17652	24.1925
b0673	77	3.008	2.82742	5.95724	0	6.52685	7.07079	9.35858
b0674	1665	1415	60.5657	27.7498	63.8345	51.0746	26.3186	7.48017
b0675	753	503	54.2644	45.2841	50.1895	48.3832	51.1038	34.3165
b0676	1221	971	30.9559	23.3296	29.711	21.7525	25.4665	14.7301
b0677	1149	899	17.7399	12.9964	15.6138	10.7961	9.9058	8.9514
b0678	801	551	29.7338	15.3819	24.7654	15.8916	11.3302	10.455
b0679	1947	1697	35.5795	20.6233	16.7242	19.167	8.67055	21.9206
b0680	1665	1415	72.615	65.1318	79.8072	77.9613	72.962	46.5273
b0681	1407	1157	1.13606	1.70568	1.47111	0.623248	0.308065	2.75524
b0682	327	77.082	2.19127	2.15029	2.49627	0.762378	1.95073	2.1655
b0683	447	197	152.528	148.509	207.399	171.863	176.418	116.454
b0684	531	281	148.831	166.998	205.119	146.686	180.196	116.401
b0685	294	46.126	66.8267	123.035	87.8601	94.3062	93.197	123.674
b0686	765	515	15.2328	12.3146	15.3548	14.7342	11.958	6.84384
b0687	546	296	83.6215	100.719	98.4215	75.2155	84.5651	88.1603
b0688	1641	1391	66.8429	58.1864	69.0604	58.9014	55.8709	45.4684
b0689	495	245	8.48139	7.24744	3.83386	4.77001	4.92908	4.70608
b0691	651	401	0.424229	0.267666	0.362712	0.332081	0.405662	0.201416
b0692	1320	1070	1.19906	1.33503	1.46322	1.30393	1.28377	0.590864
b0693	2199	1949	0.185006	0.149061	0.3435	0.24539	0.260817	0.038678
b0694	678	428	4.38608	4.77696	6.15597	5.03508	3.86954	4.16189
b0695	2685	2435	3.50696	3.63574	4.78745	3.50568	3.59928	2.2099
b0696	573	323	2.00669	1.409	2.30322	1.50504	1.91888	0.749216
b0697	2049	1799	0.449294	0.670407	0.790034	0.492131	0.530221	0.269506
b0698	1674	1424	0.097911	0.305822	0.367179	0.203726	0.136162	0.097287
b0699	207	9.766	685.854	308.384	820.101	274.383	715.758	195.913
b0700	4194	3944	1.97112	0.957221	1.51884	1.09481	1.99293	0.352783
b0702	327	77.082	2.6215	0.549829	3.8874	0.610866	2.39428	0.139709
b0703	1521	1271	0.406326	0.522605	0.467002	0.198383	0.437057	0.143095
b0704	570	320	0.967317	1.15233	1.87614	1.51886	1.14112	0.35336
b0705	1137	887	0.356189	0.250642	0.463716	0.238622	0.336821	0.096157
b0706	762	512	0.361715	0.313323	0.709414	0.275355	0.749524	0.0455975
b0707	510	260	11.8122	10.5675	22.2385	4.55227	14.1428	0.398515
b0708	1419	1169	7.64269	5.02586	10.8905	3.69525	6.98656	1.39296
b0709	1482	1232	2.59359	1.6462	1.89139	1.7688	4.15444	0.887353
b0710	744	494	34.6488	24.0971	42.3089	29.5948	37.0327	15.7995
b0711	657	407	31.7048	24.0302	37.2915	25.5219	34.1367	10.5937
b0712	933	683	27.2176	19.8853	29.7675	19.4698	28.5322	7.72557
b0713	735	485	22.1866	17.3465	26.5873	17.9078	21.9162	7.01769
b0714	792	542	15.6215	11.3743	13.9591	10.3197	12.3989	4.65437
b0715	1047	797	14.9465	1.862	7.57445	3.22678	3.79154	1.80927
b0716	1062	812	0.254729	0.264371	0.249719	0.348216	0.290424	0.186906
b0717	729	479	0.102224	0.251787	0.243253	0.539595	0.175067	0.140354
b0718	2448	2198	0.04398	0.074693	0.119183	0.074894	0.0705655	0.04952
b0719	567	317	0.221185	0.4373	0.458824	0.321881	0.221091	0.127152
b0720	1284	1034	47.1466	70.1622	78.867	80.8311	23.3519	40.0611
b0721	390	140	62.5967	230.002	210.033	288.715	11.3354	191.798
b0722	348	98.004	30.8882	121.248	98.5904	132.026	5.9555	96.67
b0723	1767	1517	15.921	56.114	56.2013	65.0222	2.35775	55.8514
b0724	717	467	34.5745	101.326	108.459	105.341	5.40674	96.2052
b0726	2802	2552	47.9469	59.2068	121.687	65.2772	10.0865	37.2762
b0727	1218	968	123.43	97.7645	236.636	154.002	26.813	46.9637
b0728	1167	917	104.436	74.8781	168.651	123.512	17.669	31.9438
b0729	870	620	122.839	81.7164	193.496	138.167	20.0917	35.1538
b0730	723	473	6.88176	5.18302	6.41032	5.75338	7.08784	4.21202
b0731	1977	1727	0.157139	0.089216	0.162752	0.109087	0.132565	0.0419575
b0732	2634	2384	1.97076	1.18734	1.97725	1.36822	1.89938	0.706046
b0733	1569	1319	397.559	137.356	224.359	110.774	365.313	68.3401
b0734	1140	890	300.171	126.208	167.776	93.9293	199.937	69.7063
b0735	294	46.126	1075.38	507.581	715.819	433.193	722.331	238.868
b0736	405	155	77.6881	110.433	72.5024	66.559	97.4908	61.9403
b0737	693	443	60.1516	72.6073	60.3558	49.4677	56.7505	41.092
b0738	429	179	73.9001	79.8762	69.1822	61.6686	64.0828	41.5123
b0739	1266	1016	34.8682	39.9885	33.9181	32.7758	32.8193	24.1401
b0740	1293	1043	89.5918	104.771	156.191	101.783	102.005	50.6641
b0741	522	272	766.313	567.895	911.972	835.917	672.063	330.871
b0742	792	542	158.607	150.53	194.403	192.162	146.141	74.4414
b0743	76	2.99	1.78127	1.36894	1.61266	3.49116	3.48886	4.48528
b0744	76	2.99	3.41391	5.52435	1.27822	3.6727	6.57184	1.61573
b0745	76	2.99	1.78127	1.36894	1.61266	3.49116	3.48886	4.48528
b0746	76	2.99	3.41391	5.52435	1.27822	3.6727	6.57184	1.61573
b0747	76	2.99	1.78127	1.36894	1.61266	3.49116	3.48886	4.48528
b0748	76	2.99	1.78127	1.36894	1.61266	3.49116	3.48886	4.48528
b0749	76	2.99	1.78127	1.36894	1.61266	3.49116	3.48886	4.48528
b0750	1044	794	65.0427	45.9717	28.9837	46.7747	61.7591	1.61537
b0751	720	470	77.5325	50.6891	31.2097	42.8037	72.7137	2.36675
b0752	942	692	5.88634	3.65672	5.37153	3.4158	5.25171	2.25186
b0753	381	131	18.5541	22.097	58.0791	11.9699	8.70328	1.12624
b0754	1053	803	120.378	61.0352	84.5743	74.4712	106.089	21.4076
b0755	753	503	617.464	259.601	775.253	333.891	167.25	129.577
b0756	1041	791	70.094	44.6848	86.7308	51.7127	53.7987	36.2333
b0757	1149	899	22.2929	15.4288	28.1987	9.16475	10.6496	18.639
b0758	1047	797	18.6022	14.3856	32.8931	9.2159	11.1378	14.096
b0759	1017	767	32.4709	28.5807	64.2298	16.5445	20.412	34.4052
b0760	1473	1223	6.99696	11.005	8.76644	6.7101	6.30988	6.80961
b0761	789	539	15.4871	13.1514	17.0904	11.9118	13.257	9.71291
b0762	150	5.178	85.1816	54.3521	78.6872	36.3591	216.24	66.2907
b0763	774	524	14.0077	11.1989	8.71297	11.6535	10.2845	8.18151
b0764	690	440	7.94125	7.37946	6.64314	7.89344	6.72413	4.50468
b0765	1059	809	8.05596	6.35658	6.15576	7.7228	5.52809	4.55544
b0766	819	569	12.3884	12.1947	16.9599	14.4562	15.4947	8.13889
b0767	996	746	35.3155	32.4371	57.3364	22.8292	33.4047	15.303
b0768	954	704	0.233969	0.132925	1.06167	0.200258	0.403254	0.0667605
b0769	1053	803	0.111079	0.103326	0.469009	0.048846	0.0444045	0.0335275
b0770	1434	1184	0.145427	0.118759	0.646497	0.264983	0.244552	0.048791
b0771	2262	2012	0.434835	0.425741	0.838442	0.473101	0.498961	0.231149
b0772	1284	1034	5.67812	5.83552	6.92772	6.51182	6.81034	4.78779
b0773	477	227	33.7165	37.532	77.2717	26.9742	38.1255	7.69087
b0774	1290	1040	17.652	9.14793	30.5233	18.8943	21.585	1.2477
b0775	1041	791	17.0254	17.9435	38.9965	19.7687	35.5264	0.909259
b0776	1155	905	16.3316	14.0919	29.4217	17.9241	28.6545	0.747633
b0777	756	506	14.9974	13.5531	26.684	17.0432	23.2	1.12146
b0778	678	428	16.8419	15.8297	38.3833	18.377	27.433	0.543308
b0779	2022	1772	19.2791	16.7542	28.2459	15.5978	15.9809	6.31488
b0780	909	659	12.7277	13.5168	12.4528	10.5396	9.91059	13.8266
b0781	990	740	34.5032	28.8514	56.5432	23.9457	25.6467	14.9552
b0782	513	263	34.6852	35.4045	61.245	21.6764	15.7627	11.4418
b0783	486	236	34.6119	29.6904	48.4818	21.4908	19.4973	11.5801
b0784	246	18.23	115.691	108.024	165.199	63.2319	66.9307	52.5493
b0785	453	203	35.7625	35.4456	53.4135	22.3976	22.2785	13.547
b0786	705	455	66.3265	37.3374	58.6803	33.8889	45.807	21.2975
b0787	714	464	1.03473	1.42083	1.34197	0.675565	0.780366	0.697109
b0788	957	707	1.72773	2.18752	2.39773	0.898386	1.1377	0.153736
b0789	1242	992	2.39249	2.72728	3.50231	0.980051	2.00814	0.30831
b0790	762	512	3.65079	4.65784	4.80543	1.24091	3.74748	0.194408
b0791	411	161	22.8476	21.3281	36.4128	13.438	15.4415	32.8988
b0792	1107	857	2.97778	2.55073	4.50662	2.14044	2.59407	1.00582
b0793	1134	884	4.08451	2.63479	4.32351	2.22668	2.80413	1.85205
b0794	1737	1487	6.97698	6.06616	8.94247	4.68032	5.28817	2.8139
b0795	999	749	5.47069	5.09195	9.4216	4.00204	4.48786	3.08434
b0796	672	422	6.52969	7.24097	13.6329	5.5811	9.10926	8.68202
b0797	1365	1115	32.3586	26.5946	31.0968	29.5471	33.4216	12.0058
b0798	483	233	3.70281	1.8044	5.03261	2.28708	2.62263	2.06172
b0799	2151	1901	9.96156	6.72988	10.1288	7.06833	7.06931	4.33905
b0800	963	713	22.7138	12.5684	23.7947	13.797	15.9297	6.23761
b0801	1086	836	19.8376	19.8257	28.6446	16.3384	10.9212	2.1391
b0802	261	24.25	67.6862	70.7251	148.028	93.4348	42.8885	13.1418
b0803	267	27.299	115.874	43.4339	145.932	289.797	18.3083	0.591718
b0804	678	428	25.3689	7.42503	33.7574	84.1024	5.91158	0.260421
b0805	2283	2033	37.6653	16.0252	63.4541	201.751	9.81167	0.631005
b0806	261	24.25	10.608	21.8713	13.9656	7.75347	11.0883	1.11021
b0807	927	677	21.7273	17.158	16.1192	26.8771	18.1535	15.1673
b0808	2226	1976	1.35666	1.16539	1.97631	0.599171	1.09301	0.311056
b0809	723	473	227.185	67.0668	66.5099	89.5055	67.6984	30.72
b0810	660	410	139.688	37.8444	46.624	55.2988	38.4774	18.0996
b0811	747	497	430.782	103.905	150.793	199.937	111.107	47.9368
b0812	504	254	239.159	226.834	454.512	76.9695	656.529	21.3671
b0813	888	638	4.4889	4.34338	5.20308	4.24543	5.39316	4.0547
b0814	516	266	2185.54	2685.78	3202.78	2054.15	2057.44	1599.22
b0815	1584	1334	10.0511	10.1305	3.78511	5.50598	7.78166	8.78497
b0817	468	218	31.1005	44.1017	40.8773	38.8023	31.9338	22.751
b0818	1119	869	7.88306	12.0397	10.2081	10.2305	7.53676	6.02136
b0819	921	671	54.3759	68.9222	111.914	68.1429	79.523	35.4509
b0820	1593	1343	39.9914	40.7972	35.4477	35.9921	35.7242	30.4692
b0821	1266	1016	2.0649	3.32833	5.84747	2.02037	1.3669	1.39187
b0822	816	566	9.44626	11.4307	21.6077	10.0533	10.9306	6.2114
b0823	2433	2183	0.582931	0.348772	0.556552	0.321319	0.404285	0.116846
b0824	900	650	0.243856	0.0926255	0.075136	0.048318	0.098175	0.0414195
b0825	663	413	3.63002	1.71767	4.39925	2.2381	2.64752	1.05978
b0826	750	500	23.3992	23.4205	24.926	21.7842	16.361	12.3871
b0827	1236	986	19.2783	18.7734	22.8032	16.5111	15.045	11.5389
b0828	966	716	59.8971	30.8797	53.0426	46.0924	50.9749	6.70234
b0829	1872	1622	33.1236	19.7581	23.914	19.6595	21.5412	2.69138
b0830	1539	1289	39.7327	20.1911	22.6862	14.0727	19.9367	1.31812
b0831	921	671	24.5907	16.1908	15.3888	9.62722	18.021	1.17928
b0832	912	662	13.7471	10.5708	9.54649	6.1357	10.9318	0.593067
b0833	2349	2099	12.8463	9.49352	7.62479	5.43582	15.0852	2.97179
b0834	1329	1079	12.1238	12.81	10.1651	8.81637	19.0733	3.95576
b0835	1326	1076	21.9632	30.4049	29.5789	25.1013	25.1407	22.8175
b0836	384	134	235.36	37.201	180.386	24.3965	72.1509	1.02295
b0837	1116	866	3.00132	0.978236	5.46133	0.779429	1.5328	0.176761
b0838	627	377	34.2979	25.5948	58.5248	25.949	34.5255	11.3135
b0839	1203	953	19.1154	19.2045	23.3282	15.639	17.7065	10.7329
b0840	759	509	18.1248	18.0566	20.979	16.6456	20.2661	15.3793
b0841	597	347	24.0486	37.7619	25.7526	33.5824	37.5553	40.8047
b0842	1233	983	13.2688	11.9957	8.24779	12.3451	10.3354	12.7787
b0843	285	38.947	54.9827	22.2763	58.9266	36.2248	37.2898	21.7021
b0844	816	566	13.9678	7.04147	15.8375	9.47617	11.8756	6.13816
b0845	1209	959	6.69773	4.7389	8.58071	5.77025	6.95116	5.32047
b0846	537	287	6.05033	3.60182	7.89114	3.98702	3.76614	3.36903
b0847	1686	1436	21.4383	13.16	18.7975	13.2782	21.5388	6.59692
b0848	378	128	39.2915	10.1076	28.9547	14.6741	36.5753	8.64354
b0849	258	22.871	47.517	79.2528	73.2012	51.0398	1548.71	86.8021
b0850	288	41.248	38.8622	52.8067	45.1776	51.3078	23.3516	82.2018
b0851	723	473	23.3116	22.6081	17.3204	24.4988	11.3506	18.1036
b0852	903	653	17.4782	17.6975	13.3369	16.6873	10.9548	14.3549
b0853	477	227	101.782	95.4248	95.1594	58.3958	80.2825	39.4235
b0854	1113	863	2.42273	3.9793	3.22218	4.07865	2.21659	0.848553
b0855	1134	884	1.31509	1.53128	1.00761	2.10246	0.984326	0.465625
b0856	954	704	0.881019	0.799198	0.739668	0.923762	0.421073	0.190994
b0857	846	596	1.9604	2.11137	1.60492	2.02633	1.45997	0.513161
b0858	489	239	4.82472	7.72587	7.17393	7.8676	5.56886	4.40742
b0859	1128	878	9.86416	10.9594	8.13023	9.38311	7.71211	8.51735
b0860	732	482	8.46024	9.11216	7.67439	5.58157	11.6156	2.47205
b0861	669	419	33.9057	34.3016	37.7561	19.9839	37.1366	12.4484
b0862	717	467	29.2229	27.9364	33.6118	18.1286	34.3111	10.528
b0863	732	482	55.3838	47.7611	65.7718	31.5025	57.899	13.1658
b0864	729	479	22.025	28.41	35.541	17.8087	35.1279	11.1406
b0865	516	266	26.7843	18.2135	42.2497	14.1772	20.3045	2.90194
b0866	324	74.118	83.9547	61.8162	96.2207	69.4727	76.1497	36.7685
b0867	831	581	23.3603	13.6791	18.3532	14.0096	14.6969	7.08248
b0868	1014	764	14.0916	14.6148	17.7177	15.3401	13.7628	10.4018
b0869	1431	1181	7.92981	6.21026	9.91806	6.54128	7.3625	3.34078
b0870	1002	752	19.4943	17.4027	28.8517	15.8862	19.8712	8.52221
b0871	1719	1469	10.211	11.5572	16.7268	4.74441	7.66225	0.429174
b0872	969	719	2.88332	0.39389	1.22043	0.52359	1.19514	0.349306
b0873	1653	1403	0.889312	0.356281	0.376365	0.4165	0.728082	0.269311
b0874	900	650	11.9865	8.76449	14.2062	14.3914	16.654	6.45153
b0875	696	446	7.40557	2.86447	9.40671	3.63923	4.18648	1.25904
b0876	1659	1409	6.41808	3.38845	5.56012	4.81249	4.60591	2.49703
b0877	993	743	43.6023	107.29	45.5495	81.9219	84.1448	83.1153
b0878	1116	866	7.37188	4.44702	8.85029	4.88844	5.78719	2.35724
b0879	1947	1697	6.91386	3.95133	6.43194	4.23175	5.41412	2.07604
b0880	225	12.734	418.187	203.935	457.431	163.685	161.24	167.889
b0881	321	71.167	67.4695	57.9767	69.5087	47.2461	94.0808	29.6514
b0882	2277	2027	110.652	54.103	90.6361	58.1854	66.1894	26.5232
b0883	88	3.225	1.47891	9.70076	7.44651	3.64237	8.72953	6.0217
b0884	219	11.606	5674.08	8188.85	5890.93	4894.64	7598.53	4871.99
b0885	705	455	16.2752	17.5621	20.2794	16.4566	17.0578	8.35816
b0886	1722	1472	20.1242	16.1229	21.268	13.176	14.3233	7.3349
b0887	1767	1517	17.7228	11.484	17.1546	11.6599	13.6494	6.39028
b0888	966	716	66.2605	94.8895	113.074	84.95	69.9365	70.0591
b0889	495	245	188.218	105.01	166.597	152.117	156.79	54.8848
b0890	3990	3740	36.6056	25.1524	34.7712	21.7392	28.9192	15.0442
b0891	612	362	57.1483	37.7765	60.2767	32.3813	44.9998	21.664
b0892	1344	1094	22.4933	19.4755	24.6349	14.567	21.1978	9.03268
b0893	1293	1043	224.321	147.539	200.892	118.933	201.621	112.749
b0894	2445	2195	22.5527	2.21131	10.8819	2.17549	15.3193	0.966645
b0895	618	368	43.8496	3.12506	11.4757	1.76808	37.9366	2.18801
b0896	864	614	45.8664	3.75885	8.78682	2.74984	46.2454	1.83999
b0897	627	377	23.1468	21.6143	82.4483	4.6779	20.2421	0.280961
b0898	1149	899	11.0836	32.1691	13.3203	11.8063	23.191	6.84951
b0899	1431	1181	1.12773	1.92063	1.46034	0.371322	0.843992	1.66057
b0900	909	659	1.37705	1.46168	1.7975	1.27413	1.45696	1.1543
b0901	591	341	1.16325	0.386779	1.10601	2.23063	1.46931	0.635001
b0902	741	491	78.7322	31.8935	53.678	21.8914	59.4975	12.6301
b0903	2283	2033	869.339	301.762	1045.98	140.752	932.451	144.483
b0904	858	608	193.86	41.6843	298.855	30.2029	151.002	10.6666
b0905	1761	1511	26.5605	33.048	38.8268	31.1961	20.9757	30.9973
b0906	693	443	3.67168	3.7249	4.55748	2.03454	4.10879	1.02447
b0907	1089	839	126.186	109.958	150.786	87.8745	178.37	29.0327
b0908	1284	1034	30.4931	30.6632	43.7349	25.2127	44.9071	7.33084
b0909	765	515	2.75741	1.94464	1.91871	1.79582	1.94815	0.7979
b0910	684	434	50.8587	58.9345	37.2822	63.906	38.9545	46.2393
b0911	1674	1424	1111.68	1263.99	1111.61	1577.17	1060.5	1166.47
b0912	285	38.947	1075.29	1086.78	1672.75	925.701	1119.24	641.074
b0913	2265	2015	1.15707	1.10754	1.20958	0.968576	1.0378	0.55216
b0914	1749	1499	40.2794	38.7871	43.5244	33.8426	39.6402	26.9506
b0915	987	737	29.5251	26.7733	27.7862	23.9332	25.204	19.8422
b0916	1233	983	4.40338	4.28698	6.52919	4.63485	5.01279	2.1201
b0917	183	7.236	196.069	250.787	315.011	251.287	367.537	170.463
b0918	747	497	100.854	71.0394	95.1764	84.4545	83.199	35.2928
b0919	894	644	31.5574	4.29489	12.5634	5.13203	10.3376	1.43727
b0920	780	530	3.76796	3.21836	5.96684	3.10748	4.47268	1.9637
b0921	786	536	28.7566	29.9371	25.0067	28.9701	25.5274	30.6033
b0922	1323	1073	23.0383	21.6669	18.1733	21.1193	17.6634	18.6278
b0923	705	455	34.9822	32.5857	32.7457	31.1248	27.2895	25.9252
b0924	4461	4211	32.2998	29.1585	27.6317	28.9624	24.9314	24.2783
b0925	1848	1598	15.0682	10.8468	16.6766	8.40886	12.1538	4.94091
b0926	549	299	80.1125	119.497	129.003	78.9871	90.9699	49.1619
b0927	648	398	91.0796	92.0012	111.873	67.1873	80.1528	41.1159
b0928	1191	941	97.9454	73.1185	115.793	88.9979	82.039	20.1656
b0929	1089	839	889.764	355.915	301.28	807.634	827.204	460.243
b0930	1401	1151	160.74	186.7	186.385	156.702	219.201	132.543
b0931	1203	953	130.909	100.194	104.53	119.718	136.785	26.2213
b0932	2613	2363	25.5836	23.127	25.9154	20.6074	20.4006	10.9496
b0933	768	518	1.59323	1.76138	2.67154	1.46129	1.42606	0.683986
b0934	792	542	0.506849	0.423862	0.639022	0.433779	0.340508	0.114106
b0935	1146	896	0.375104	0.259048	1.01603	0.586382	0.313418	0.067393
b0936	960	710	0.148453	0.317429	0.7895	0.36469	0.164682	0.151028
b0937	576	326	0.179466	0.0959805	1.33929	0.648687	0.389199	0.076332
b0938	540	290	1.33492	0.748421	2.40059	1.37885	1.20791	0.810337
b0939	702	452	0.276297	0.0887285	0.556069	0.0519845	0.207549	0.0595635
b0940	2601	2351	0.524357	0.403663	0.601383	0.550325	0.539502	0.34355
b0941	1071	821	1.90377	1.74181	1.96682	1.67168	1.66623	0.613504
b0942	543	293	2.11135	1.05171	1.51727	1.28485	1.48967	1.06221
b0943	516	266	2.40517	1.22402	2.1043	1.32641	1.93998	0.146615
b0944	711	461	2.1955	1.78321	2.672	1.83631	1.90187	0.883186
b0945	1011	761	114.407	50.8371	70.3623	117.242	154.696	11.4143
b0946	543	293	61.0276	44.0813	75.2451	50.8927	61.9727	17.3343
b0947	1110	860	13.9731	13.9831	17.1367	13.4496	17.3526	11.4157
b0948	2109	1859	26.732	25.1624	24.6815	25.7334	24.5204	18.3555
b0949	1908	1658	22.6867	29.1551	26.5333	30.8475	24.0105	20.6189
b0950	1254	1004	8.72251	11.106	8.08505	8.94889	9.22219	7.08474
b0951	1641	1391	12.6872	14.3167	14.5662	11.8009	11.4651	9.9843
b0952	564	314	23.0473	24.6631	25.494	21.2251	19.5115	16.9134
b0953	168	6.156	1925.41	2780.12	4455.33	734.367	2359.36	86.4458
b0954	519	269	344.307	520.177	522.498	473.355	428.458	506.734
b0955	1761	1511	35.4541	28.1476	34.4966	22.718	28.5749	17.5994
b0956	453	203	17.9979	14.4974	21.1481	17.6868	16.6882	14.929
b0957	1041	791	2294.08	1910.64	2629.25	2484.26	2184.07	1243.86
b0958	510	260	28.9413	22.2188	247.801	106.577	99.5243	10.1111
b0959	630	380	6.19027	4.68417	8.45069	5.07527	6.64172	3.31414
b0960	2154	1904	11.4838	10.8255	10.4338	8.53191	11.2564	7.28851
b0961	447	197	28.1937	29.4586	33.6415	25.033	31.2494	17.1509
b0962	2055	1805	14.3345	10.2658	14.027	10.6724	11.5342	5.54418
b0963	459	209	136.943	87.555	107.05	74.6089	88.8852	92.2784
b0964	663	413	2.54267	1.51243	2.15607	1.4248	2.39446	0.441792
b0965	414	164	108.646	71.7684	177.013	92.5961	122.529	32.2684
b0966	318	68.234	163.395	123.412	176.468	133.267	141.098	91.7867
b0967	1191	941	27.7901	29.8558	32.7547	31.1628	31.4451	21.2667
b0968	279	34.644	44.2931	27.7597	65.4111	31.0003	52.6387	14.9864
b0969	330	80.056	16.4096	12.9276	36.8531	14.1167	20.8051	14.9187
b0970	660	410	149.118	72.8376	208.933	109.826	110.016	86.1273
b0971	88	3.225	0	0	3.04483	0	2.32509	0
b0972	1119	869	0.716769	0.361685	0.602298	0.144137	21.5386	0.0200935
b0973	1794	1544	0.355809	0.365124	0.384032	0.162488	15.3121	0.0539055
b0974	708	458	0.846256	0.944403	1.32995	0.564539	22.9601	0.269732
b0975	588	338	2.5301	2.48143	2.94937	1.8778	44.2428	0.82521
b0976	399	149	1.36465	1.10851	1.8864	0.788176	37.4247	0.23438
b0977	858	608	1.33962	1.11204	1.80422	0.890008	28.0198	0.143849
b0978	1545	1295	2.31937	4.22556	3.77133	1.08398	53.6181	0.400352
b0979	1137	887	2.55311	4.76948	4.97429	1.17632	53.4331	0.529871
b0980	1299	1049	2.02394	2.85271	3.94096	1.44181	24.8049	0.682842
b0981	2181	1931	2.35827	3.16656	2.3652	2.38908	2.0348	2.2378
b0982	447	197	1.40266	4.00594	2.21493	1.71116	1.59091	3.12726
b0983	1140	890	0.844253	1.88292	0.923868	1.03053	1.13573	1.55167
b0984	2097	1847	0.693798	1.06866	0.481258	0.534887	0.322632	0.782863
b0985	747	497	0.706309	1.94612	0.781297	1.13578	0.592745	1.13774
b0986	645	395	0.761536	1.46903	0.929266	0.555397	0.364187	1.04245
b0987	306	56.785	35.4472	21.616	27.469	25.6792	25.7208	11.6998
b0988	504	254	0.789376	1.2236	1.06928	1.04599	2.0201	0.573825
b0989	213	10.625	32.1094	25.4433	10.9418	20.6792	18.1344	5.82824
b0990	213	10.625	3381.41	2762.42	1670.23	2233.23	2411.22	3741.66
b0991	231	14.032	41.1303	12.4199	13.77	14.537	18.0504	3.45365
b0992	1074	824	2.38541	0.800814	0.853905	0.732653	2.04916	0.369955
b0993	2745	2495	2.05308	1.30429	1.49019	1.51151	3.29057	0.601627
b0994	1029	779	2.40125	1.65604	1.81839	1.56476	4.50985	0.802056
b0995	693	443	4.79338	5.91928	5.42812	6.81069	5.11421	4.12307
b0996	1173	923	2.59152	0.0823885	1.92601	0.237733	0.327295	0.0799225
b0997	2547	2297	2.12202	0.49575	2.50586	0.778343	0.712403	0.275106
b0998	600	350	3.70888	1.87033	4.59956	2.67738	2.98441	1.27471
b0999	306	56.785	16.3391	53.2043	56.0922	20.4311	53.2905	14.321
b1000	921	671	24.1923	24.8572	34.351	10.763	32.8338	4.53807
b1001	1257	1007	0.353959	0.445259	0.567727	0.241651	0.319288	0.327398
b1002	1242	992	15.2257	5.64139	12.2165	2.86033	5.20154	4.68234
b1003	228	13.36	747.011	417.834	1021.18	164.997	442.719	13.9858
b1004	597	347	110.663	50.4687	123.535	14.8231	49.3554	1.86852
b1006	1329	1079	1.25825	1.15448	1.13938	1.0608	1.04389	0.237896
b1007	495	245	0.521697	0.19157	0.554666	0.51276	0.321685	0.21915
b1008	591	341	0.133821	0.163774	0.211309	0.195732	0.020193	0.068689
b1009	801	551	0.28767	0.166055	0.298164	0.242099	0.204407	0.034064
b1010	387	137	0.387621	0.409054	0.21506	0.171848	0.269227	0
b1011	693	443	0.086144	0.314509	0.088678	0.10629	0.050787	0.0121545
b1012	1149	899	0.182322	0.0793085	0.0761745	0.200243	0.077277	0.0223325
b1013	639	389	8.12192	8.05634	8.1786	7.97584	6.12544	5.75731
b1014	3963	3713	8.6185	16.7911	30.0087	22.5398	1.64063	13.8547
b1015	1509	1259	12.1592	17.0249	12.0305	15.5351	11.3547	16.0903
b1018	1128	878	24.9397	54.75	75.0177	71.4113	14.5528	4.40105
b1019	1272	1022	16.1308	33.8674	40.3587	40.7155	7.41035	2.78975
b1020	1065	815	1.85052	5.54023	7.27067	6.25393	0.680851	0.665401
b1021	414	164	2.39839	0.641187	3.54098	1.81744	1.6666	0.360221
b1022	1326	1076	1.25124	0.323929	1.61246	0.742985	0.776117	0.19202
b1023	2019	1769	1.2042	0.262744	1.37852	0.60245	0.751066	0.191241
b1024	2424	2174	2.21495	0.485965	3.56366	1.16109	2.1722	0.504984
b1025	1359	1109	3.63138	2.40574	8.43438	1.86726	3.94303	1.87943
b1026	867	617	2.70159	2.40356	2.75912	2.38119	2.30818	1.32457
b1027	300	51.326	14.0423	14.9	18.0805	13.9574	18.4394	11.5539
b1028	342	92.011	0.184888	0.170033	1.27506	0.254868	0.163016	1.23814
b1029	987	737	0.0951365	0.0819535	1.0901	0.213007	0.252912	0.112931
b1032	88	3.225	1.47891	9.70076	7.44651	3.64237	8.72953	6.0217
b1033	939	689	27.3038	16.6745	28.8419	26.9561	16.8527	2.9494
b1034	738	488	44.943	30.5626	56.1539	37.8655	40.3395	16.1319
b1035	555	305	70.0719	41.7293	80.245	60.9968	65.3252	23.9264
b1036	492	242	50.355	86.4656	46.3795	39.9162	46.2287	105.078
b1037	834	584	3.66322	1.71422	5.8741	1.64359	3.22021	0.848121
b1038	417	167	2.96376	0.614301	6.60988	0.515437	1.17576	0.361581
b1039	390	140	3.81695	0.893993	10.8363	0.895342	1.91189	0.317028
b1040	651	401	3.95994	2.43728	15.6906	2.03367	3.20382	0.914817
b1041	456	206	0.0725355	0.086527	0.51665	0	0.142644	0.227408
b1042	456	206	2.54995	1.19598	5.88293	2.85112	3.2457	0.587743
b1043	333	83.038	0.794543	0	0.469875	0.661745	0.173239	0.919872
b1044	312	62.441	2.81094	4.89398	3.39615	4.01195	4.05629	2.74965
b1045	534	284	8.91213	6.95044	11.3633	6.95714	7.27024	2.20042
b1046	1422	1172	6.40406	4.20778	6.75714	3.79266	5.31946	1.207
b1047	1158	908	7.93165	7.85957	3.60805	6.20755	5.74288	7.39759
b1048	1536	1286	57.2283	48.5208	52.2624	45.8867	50.6107	31.2643
b1049	2544	2294	45.6169	43.7854	43.1622	42.8309	42.9692	30.8455
b1050	228	13.36	33.9766	41.6781	34.3295	25.8388	47.6545	14.9877
b1051	375	125	49.3675	43.2095	108.461	22.6389	62.2141	2.69597
b1053	1227	977	3.44971	4.36348	3.21595	2.36704	3.22408	1.14517
b1054	921	671	24.9099	22.3523	22.7255	20.6404	20.3938	17.006
b1055	1053	803	11.0125	31.5789	22.9233	25.5909	9.48147	17.2992
b1056	576	326	10.2737	9.12341	20.2259	8.87579	2.73211	3.8893
b1057	567	317	0.278834	0.401699	1.61759	0.507774	0.337444	0.169859
b1058	141	4.783	11.1028	9.31675	10.0993	4.91264	5.88697	0
b1059	1119	869	18.4433	18.543	19.3088	15.1664	17.2498	9.14358
b1060	255	21.585	252.039	191.807	219.662	212.09	201.889	215.391
b1061	246	18.23	177.588	154.555	300.947	273.915	328.262	63.8363
b1062	1047	797	73.5972	59.9791	80.4576	111.816	125.081	8.53008
b1063	561	311	41.4948	29.4753	45.9053	25.7669	38.6276	13.4545
b1064	648	398	52.5772	34.4389	92.4816	27.7606	35.8116	7.34704
b1065	1209	959	2.8345	4.04643	2.99813	2.03503	4.31934	0.709947
b1066	585	335	29.4426	21.4371	28.4555	21.1514	27.5485	15.5158
b1067	648	398	25.2875	15.7354	27.3322	20.1876	19.7784	9.88916
b1068	924	674	17.4818	9.93538	14.7461	13.3035	13.244	6.53703
b1069	1536	1286	10.7986	12.8947	11.8642	10.1049	10.0398	8.20461
b1070	417	167	9.95566	6.6871	6.25223	7.43745	12.5883	3.03728
b1071	294	46.126	26.9703	17.7192	27.8125	23.7899	32.6315	14.3786
b1072	660	410	6.92459	3.7245	3.25874	7.55304	7.37927	3.79434
b1073	417	167	21.5695	5.90543	5.73414	16.3813	20.3932	5.87603
b1074	405	155	27.9936	7.8957	7.24317	19.8235	19.6773	5.67836
b1075	696	446	23.9701	4.50956	5.65931	15.9273	17.0559	2.40995
b1076	1209	959	20.3393	4.24138	6.12166	14.0436	15.744	2.04811
b1077	756	506	17.4133	2.72286	4.20935	10.2874	10.1067	1.31239
b1078	783	533	14.3972	3.30694	4.85463	9.63243	12.7361	1.15369
b1079	699	449	8.44513	2.00822	2.15224	5.62175	6.55594	0.511387
b1080	1098	848	5.36059	1.31692	1.84006	3.28124	4.10181	0.577553
b1081	942	692	3.74912	0.819636	1.37464	2.64486	3.54945	0.411955
b1082	1644	1394	3.20258	0.856808	1.34724	2.06975	3.54209	0.216088
b1083	954	704	6.07632	1.95623	3.09864	3.60912	5.87719	0.936725
b1084	3186	2936	70.2183	48.0061	47.6646	62.761	49.6879	32.8321
b1085	321	71.167	0.559639	0.297762	0.069	0.276224	0.210759	0.047018
b1086	960	710	46.1731	47.8503	36.7878	44.2595	40.9796	41.6631
b1087	585	335	26.507	19.7423	39.0126	18.2116	23.8917	9.51173
b1088	522	272	785.22	845.112	629.6	738.402	674.163	868.775
b1089	174	6.553	22957.4	24487	19094.2	24123.9	16227.7	24451.9
b1090	1071	821	92.5591	99.9632	66.9494	69.058	81.1481	52.3834
b1091	954	704	111.027	121.924	107.918	110.294	91.5969	79.0637
b1092	930	680	134.975	135.699	148.572	139.832	115.062	100.152
b1093	735	485	363.019	336.229	383.656	332.003	312.291	320.805
b1094	237	15.531	23307.8	30451.3	27267.4	20133.4	26369.5	30497.6
b1095	1242	992	255.735	294.622	314.498	267.775	242.272	218.053
b1096	810	560	13.4822	12.5993	17.0494	12.1386	12.5741	6.74966
b1097	1023	773	10.4866	11.9539	12.3947	12.179	11.7336	8.34653
b1098	642	392	27.5406	29.7167	30.3932	25.6357	23.8669	18.1766
b1099	1005	755	20.4091	19.646	21.473	18.2143	17.2581	11.5767
b1100	798	548	23.5919	34.0572	35.6125	22.7689	27.3611	16.6717
b1101	1434	1184	430.072	329.789	135.219	151.568	165.342	415.179
b1102	2190	1940	26.467	5.54352	19.9881	25.1383	10.7992	0.291392
b1103	360	110.001	116.234	111.852	151.118	107.327	116.88	72.0605
b1104	378	128	102.009	73.7229	124.108	85.7366	86.0268	45.4058
b1105	642	392	48.3465	36.9353	58.6576	43.115	41.3025	19.8022
b1106	825	575	16.3479	11.9527	15.6382	13.3862	13.9005	6.65974
b1107	1026	776	27.8789	21.1289	26.6305	20.9423	23.1592	11.3414
b1108	543	293	143.541	60.5445	141.661	54.0973	68.0935	24.8942
b1109	1305	1055	37.5762	16.2747	51.3869	31.4431	221.863	13.4918
b1110	540	290	4.45821	2.92555	9.05979	4.59252	26.6923	0.942298
b1111	633	383	9.41964	11.14	10.3206	10.0481	10.3475	5.99572
b1112	258	22.871	51.7388	194.617	138.141	129.122	127.391	34.3287
b1113	963	713	4.47633	2.66989	7.83566	3.73937	2.7553	2.35082
b1114	3447	3197	17.9008	15.5403	17.5394	14.1366	16.0366	7.42564
b1115	1074	824	0.126382	0.0540795	0.42454	0.133148	0.190549	0.0897115
b1116	1200	950	25.7774	30.0575	33.311	19.3107	29.4808	19.7762
b1117	702	452	47.2729	42.1658	55.6402	32.8157	36.7047	22.9208
b1118	1245	995	29.8173	24.4793	30.9679	20.0924	24.1277	13.8673
b1119	912	662	34.3579	26.6789	39.8296	24.5292	28.1911	14.4393
b1120	729	479	32.9823	24.0196	49.5118	22.83	30.6937	11.3484
b1121	789	539	0.902914	0.871849	1.0523	0.567835	0.617958	0.71699
b1122	462	212	3.79096	3.37773	3.5079	4.14103	2.94575	3.37551
b1123	1047	797	88.8103	73.749	147.46	77.6238	82.6548	47.6356
b1124	795	545	22.876	32.8517	24.8836	22.3128	21.7311	16.949
b1125	828	578	21.895	27.586	23.4115	21.3548	24.5985	16.9344
b1126	1137	887	45.6039	54.5411	44.9225	43.2177	43.8928	31.8848
b1127	1227	977	61.2605	11.6568	32.0571	9.36971	24.8865	4.53294
b1128	1122	872	53.5972	33.4869	64.2772	40.1351	49.0685	20.5227
b1129	1461	1211	23.6398	20.322	18.4435	20.7685	18.157	12.6046
b1130	672	422	57.806	56.1673	51.445	56.5825	52.8753	34.5678
b1131	1371	1121	76.595	63.4418	189.016	105.692	113.047	26.1415
b1132	642	392	67.0495	52.5264	77.8905	61.2986	60.9132	25.9636
b1133	1107	857	85.5333	75.7769	83.7024	80.6393	80.0421	38.018
b1134	462	212	22.1938	17.1764	27.8031	15.0513	21.9064	7.14761
b1135	654	404	15.313	17.863	18.1651	11.7046	20.6366	10.0498
b1136	1251	1001	376.827	366.976	622.276	456.383	123.71	101.909
b1137	666	416	15.6193	8.94681	13.4403	7.13718	7.95386	8.88435
b1138	705	455	11.8773	8.15674	14.5108	11.8915	7.03125	6.23409
b1139	894	644	11.0981	6.13689	15.2164	11.9861	7.90888	2.56627
b1140	1128	878	2.85642	1.27959	35.7704	8.84575	6.46076	0.862791
b1141	246	18.23	14.4763	9.41874	308.53	72.1855	65.0906	8.7554
b1143	342	92.011	41.5596	34.6369	55.6801	25.8185	36.6951	9.24967
b1144	309	59.592	12.2056	7.19645	237.058	71.2919	62.541	2.97273
b1145	675	425	17.1424	23.3414	14.4571	16.2361	18.5354	22.0628
b1146	201	9.012	0.829	0	37.6079	10.4546	26.2352	0
b1147	558	308	2.74967	1.06701	45.7871	17.9518	18.7239	0.65334
b1148	339	89.016	1.42167	2.15366	32.7027	11.5364	9.66865	0.120979
b1150	183	7.236	0	1.23168	65.2518	18.429	7.08545	1.48829
b1151	412	162	1.16788	0.524425	12.5234	2.12911	2.28142	0.0997135
b1152	780	530	0.620042	0.437937	5.62081	0.903	0.960909	0.184759
b1153	585	335	0.371591	0.120006	3.66424	0.561952	0.668342	0.152008
b1154	630	380	0.0753195	0.287687	1.04137	0.288477	0.192512	0.0566795
b1155	414	164	0.984034	0.761985	1.93875	0.766013	0.522553	0.196995
b1156	603	353	0.603041	0.227774	1.45111	0.266648	0.781621	0.159945
b1157	501	251	0.127306	0.293512	1.51322	0.155898	0.164602	0
b1158	555	305	0.297911	0.483092	0.1897	0.38626	0.377322	0.16696
b1159	834	584	2.38369	5.0624	4.75011	4.16206	2.65424	4.43278
b1160	324	74.118	2.25642	5.53578	1.44676	1.37605	2.86992	10.313
b1161	405	155	2.3693	3.22021	2.62158	1.66812	2.12582	4.5012
b1162	732	482	26.5814	25.9848	40.6941	22.0548	26.4617	14.0712
b1163	1212	962	4.48411	7.27763	5.92569	6.0572	3.98408	1.94113
b1164	237	15.531	0.481056	15.0978	47.9012	8.08289	7.29147	28.0136
b1165	273	30.76	2.94084	22.3853	67.0525	10.4599	4.04502	14.7444
b1166	267	27.299	3.06946	15.8583	60.3952	12.3618	2.81953	9.83384
b1167	249	19.269	1.5509	6.60841	31.5693	2.84688	5.28954	3.83628
b1168	1524	1274	0.165107	0.191046	0.568943	0.190679	0.187515	0.15783
b1171	330	80.056	41.2975	29.7596	41.3988	17.8288	166.421	16.0088
b1172	345	95.007	17.9201	12.5676	23.7879	11.9643	71.3808	7.886
b1174	267	27.299	425.487	323.492	445.794	316.2	274.852	295.114
b1175	813	563	105.636	88.3744	109.907	75.6315	70.7083	68.8738
b1176	696	446	62.4793	56.8874	64.0346	46.4261	59.1708	41.4611
b1177	369	119	34.9155	34.8037	57.8464	35.8491	28.8338	25.6487
b1178	402	152	14.4216	9.10347	18.6207	5.4957	3.78878	3.37371
b1179	294	46.126	73.9162	115.176	141.044	85.6452	95.0903	106.854
b1180	660	410	21.6272	19.2101	28.8918	21.2818	19.4333	12.6216
b1181	462	212	15.8377	19.8122	22.2559	15.4538	15.666	14.6867
b1182	912	662	0.728375	0.323981	1.35034	0.130447	0.373122	0.056936
b1183	420	170	3.9493	3.68601	45.0612	15.0796	14.5907	1.08958
b1184	1269	1019	1.10273	1.18728	13.079	4.39135	3.60844	0.328147
b1185	531	281	47.29	52.669	42.7837	44.8915	52.7462	42.1312
b1186	1542	1292	28.5843	30.2154	22.3707	29.4043	20.649	21.7729
b1187	720	470	66.4446	43.6717	61.5012	37.3659	47.0893	30.3403
b1188	1533	1283	4.37921	4.00437	7.06103	1.37417	3.29185	0.349418
b1189	1299	1049	17.6553	54.0992	47.3881	47.7652	12.9852	26.7632
b1190	1071	821	14.2972	42.5719	38.0665	36.4255	7.69098	21.3129
b1191	1737	1487	12.5067	8.59875	8.8923	6.55052	11.1551	4.04202
b1192	915	665	8.82779	8.20161	11.2396	8.22672	9.78554	4.49769
b1193	612	362	25.2512	24.3673	25.7765	25.1615	25.445	17.1339
b1194	735	485	0.332745	0.391783	0.329991	0.169422	0.423613	0.0277555
b1195	255	21.585	24.5278	17.7545	39.4337	8.71725	23.8219	3.67418
b1196	441	191	0.44533	0.781829	0.96858	0.658214	1.28038	0.161497
b1197	1698	1448	5.36717	2.87861	4.9943	1.88507	2.4588	0.845084
b1198	1419	1169	120.187	32.1812	51.3838	31.5459	17.7111	28.5046
b1199	633	383	98.2606	25.1272	56.1364	30.237	12.2828	27.6684
b1200	1071	821	105.785	27.5387	79.212	37.2881	13.5964	28.5253
b1201	1920	1670	2.62889	3.17465	3.56877	2.3615	2.90043	3.07113
b1202	2868	2618	1.67642	1.12766	1.93241	1.021	1.88012	0.613263
b1203	1092	842	67.5683	66.6931	98.9595	73.9495	71.2493	63.2812
b1204	585	335	28.0914	41.8813	36.1198	30.1257	31.1629	27.375
b1205	279	34.644	432.188	99.3223	577.758	119.319	78.7178	108.303
b1206	1680	1430	6.59855	10.9738	6.77806	6.36353	12.3267	5.19618
b1207	948	698	247.539	223.167	328.103	277.002	298.521	101.808
b1208	852	602	33.4099	24.8624	33.9558	26.5764	30.9473	10.6922
b1209	624	374	45.8159	37.3521	47.5892	38.2339	45.8304	17.201
b1210	1257	1007	45.0323	40.5831	37.9487	30.4785	45.6326	22.3748
b1211	1083	833	41.2867	35.5048	34.8121	23.7469	39.5404	20.4815
b1212	834	584	18.0135	15.8213	14.9364	11.9215	18.2401	9.88808
b1213	393	143	21.7669	26.6775	16.4294	13.1617	24.3946	13.9111
b1214	810	560	52.054	52.2698	50.8084	43.6211	51.1601	26.1183
b1215	855	605	97.5542	87.9446	130.589	75.0177	86.9127	51.1657
b1216	1101	851	14.7762	12.6896	16.2926	16.8278	6.27102	17.1683
b1217	231	14.032	14.5809	24.1771	39.2103	22.3494	26.8836	13.7927
b1218	696	446	12.8987	13.2205	17.6571	8.9803	11.3249	3.29748
b1219	354	104.002	185.038	131.608	195.931	106.516	183.818	98.6802
b1220	1395	1145	4.9061	4.66905	5.99363	3.47716	4.59779	1.83881
b1221	651	401	33.9819	32.5951	53.655	26.494	17.0868	17.0867
b1222	1797	1547	6.60855	9.44131	10.6831	6.30916	3.92841	5.48252
b1223	1392	1142	5.16912	72.3013	30.8537	4.4851	3.8464	9.27801
b1224	3744	3494	5.05813	56.0204	22.4316	2.80976	6.27939	7.64551
b1225	1539	1289	6.1766	53.3714	8.69485	1.70827	10.686	9.21122
b1226	711	461	6.63627	60.565	5.97674	2.44653	13.1896	11.4444
b1227	678	428	5.61019	51.0616	5.56872	1.64828	14.8448	14.7022
b1229	90	3.268	0	0	0	0	0	0
b1230	85	3.164	0	1.40853	1.50996	1.2354	0	3.17301
b1231	85	3.164	0	1.40853	1.50996	1.2354	0	3.17301
b1232	843	593	55.6242	49.0111	62.2469	59.9724	50.9037	19.7472
b1233	459	209	75.5192	63.1697	77.3227	65.0009	77.6013	28.5827
b1234	906	656	30.1382	21.3094	25.4271	16.353	25.1401	7.77631
b1235	1014	764	24.4737	16.4353	19.9525	12.6099	16.9129	6.86311
b1236	909	659	105.173	99.6726	118.611	86.8214	94.2307	76.511
b1237	414	164	2384.8	2322.34	2010.32	3093.54	2489.64	1970.09
b1238	618	368	14.3363	18.1245	24.5528	17.1953	18.8505	17.4171
b1241	2676	2426	411.231	63.5725	269.668	74.8576	384.025	54.0597
b1242	648	398	11.6225	12.121	12.6919	8.37231	14.6583	7.80916
b1243	1632	1382	534.656	336.863	477.244	404.199	408.321	79.5269
b1244	921	671	157.007	113.496	132.201	103.353	115.863	29.4958
b1245	909	659	135.648	102.526	110.935	92.281	104.789	32.0501
b1246	1014	764	202.083	159.478	161.643	140.085	156.044	45.0097
b1247	1005	755	262.083	189.364	216.793	178.972	200.197	56.3338
b1248	330	80.056	109.398	105.66	100.766	97.6373	123.206	94.0486
b1249	1461	1211	15.5387	13.8756	13.9014	13.448	14.7223	10.1681
b1250	1254	1004	6.00914	7.49147	8.61636	3.18891	9.05067	2.32858
b1251	297	48.689	234.743	138.219	483.712	144.377	248.803	79.9839
b1252	720	470	110.443	63.8471	140.889	83.2417	96.2816	11.9387
b1253	399	149	40.4109	64.9856	37.6441	44.1473	45.7035	61.5301
b1254	540	290	36.715	36.472	46.6165	33.1985	33.7158	20.3539
b1255	744	494	27.6931	28.5403	30.9835	22.4548	24.6399	17.5171
b1256	639	389	148.832	3.69099	65.0202	30.3002	25.1337	2.67646
b1257	507	257	8.4866	1.84793	14.167	1.55698	3.21017	0.167612
b1258	501	251	6.28982	1.99786	11.2468	1.18694	2.17053	0
b1259	180	6.996	18.5663	21.6574	78.952	5.60014	30.1236	0
b1260	807	557	262.459	44.9933	528.842	133.115	291.194	2.88383
b1261	1194	944	162.998	32.9593	342.096	95.0739	214.386	2.38704
b1262	1359	1109	60.2591	21.6177	135.088	58.9316	158.941	2.72211
b1263	1596	1346	29.9276	14.1172	63.365	39.8247	180.514	0.548286
b1264	1563	1313	74.8411	14.2614	30.584	27.9004	365.097	0.526621
b1265	45	2.499	0	0	0	0	0	0
b1266	882	632	14.1535	11.9479	14.5153	11.0042	10.7885	8.36701
b1267	621	371	35.4547	23.3767	32.0228	22.4014	23.1406	11.6694
b1268	1896	1646	3.15157	2.31191	2.77684	2.23342	2.36263	1.07397
b1269	876	626	83.5003	94.941	60.2862	90.7105	68.6179	72.716
b1270	591	341	11.4347	9.37234	13.8944	9.72838	10.7044	7.02001
b1271	759	509	9.13672	9.89059	11.5848	8.16295	9.53009	6.41478
b1272	1050	800	45.2235	26.9303	44.495	26.4231	31.6024	14.355
b1273	252	20.386	451.555	484.803	706.312	366.473	422.681	586.342
b1274	2598	2348	57.4765	62.6332	61.5327	59.2465	51.2748	51.5236
b1275	975	725	46.0208	19.3038	42.3369	39.9137	42.9959	16.3989
b1276	2676	2426	9.70979	15.0316	20.8176	11.7254	5.23639	3.38306
b1277	591	341	61.8735	48.0393	54.5229	46.0975	48.4207	31.4957
b1278	765	515	13.2376	10.1889	14.4143	8.84798	14.9668	6.25789
b1279	309	59.592	131.759	135.884	144.285	106.159	165.91	100.749
b1280	1170	920	20.8495	19.5768	19.0102	17.3492	19.56	10.7225
b1281	738	488	61.2205	46.9275	41.3568	82.0941	58.5562	27.1823
b1282	327	77.082	132.067	85.1875	89.0841	165.649	106.724	46.5625
b1283	219	11.606	80.0492	118.66	368.081	58.774	149.167	20.3467
b1284	750	500	34.7108	25.9146	22.1036	26.7032	34.8875	15.4425
b1285	1986	1736	4.06665	5.28507	4.52775	3.88565	4.83236	3.63633
b1286	1935	1685	56.4864	72.5705	68.9773	66.4929	61.1162	36.5178
b1287	1128	878	17.1142	9.56277	28.7693	13.4881	14.578	0.997011
b1288	789	539	327.386	368.812	515.43	292.14	261.768	227.317
b1289	354	104.002	9.71475	7.2397	9.11314	7.01225	6.55411	5.08567
b1290	807	557	14.3681	13.4674	15.981	11.935	12.2187	8.71363
b1291	993	743	15.8769	17.1781	16.7603	13.4424	14.4711	10.9212
b1292	891	641	7.30632	8.7578	7.73464	6.3357	7.1386	6.28399
b1293	966	716	10.5181	11.1246	9.49182	7.43499	9.81591	7.82158
b1294	1644	1394	10.2545	13.3725	11.2312	8.86401	10.4497	8.63125
b1295	246	18.23	37.7608	86.5274	70.2472	38.2863	62.3456	28.6459
b1296	1386	1136	1.10268	0.772526	1.26935	1.22895	1.06074	0.72731
b1297	1419	1169	1.72002	2.68876	5.34728	2.89694	1.45103	2.40058
b1298	765	515	0.973118	2.07377	5.68036	4.27646	1.59766	2.5117
b1299	558	308	8.01019	7.17106	11.5989	8.80656	6.81152	6.3898
b1300	1488	1238	0.739984	0.529983	2.54929	1.03877	0.597184	0.166893
b1301	1281	1031	0.454313	0.337691	1.09924	0.593271	0.280247	0.0625225
b1302	1266	1016	0.357728	0.230787	0.896818	0.385829	0.384101	0.096229
b1303	978	728	4.55698	3.5576	3.56557	3.03592	4.12397	2.2207
b1304	669	419	22.0639	13.0616	26.2004	18.3744	19.109	12.1135
b1305	225	12.734	63.4764	33.9034	62.4688	56.0268	47.459	20.3398
b1306	360	110.001	11.1275	10.1953	15.862	11.5415	12.216	5.8083
b1307	222	12.15	5.43009	3.32465	7.99511	9.02594	4.06808	4.08344
b1308	315	65.324	86.0982	46.9369	74.7356	37.3068	49.4695	86.3136
b1309	1680	1430	0.218229	0.531338	0.291959	0.0932845	0.181933	0.736572
b1310	1293	1043	0.23749	0.35902	0.130291	0.03377	0.124131	0.505417
b1311	882	632	0.163501	0.251606	0.138167	0.0745045	0.11478	0.523973
b1312	843	593	0.293173	0.241771	0.310169	0.105611	0.278457	0.44091
b1313	1053	803	0.523903	0.657476	0.557615	0.331379	0.45245	0.307689
b1314	789	539	0.469581	0.451921	0.861726	0.551955	0.410834	0.453257
b1315	1056	806	0.796901	0.703828	0.918569	0.486412	0.693783	0.368672
b1316	2268	2018	0.576138	0.451528	0.600272	0.341884	0.421259	0.294043
b1317	660	410	0.152791	0.0381585	0.284842	0.171929	0.051881	0.27148
b1319	906	656	0.120198	0.215229	0.481475	0.047876	0.095406	0.141297
b1320	999	749	3.88949	3.84153	3.99786	3.61033	3.10302	2.10381
b1321	1398	1148	2.96088	5.18879	3.07772	2.58079	4.06706	4.23093
b1322	1062	812	3.96128	6.21427	4.48489	3.71614	4.97485	4.30822
b1323	1542	1292	25.76	18.3015	17.6416	16.9532	15.7463	14.8127
b1324	507	257	820.124	822.993	1572.53	767.06	287.817	467.791
b1325	966	716	14.2746	7.45444	10.6424	7.73112	9.25268	4.55281
b1326	729	479	13.7176	13.823	14.2016	10.012	16.9632	4.94149
b1327	921	671	1.15577	1.24614	1.27603	1.41381	1.34352	0.261949
b1328	900	650	4.30117	4.30836	4.22698	4.25885	4.78457	3.53476
b1329	1614	1364	10.024	9.26126	7.98592	7.35752	6.88425	9.73936
b1330	1032	782	5.2191	4.87065	8.85296	4.80206	6.57326	2.60803
b1331	1017	767	26.3704	16.7424	17.7378	18.292	13.0349	14.0453
b1332	258	22.871	465.827	1083.93	1389.84	793.729	599.639	1029.58
b1333	951	701	91.2951	21.7234	49.1025	27.4206	34.3263	12.9142
b1334	753	503	137.702	143.617	174.696	161.982	170.37	97.2688
b1335	516	266	8.63477	20.5038	15.1764	9.86998	11.7983	11.879
b1336	1527	1277	0.52539	0.344288	0.280585	0.214934	0.371264	0.245223
b1337	1446	1196	0.282745	0.298474	0.370726	0.249137	0.338008	0.178478
b1338	1311	1061	0.321862	0.246016	0.320452	0.243737	0.213915	0.041832
b1339	909	659	2.11954	1.91539	2.53933	1.63531	1.63842	1.74143
b1340	564	314	9.99015	11.9261	13.3079	12.2084	11.3417	7.98571
b1341	1233	983	7.2137	4.36948	8.02305	3.63684	6.4991	0.38782
b1342	984	734	9.6394	10.1206	10.6502	8.91799	9.53665	5.57247
b1343	1374	1124	10.1163	8.40599	9.53105	7.66465	7.43232	4.4628
b1344	936	686	31.9189	31.6605	27.9558	34.165	25.2217	19.3588
b1345	1236	986	0.639647	0.437056	0.982243	0.468777	0.503169	0.204087
b1346	216	11.099	0	0	3.49142	0	0	0
b1347	210	10.181	5.01272	12.0602	3.83235	9.24985	5.65183	0
b1348	195	8.348	3.57999	1.06764	0	6.58264	1.7968	0.645033
b1349	810	560	1.35798	0.822203	1.86975	1.35821	1.27674	0.507962
b1350	2601	2351	0.349769	0.324137	0.325927	0.446879	0.330882	0.16775
b1351	276	32.649	1.49977	1.03106	0.877897	2.04006	0.421813	0.164923
b1352	222	12.15	0	0	2.35898	0	0	0
b1353	489	239	0.341947	0.870026	1.90565	0.819602	0.584927	0.442059
b1355	135	4.547	4.19601	19.2045	0	15.4708	7.97609	5.92047
b1356	477	227	58.035	51.5645	72.8869	42.9658	67.97	32.062
b1357	297	48.689	1.90041	1.64939	1.38455	3.2214	3.94451	0.11059
b1358	423	173	1.28563	0.709745	0.888244	1.81487	0.827978	0.650952
b1359	858	608	0.805927	0.715472	0.687118	0.760374	0.717094	0.451794
b1360	747	497	0.826569	0.538744	0.548466	1.08804	0.572444	0.130009
b1361	500	250	1.27127	1.54318	1.04893	1.85071	0.775585	0.366148
b1362	444	194	1.41409	0.484737	1.44091	1.07958	0.737734	0.203847
b1363	1458	1208	4.15993	5.61897	6.14959	3.26577	4.38344	2.54773
b1365	264	25.725	7.4842	8.32979	15.7543	9.7471	10.5294	4.8531
b1366	453	203	1.958	1.90142	3.24116	1.39195	1.20771	0.284574
b1368	933	683	0.726007	0.670944	1.14596	1.05659	0.725996	0.391818
b1370	981	731	2.84528	1.29746	2.77136	2.05034	1.72946	0.620329
b1372	3363	3113	0.261076	0.212437	0.247158	0.323642	0.403479	0.198409
b1373	576	326	1.03923	0.267491	0.388081	0.742206	1.6926	0.55135
b1374	591	341	1.12695	1.32347	1.84509	1.84283	1.94731	0.723025
b1375	234	14.754	118.295	66.4147	100.514	235.117	188.26	36.8165
b1376	435	185	61.0152	7.12733	27.5929	9.53229	12.3331	6.08352
b1377	1134	884	0.110782	0.136323	0.295434	0.088898	0.157025	0.053167
b1378	3525	3275	14.2615	10.4769	11.1242	10.9625	5.37928	4.71542
b1379	423	173	7.83176	25.1514	24.537	8.6809	17.8668	5.80785
b1380	990	740	4.91474	6.92456	11.2239	4.27804	11.381	2.24395
b1381	2640	2390	4.37923	4.19714	4.20763	3.55704	4.49653	2.81516
b1382	186	7.49	90.3578	95.1067	96.9514	94.15	82.5861	34.6405
b1383	327	77.082	26.4984	23.6753	27.1294	30.8174	28.3387	12.7117
b1384	906	656	0.666702	2.51114	1.49092	1.64258	0.542976	1.72231
b1385	1500	1250	1.62686	2.50547	2.41059	2.40835	1.46156	1.04928
b1386	2274	2024	0.276738	0.38024	0.392877	0.220642	0.261458	0.124809
b1387	2046	1796	0.156863	0.20874	0.167585	0.144041	0.123296	0.0694275
b1388	930	680	0.036004	0.21725	0.114756	0.0807405	0.0321835	0.217193
b1389	288	41.248	0.593549	2.22757	0.952395	0.761407	0.500811	2.44112
b1390	747	497	0.156111	0.207582	0.136713	0.078827	0.0277095	0.33462
b1391	498	248	0.297787	0.43202	0.11665	0.316317	0.317794	0.471149
b1392	1071	821	0.337127	0.364482	0.282869	0.391836	0.270466	0.326616
b1393	768	518	0.442911	0.479405	0.561057	0.211804	0.451706	0.483959
b1394	789	539	0.443354	0.311195	0.379173	0.320174	0.292441	0.154416
b1395	1428	1178	0.4547	0.464502	0.656994	0.352794	0.530949	0.252512
b1396	423	173	1.45107	1.42173	1.89311	0.952083	1.44275	0.503776
b1397	1206	956	1.19055	1.5723	1.70493	1.44365	0.977946	1.11835
b1398	1314	1064	1.38159	1.57108	1.68764	1.24155	0.817805	0.954009
b1399	951	701	7.64706	7.93995	7.93439	5.92584	6.56389	3.4772
b1400	591	341	10.3452	8.55702	12.3079	7.93193	8.27924	3.91289
b1402	906	656	5.55252	4.74988	6.05201	4.80698	5.20294	2.77626
b1403	366	116	13.208	14.6357	18.6476	12.2662	15.9428	10.3964
b1404	1152	902	4.11574	3.4285	2.97951	3.52895	4.20551	2.29164
b1406	861	611	4.84002	3.28994	8.53748	2.39968	4.09588	1.07112
b1407	2307	2057	0.485532	0.344965	0.857271	0.377339	0.487812	0.163193
b1408	606	356	0.110744	0	0.218448	0.0219575	0.0580265	0.0453755
b1409	897	647	0.03784	0.0345865	0.436077	0.0120815	0.144047	0.0416115
b1410	1758	1508	0.615495	0.685784	0.867169	0.577161	1.00204	0.404965
b1411	1293	1043	1.49789	1.37623	1.60775	1.09032	1.4265	0.454527
b1412	606	356	12.8032	12.5284	21.5132	10.1266	12.8323	5.7426
b1413	3903	3653	14.3471	10.4727	13.5911	11.8031	12.4296	5.94907
b1414	801	551	10.3478	10.6676	13.1353	8.13732	11.3049	5.6304
b1415	1440	1190	7.86473	23.5589	16.4051	11.2787	1.65178	30.1201
b1418	531	281	46.4322	44.8312	58.7886	59.4582	42.7859	31.5362
b1419	174	6.553	273.144	208.029	236.962	149.482	264.559	124.046
b1420	168	6.156	32.9642	30.8817	38.7391	14.6536	59.5449	32.3124
b1421	1641	1391	0.983172	0.981939	1.10954	0.839552	1.11784	0.553055
b1422	924	674	3.66642	19.8969	13.4403	17.546	1.86344	13.4719
b1423	1344	1094	1.11507	1.47737	2.20916	0.544519	0.643197	0.423775
b1424	1656	1406	13.114	9.28193	16.2901	10.8361	14.7933	6.48888
b1426	225	12.734	278.403	80.8386	291.266	68.9802	117.165	82.6398
b1427	540	290	14.6816	8.51861	12.3911	6.40968	12.5886	3.63869
b1428	981	731	2.10837	2.99971	3.32218	1.23304	2.45466	0.380192
b1429	993	743	5.34934	5.06351	5.1243	4.48364	6.03015	2.48263
b1430	594	344	25.9107	25.4031	34.671	20.6317	23.6244	7.95608
b1431	669	419	15.1179	12.7977	16.2682	8.64805	16.2151	9.03718
b1432	1149	899	9.57464	8.05174	10.1468	7.42671	8.59011	2.99603
b1433	1176	926	1.14347	1.94901	0.857864	0.787365	0.645034	0.894575
b1434	537	287	5.9434	8.1643	5.46174	4.36833	5.0646	3.76088
b1435	1962	1712	14.1214	13.6725	14.3197	13.2552	15.982	8.25154
b1436	231	14.032	1.59734	2.22992	5.88271	4.46327	0.981464	1.53496
b1438	417	167	9.91816	6.23058	11.3715	7.18459	6.2478	2.05111
b1439	1407	1157	6.03144	6.95991	5.59613	6.07625	6.46558	4.81127
b1440	1146	896	3.13823	1.05036	2.41034	0.901487	1.46718	0.534421
b1441	1014	764	2.53852	0.435229	1.08769	0.389828	0.4585	0.168745
b1442	942	692	1.93376	0.826216	1.32898	0.634789	0.924629	0.2809
b1443	795	545	1.55394	0.543999	1.31636	0.359932	0.595582	0.088637
b1444	1425	1175	2.77002	1.29698	3.82679	1.24433	1.6024	0.327852
b1445	174	6.553	33.5002	50.4071	44.3887	58.6384	73.6976	20.0952
b1446	234	14.754	681.756	694.869	634.027	581.121	604.116	1072.85
b1447	450	200	13.5282	12.0558	11.2057	8.72314	13.0459	3.94535
b1448	519	269	20.7581	16.0202	19.8754	11.1608	20.6706	6.87125
b1449	1038	788	5.90702	4.90873	9.97187	2.54678	4.25044	0.868208
b1450	666	416	1.76448	2.96451	1.95101	1.13044	2.21641	0.609463
b1451	2103	1853	4.33771	10.9536	5.92749	7.94114	2.20227	8.17484
b1452	1062	812	335.583	46.2706	316.594	246.127	47.4814	10.2021
b1453	1500	1250	4.61161	3.30329	1.98859	5.08306	3.88531	3.58926
b1454	618	368	1.65074	2.21083	4.09307	0.830684	2.20279	0.51003
b1455	213	10.625	0	0	0	0	4.00418	0
b1456	2037	1787	0.246465	0.388148	0.209172	0.251072	0.296891	0.148981
b1457	483	233	0.990091	0.623849	1.12546	0.572318	1.02851	0.444694
b1459	1054	804	0.765858	0.428094	0.964603	0.662799	0.530494	0.649534
b1460	1137	887	0.25893	0.153239	0.227981	0.214273	0.314051	0.086661
b1461	234	14.754	21.2915	8.76534	52.4014	14.3488	32.2585	9.09254
b1462	570	320	0.932465	1.0933	1.54438	0.782916	1.70134	0.293747
b1463	846	596	2.29336	1.70364	2.38872	1.53864	1.84284	0.841758
b1464	894	644	12.9584	10.6813	16.2103	9.23441	13.361	3.93558
b1465	681	431	1.00889	1.67583	1.59556	0.454812	1.23067	0.429409
b1466	696	446	0.722902	1.44897	0.909291	0.334149	0.789542	0.165401
b1467	1545	1295	0.443441	1.36983	0.823296	0.339064	0.644866	0.0664085
b1468	3741	3491	0.458161	1.29432	0.75291	0.41545	0.584125	0.122996
b1469	1389	1139	0.12352	1.438	0.509852	0.151187	0.248168	0.096575
b1471	1331	1081	0.015737	0.045434	0.0272555	0.014505	0.0133075	0.009962
b1472	279	34.644	0	0	0	0	0	0
b1473	882	632	7.109	3.9595	9.21599	4.36174	6.60639	2.86219
b1474	3048	2798	13.6351	29.0923	7.45082	5.93939	7.81689	14.3201
b1475	885	635	14.5254	33.0201	4.04979	5.39342	9.57465	24.5775
b1476	654	404	19.5244	47.6994	5.56052	6.94506	16.1236	39.666
b1477	285	38.947	55.6997	52.2373	58.0215	37.6274	50.2997	53.6646
b1478	1011	761	18.7069	14.036	30.9135	8.46768	8.39198	2.32273
b1479	1698	1448	45.7407	53.6874	39.6049	43.1451	26.3938	28.6111
b1480	138	4.663	348.676	761.726	1117.59	119.448	463.709	5.77413
b1481	216	11.099	0.859598	15.257	6.09796	3.53404	5.91554	0.485148
b1482	432	182	56.1002	51.4384	164.352	19.8556	41.1836	6.75479
b1483	927	677	0.827435	0.705295	0.713901	0.613393	0.562738	0.154753
b1484	987	737	1.17891	1.10871	0.983854	0.797486	0.682145	0.393066
b1485	897	647	0.961295	1.2005	1.15231	0.993278	0.940677	0.375813
b1486	1023	773	0.513154	0.577476	0.474506	0.497125	0.241928	0.0678665
b1487	1551	1301	0.748501	0.742405	0.82918	0.927315	0.239956	0.084786
b1488	582	332	0.737957	1.38277	1.36862	1.15718	0.261825	0.177941
b1489	2400	2150	1.35745	1.75333	1.80142	0.769299	1.05944	0.177529
b1490	1383	1133	1.7765	2.36069	2.78837	1.16288	1.21835	0.188131
b1491	1320	1070	5.15374	5.59904	5.25171	4.8794	4.90004	3.07927
b1492	1536	1286	18.351	39.1615	85.2468	2.1821	58.0578	0.182735
b1493	1401	1151	24.8704	56.415	118.605	3.08864	90.5571	0.146052
b1494	2796	2546	2.31535	1.41936	1.22731	3.22704	0.679602	0.517911
b1495	2373	2123	1.82539	1.21216	1.14293	2.45202	0.776057	0.243992
b1496	1686	1436	1.47449	1.18595	0.754834	1.51243	1.35917	0.156361
b1497	1158	908	1.12462	0.206761	0.245537	0.069177	0.0854465	0.145034
b1498	1683	1433	1.55634	0.463236	0.391168	0.306218	0.312912	0.579146
b1499	762	512	0.147495	0.413885	0.551579	0.214467	0.353004	0.107421
b1500	198	8.67	0	1.55313	0	0	0	0
b1501	2280	2030	0.82244	0.519293	1.098	0.980787	0.856179	0.201134
b1502	915	665	0.0910905	0.114353	0.0874065	0.330456	0.295265	0.186001
b1503	504	254	0.029414	0.220632	0.266455	0.247296	0.197016	0.206236
b1504	531	281	0.16689	0.231149	0.272952	0.195055	0.362723	0.338624
b1505	1227	977	0.16012	0.351444	0.059767	0.449473	0.261264	0.64132
b1506	203	9.253	3.09324	2.91048	1.03255	3.39926	1.5547	0
b1507	1323	1073	3.03212	3.44272	2.72238	2.98866	2.74895	1.94069
b1508	267	27.299	13.4691	19.3181	15.9053	8.90192	19.3622	13.9646
b1511	1593	1343	1.86519	1.41345	1.21916	1.26122	1.22732	1.00457
b1512	954	704	2.86329	2.60537	1.88959	2.22682	1.82684	2.04511
b1513	1536	1286	0.224882	0.135365	0.240229	0.140417	0.106507	0.0638225
b1514	1029	779	0.455936	0.358453	0.334228	0.291594	0.283473	0.134687
b1515	993	743	0.746591	0.337162	0.378655	0.416065	0.268579	0.245571
b1516	1023	773	1.33128	0.473961	0.650652	0.284046	0.471772	0.184294
b1517	876	626	1.43826	0.752001	1.24903	1.00148	1.30691	0.344923
b1518	291	43.643	5.19103	5.47256	13.0995	3.95101	6.70788	3.56385
b1519	759	509	5.32238	4.67825	7.65687	3.21215	6.26915	0.933948
b1520	915	665	4.11601	9.39344	5.79316	5.79405	6.71326	2.70709
b1521	1452	1202	2.83858	0.893287	1.24845	0.652018	1.06208	0.656591
b1522	948	698	4.37605	6.04739	5.61777	4.3812	6.09512	2.82442
b1523	360	110.001	14.9644	27.306	22.7132	18.3164	24.2747	10.832
b1524	927	677	12.3096	15.5803	16.616	11.5118	14.1993	8.30443
b1525	1389	1139	4.90108	5.03869	4.81543	3.6956	4.64641	2.38723
b1526	882	632	3.38636	4.92532	4.51704	3.16283	4.25687	2.5528
b1527	1116	866	0.143745	0.170142	0.168262	0.090478	0.135017	0.018653
b1528	1191	941	4.95417	11.0956	7.69923	8.46032	12.2543	2.06137
b1529	666	416	15.4197	10.6286	14.0081	11.2327	12.6228	5.57223
b1530	435	185	11.078	12.6285	9.33979	10.0016	7.5533	10.3213
b1531	384	134	22.1986	43.1252	24.21	24.1652	10.9378	31.8895
b1532	219	11.606	89.2001	238.726	129.888	156.719	53.243	173.119
b1533	900	650	6.14059	8.72665	7.83333	6.8623	6.85507	4.23854
b1534	1188	938	2.42177	4.56142	2.6089	3.53433	3.02026	2.42494
b1535	891	641	3.99135	1.63841	3.35847	2.16528	2.29197	1.01367
b1536	393	143	2.63042	8.34156	14.462	1.80778	4.68515	0.263578
b1537	519	269	1.0597	1.26114	2.44096	0.975973	0.7592	0.41378
b1538	2046	1796	13.0043	15.01	16.4494	10.9031	10.2083	4.05367
b1539	747	497	84.5256	66.7884	99.7757	59.0578	95.346	32.967
b1540	687	437	42.3982	36.1618	38.468	33.3464	51.9898	20.3297
b1541	204	9.377	350.061	467.951	416.138	205.757	1214.29	52.4023
b1542	1461	1211	0.49081	0.564356	0.592967	0.689013	0.414299	0.312644
b1544	234	14.754	68.0473	39.7572	81.9849	95.0064	96.9271	16.2216
b1545	591	341	2.10832	1.07334	2.33853	1.80167	1.58152	0.571572
b1546	576	326	0.0516605	0.684445	1.12296	0.411728	0.186037	0.136467
b1547	963	713	0.405166	0.396165	0.333578	0.328354	0.276336	0.135719
b1548	528	278	0.799243	1.19199	0.874055	0.348343	0.789254	0.0401915
b1549	411	161	2.88643	1.37637	3.43889	0.876525	0.672033	1.97848
b1550	174	6.553	261.846	423.737	449.556	144.761	500.602	623.785
b1551	156	5.473	4.47367	0	3.58917	1.42835	11.997	0
b1552	213	10.625	22.0268	28.5935	62.1542	15.4985	71.8442	20.9818
b1553	498	248	0.523729	0.377725	0.156251	0.221759	0.148727	0.0958665
b1554	534	284	0.292214	0.417675	0.27289	0.165308	0.229019	0.189596
b1555	312	62.441	1.30884	1.00222	1.24546	0.880771	1.59303	0.794589
b1556	216	11.099	3.73866	1.21321	0	1.4086	3.77779	2.42574
b1557	216	11.099	2710.39	2110.54	965.359	1419.87	2028.57	2517.25
b1558	213	10.625	72.7659	50.2347	21.959	44.3058	63.5795	68.5056
b1559	753	503	0.833165	0.803195	0.904937	0.77822	0.675132	0.295915
b1560	1050	800	0.271265	0.248297	0.24219	0.318197	0.299384	0.176248
b1561	252	20.386	9.97428	13.8045	12.7849	5.00984	11.6283	7.71645
b1562	156	5.473	305.87	284.362	263.685	243.524	246.89	132.94
b1563	288	41.248	154.204	123.492	163.168	101.917	113.178	44.0707
b1564	240	16.366	77.7406	89.2195	114.464	81.89	86.3281	51.4807
b1565	306	56.785	0.51515	0.394072	0.514152	0.138473	0.848826	0
b1566	333	83.038	6.37156	1.3976	3.95696	1.8911	4.07482	0.129689
b1567	183	7.236	6.02049	7.41681	2.67765	4.34038	7.17027	5.209
b1568	279	34.644	2.82679	2.90389	2.50514	2.60484	2.49142	1.55425
b1569	231	14.032	0	0	0.699919	0	0.981464	0
b1570	408	158	89.0974	103.997	90.3664	64.9396	100.168	65.9283
b1571	156	5.473	11.2996	12.6299	7.12955	1.42835	1.25823	6.85926
b1572	129	4.331	24.8148	19.6163	11.0917	10.8721	8.51642	1.54522
b1573	219	11.606	18.3411	19.6226	12.4627	27.0038	8.0828	5.56715
b1574	53	2.612	0	0	0	0	0	0
b1575	189	7.759	2.19244	1.73537	1.23132	0	1.93307	0
b1576	192	8.045	2.11464	11.9635	7.12576	2.92657	0.932241	2.00799
b1577	765	515	0.428531	0.282246	0.094832	0.273931	0.346181	0.401489
b1578	693	443	0	0	0	0	0	0
b1579	1158	908	0.503572	0.324544	0.394612	0.405996	0.342313	0.0296505
b1580	1020	770	0.473062	0.342073	0.666635	0.595896	0.459885	0.264833
b1581	1215	965	0.253234	0.218138	0.485298	0.235679	0.179909	0.321479
b1582	327	77.082	10.2817	13.1877	8.42918	16.0691	13.2521	12.5889
b1583	342	92.011	82.9055	78.0033	63.6692	83.2449	76.4298	60.3378
b1584	561	311	35.5041	32.2343	28.6797	33.8851	29.787	27.8132
b1585	711	461	7.50593	7.4637	7.10225	6.46311	8.13964	3.89117
b1586	306	56.785	7.17567	2.51457	11.6243	5.79953	13.1083	4.23318
b1587	2427	2177	9.43421	0.164432	0.956696	0.226829	2.71472	0.0813395
b1588	2424	2174	17.336	1.02365	2.06521	1.02371	30.4154	0.435244
b1589	618	368	12.7003	0.952535	1.91483	0.831566	35.9688	0.379177
b1590	855	605	14.1927	3.74344	3.92947	3.40857	47.5276	1.88237
b1591	615	365	30.1097	17.7446	22.3723	20.3415	56.0543	11.5301
b1592	1257	1007	2.12668	2.15188	1.5677	1.43571	3.21239	1.30424
b1593	696	446	69.0433	10.4502	53.9814	13.3068	23.2669	4.15346
b1594	1221	971	12.041	11.5936	10.8442	9.24382	5.95719	12.6287
b1595	894	644	2.35223	2.30109	2.50457	1.74048	1.72306	1.14511
b1596	1254	1004	10.4037	4.09257	6.19765	5.13077	3.23061	1.83748
b1597	309	59.592	3.99652	6212.04	12.5152	2.89356	4.72268	2.09498
b1598	822	572	13.9556	85.3676	12.8517	9.28168	14.6874	6.48165
b1599	330	80.056	52.6474	85.3154	22.2559	25.2113	62.6622	19.9858
b1600	366	116	28.9072	52.8268	12.7603	13.1823	44.4062	10.9985
b1601	1035	785	3.02159	1.44907	2.22238	1.15355	1.75658	1.12125
b1602	1389	1139	53.0002	30.2821	48.1538	50.5392	48.4945	20.0956
b1603	1533	1283	50.9907	29.7117	45.6753	48.0996	53.1502	23.689
b1604	945	695	48.0748	32.5921	53.0225	38.3359	49.8686	19.6882
b1605	1383	1133	6.44914	6.58195	4.92997	5.21583	9.75633	6.33322
b1606	723	473	7.73425	5.75683	6.71409	6.67039	8.78556	5.81699
b1607	336	86.025	10.0666	19.4049	17.2035	17.4041	12.2231	10.0725
b1608	720	470	12.0507	41.6706	15.6916	16.1939	21.0784	41.0493
b1609	1302	1052	6.68952	17.3583	8.24691	6.9117	10.4121	14.5618
b1610	930	680	3.54701	3.63217	3.61393	3.00334	2.71155	2.85042
b1611	1404	1154	2.78394	5.7498	4.89266	6.012	1.02594	3.5051
b1612	1647	1397	7.54884	24.5108	19.6694	17.5969	3.09179	16.0639
b1613	1176	926	33.6151	18.9952	35.402	21.021	31.1714	11.7896
b1614	1509	1259	50.144	38.5732	43.5501	29.6483	37.0287	22.9351
b1615	1266	1016	0.109059	0.211098	0.238507	0.12351	0.132999	0.238869
b1616	1374	1124	0.208206	0.39977	0.199065	0.181354	0.161678	0.48672
b1617	1812	1562	0.372424	0.674319	0.278836	0.138081	0.239928	1.03934
b1618	591	341	19.0249	17.5586	18.554	12.6014	17.1175	12.1979
b1619	768	518	15.0666	24.3642	29.5198	9.14166	11.3103	7.46309
b1620	1029	779	6.43754	3.44462	3.11631	3.14853	2.5356	2.81364
b1621	1593	1343	2.07912	2.61835	1.10937	0.735343	0.638749	3.5646
b1622	1173	923	8.48924	7.71949	6.80212	4.89264	5.71626	7.09086
b1623	1002	752	14.65	20.3978	9.57249	6.73954	6.34084	29.1001
b1624	1041	791	18.0853	19.446	25.1762	14.5116	19.2779	8.46593
b1625	216	11.099	43.8178	119.446	112.707	53.7316	187.417	48.1962
b1626	441	191	30.3528	45.8384	50.1407	30.3728	45.6527	25.6715
b1627	582	332	14.6005	23.4456	18.5062	14.9929	17.0796	16.2705
b1628	579	329	20.9378	32.3358	19.3057	19.3533	18.0833	22.0328
b1629	2223	1973	10.7262	14.9238	10.0235	11.5548	9.78946	10.1273
b1630	1059	809	10.9187	17.508	12.1211	12.4759	13.3437	12.5633
b1631	621	371	14.9584	23.8126	15.7487	20.6891	12.9748	16.2868
b1632	696	446	11.2147	17.1706	11.7276	13.5175	9.59251	12.0906
b1633	636	386	14.2029	27.2465	14.1322	18.7912	12.165	18.6128
b1634	1503	1253	84.8039	65.095	83.1517	71.5165	72.6493	42.052
b1635	606	356	30.3534	17.598	32.8277	17.2645	20.9541	6.46515
b1636	864	614	27.8943	36.4025	51.1933	25.5429	20.3711	11.39
b1637	1275	1025	86.0065	89.4832	109.704	72.5355	102.435	45.328
b1638	657	407	44.2041	54.664	59.3741	37.1739	48.2041	14.0345
b1639	330	80.056	11.4691	12.3717	16.7954	5.68179	11.852	6.2648
b1640	1110	860	6.69677	4.44949	7.74393	5.30457	6.73917	2.68817
b1641	468	218	588.151	674.054	436.127	473.497	502.921	642.05
b1642	435	185	90.9854	54.6997	101.288	68.2028	71.3296	32.4346
b1643	237	15.531	44.4802	71.1754	35.4602	22.2115	44.0958	64.4026
b1644	858	608	3.91582	5.87455	3.08364	2.75964	2.74402	5.27892
b1645	2013	1763	1.88094	2.60464	1.44932	1.22973	1.51069	2.27381
b1646	522	272	16.4124	12.098	18.5877	8.36261	11.4853	4.67275
b1647	897	647	16.6866	10.5066	17.2207	10.7574	12.6223	8.71945
b1648	240	16.366	17.5722	15.526	27.7965	9.10614	21.0206	11.4073
b1649	600	350	5.4907	5.22875	6.36765	6.49285	5.32561	3.73491
b1650	1098	848	9.84379	8.29407	13.3727	9.32692	8.64162	5.34565
b1651	408	158	133.716	88.9727	181.646	101.488	144.4	59.1148
b1652	648	398	19.9758	21.5508	21.6051	16.4052	23.3372	16.4913
b1653	4617	4367	3.19875	2.17795	3.78446	2.22954	2.73601	0.638559
b1654	348	98.004	570.663	561.091	762.846	612.178	452.404	407.161
b1655	816	566	7.38134	8.65245	7.80578	8.70472	6.31755	6.86566
b1656	582	332	122.541	307.737	124.946	188.662	213.407	199.696
b1657	1170	920	6.66384	6.1123	7.60642	4.56131	9.31442	1.64028
b1658	1026	776	73.9169	59.5846	92.9595	84.5988	74.6473	28.1613
b1659	933	683	3.3448	3.03155	3.00233	2.88135	3.6157	2.2259
b1660	1212	962	6.21112	5.13523	2.69722	3.71536	2.96557	4.7859
b1661	1149	899	48.8807	90.4169	93.3924	36.0292	72.0649	8.12412
b1662	642	392	74.5636	52.2735	69.9522	46.8943	77.8713	36.0505
b1663	1374	1124	16.7049	10.2767	13.5327	11.8586	17.8499	6.42603
b1664	1257	1007	28.7679	22.1668	31.1316	23.0125	23.2351	9.31456
b1665	77	3.008	0	0	0	0	0	0
b1666	77	3.008	0	2.23798	0	0	0	0
b1667	306	56.785	259.726	267.673	418.934	196.678	233.332	94.1824
b1668	1605	1355	3.10691	2.83744	3.80783	1.14529	2.35938	0.156683
b1669	813	563	1.50794	1.18544	1.54579	0.633711	2.12839	0.253037
b1670	786	536	0.686655	0.540933	0.84972	0.57058	1.57177	0.202783
b1671	669	419	0.762623	0.357318	0.717698	0.449182	1.24069	0.1219
b1672	648	398	1.37297	0.802605	0.316093	0.55226	1.71883	0.775022
b1673	2103	1853	0.540972	0.203599	0.52825	0.114325	0.625112	0.094856
b1674	627	377	0.586607	0.171775	1.31158	0.249797	0.696604	0.157109
b1675	210	10.181	145.752	62.38	211.345	122.383	193.434	81.3946
b1676	1413	1163	211.875	148.044	402.19	136.219	206.231	125.516
b1677	237	15.531	20607.6	23998.7	18716.9	16195.7	39677.6	44132.2
b1678	1005	755	12.4519	5.96768	13.5441	6.44129	6.7183	0.696784
b1679	417	167	21.098	8.12833	21.0924	11.5723	4.48377	0.644854
b1680	1221	971	15.6237	6.07405	15.638	9.89301	3.41609	0.698163
b1681	1272	1022	18.5275	7.9303	16.9966	11.7812	5.08767	0.664603
b1682	747	497	18.3038	9.70843	22.551	15.0166	7.1785	0.607795
b1683	1488	1238	15.4103	7.82119	17.6218	11.9009	7.81246	0.973958
b1684	369	119	23.403	15.5611	29.2199	20.0221	18.0131	1.28506
b1685	189	7.759	437.151	318.008	1063.23	239.495	518.876	14.3847
b1686	411	161	38.7651	38.8899	49.8401	37.9213	55.066	8.00996
b1687	3057	2807	15.868	14.1796	19.6197	15.4189	20.3317	1.8833
b1688	1113	863	16.7649	14.3594	19.6735	14.2523	17.6753	10.6964
b1689	357	107.001	0.317971	0.0629205	0.543224	0.439624	0.198795	0.437808
b1690	1215	965	0.0296595	0.048637	0.149616	0.0568945	0.03045	0.107053
b1691	1266	1016	0.040841	0.0573035	0.220225	0.061778	0.0905225	0.021199
b1692	867	617	0.295272	0.253564	0.550621	0.266954	0.440003	0.145741
b1693	759	509	14.1188	10.0596	17.3666	9.50103	13.6191	4.14428
b1694	1596	1346	0.122373	0.131382	0.24451	0.139861	0.175204	0.0508055
b1695	1152	902	0.421799	0.301895	0.506414	0.378134	0.422291	0.132439
b1696	912	662	1.92539	1.40721	1.81298	1.16075	1.67786	0.513473
b1697	765	515	0.153107	0.229579	0.584433	0.18304	0.166406	0.020911
b1698	939	689	0.482962	0.586367	0.677222	0.346836	0.465761	0.181198
b1699	1290	1040	0.351902	0.35419	0.587742	0.339076	0.392149	0.072484
b1700	294	46.126	0.692756	1.11205	1.47307	1.18829	1.11152	0.523648
b1701	1647	1397	0.367125	0.238021	0.228936	0.232991	0.325026	0.089366
b1702	2379	2129	11.0988	29.2449	56.2232	20.6419	10.1458	1.72636
b1703	834	584	7.15305	7.4383	16.5897	6.67197	6.24172	1.86668
b1704	1047	797	35.1319	52.2805	43.0911	56.6034	125.378	14.8604
b1705	192	8.045	87.0143	109.626	72.5651	131.132	198.489	8.68219
b1706	1437	1187	10.3155	11.3271	16.5335	8.41102	3.33402	6.48928
b1707	714	464	16.8637	8.26819	18.0881	7.91042	15.8905	3.36186
b1708	465	215	35.8622	26.0141	46.2509	25.4153	33.1925	20.1912
b1709	750	500	13.8028	11.2482	20.983	9.18694	12.8635	3.81596
b1710	552	302	27.6187	23.4813	47.3406	21.6422	30.417	9.13924
b1711	981	731	7.15978	7.70182	9.6333	6.92872	8.96377	4.96554
b1712	300	51.326	2609.5	1817.39	2347.51	3009.18	2084.44	1101.19
b1713	2388	2138	67.5065	78.854	60.3775	72.0995	60.5235	56.3942
b1714	984	734	72.2075	88.5797	65.3174	77.213	66.3846	64.4977
b1715	45	2.499	0	0	0	0	0	0
b1716	357	107.001	5926.01	7247.1	4993.28	8790.02	5645.91	6290.49
b1717	198	8.67	25512.7	28356.9	19391	34881.7	21658	26449.6
b1718	543	293	1284.26	1408.87	1181.21	1209.72	1347.63	1174.31
b1719	1929	1679	263.679	169.795	193.433	195.014	190.839	99.0956
b1722	759	509	14.8615	44.7203	15.1035	17.1864	16.7735	34.9485
b1723	930	680	28.0571	32.7662	57.149	17.7559	30.987	5.25447
b1724	291	43.643	43.875	61.8387	82.5005	26.3991	46.6335	4.2107
b1725	861	611	22.2706	16.7405	23.5883	8.76227	17.0123	2.78658
b1726	537	287	36.5462	26.823	33.5928	23.5795	30.2686	17.0328
b1727	669	419	22.6973	18.1688	23.8738	19.255	20.7566	18.0039
b1728	591	341	2.23279	4.36535	3.95242	3.3319	2.55714	4.33584
b1729	1392	1142	213.772	57.5063	199.569	253.626	160.775	2.74617
b1730	804	554	0.335908	0.221809	0.401951	0.134462	0.299843	0.0194385
b1731	243	17.264	29.5143	55.6572	67.1199	31.7804	42.6024	55.686
b1732	2262	2012	4.82074	9.195	19.2713	1.93216	7.48946	0.107967
b1733	750	500	6.52762	3.94648	6.95542	5.36268	4.89104	2.57459
b1734	1353	1103	0.882865	0.380815	0.797432	0.376572	0.487687	0.287046
b1735	843	593	3.85593	2.47564	3.35057	2.20825	2.92265	2.03111
b1736	351	101.003	7.19794	3.71941	6.33827	5.04429	3.47425	4.2093
b1737	1359	1109	1.19016	1.21501	1.13777	0.908165	0.694253	1.34645
b1738	321	71.167	26.9964	26.2969	26.6841	22.9101	14.8162	20.0327
b1739	339	89.016	234.007	181.215	280.103	86.1835	205.169	31.2333
b1740	828	578	57.4495	40.5871	68.0308	35.8611	68.4488	19.3975
b1741	888	638	6.65878	4.81175	8.66217	4.96345	6.54117	1.85205
b1742	576	326	0.584233	0.677959	0.785235	0.288448	0.993799	0.444074
b1743	486	236	5.3994	7.11088	8.62031	3.88827	3.96525	4.07232
b1744	969	719	1.0006	0.635467	0.873748	0.686732	0.220082	0.0503905
b1745	1344	1094	2.45804	1.81774	2.05416	1.72666	0.562276	0.228236
b1746	1479	1229	3.27266	1.89879	1.71491	2.28375	0.347044	0.328906
b1747	1035	785	6.02787	4.64724	1.89135	2.86645	0.228676	0.208719
b1748	1221	971	6.07437	5.85432	3.67584	4.1164	0.202215	0.320365
b1749	807	557	28.0503	27.8621	34.1278	34.1303	47.0976	23.3822
b1750	711	461	0.954572	0.5142	1.36854	0.391302	0.971342	0.515096
b1751	678	428	2.10658	0.903651	1.37915	0.806743	1.2479	0.743163
b1752	708	458	1.99494	1.07713	0.763219	0.769651	1.45286	0.296771
b1753	549	299	4.67806	4.14089	5.49817	4.40355	6.05592	1.89888
b1754	1167	917	3.40343	3.19891	3.47093	2.09454	4.0861	1.40079
b1755	1536	1286	2.0586	1.28156	1.64243	1.12178	2.55071	0.621419
b1756	654	404	3.43775	3.15591	3.91977	2.8524	3.88188	2.6702
b1757	1308	1058	5.06595	2.13371	4.77899	1.27845	3.7906	1.58018
b1758	621	371	5.80694	7.24742	6.44789	4.86178	7.30525	3.68356
b1759	408	158	5.4205	8.51434	7.17456	6.57258	7.70791	9.31247
b1760	273	30.76	7.39142	6.53484	12.0199	6.62384	11.8358	1.50919
b1761	1344	1094	21.7428	28.2881	25.7708	24.1728	16.6423	10.1327
b1762	1041	791	2.71875	1.51971	2.17279	1.99743	1.71973	1.21773
b1763	1962	1712	26.756	22.1471	21.313	24.159	17.8954	14.47
b1764	1044	794	53.0505	42.4479	46.3328	48.6953	37.5647	27.3517
b1765	552	302	43.227	31.8994	47.3287	45.0594	31.6717	17.6157
b1766	1857	1607	21.5554	21.7247	20.8695	14.2154	19.2487	13.0866
b1767	1017	767	15.5515	19.8543	20.7846	18.0379	18.335	15.1499
b1768	642	392	25.1942	29.772	34.7245	23.6785	29.0611	21.9816
b1769	1359	1109	0.334878	0.373032	1.1653	0.261549	0.400456	0.603518
b1770	759	509	5.61504	5.12623	5.28843	3.63516	3.95696	5.17374
b1771	981	731	1.21233	1.1679	1.92362	1.08288	1.33818	0.872243
b1772	948	698	0.685378	0.611143	0.814848	0.38196	0.596795	0.326645
b1773	837	587	1.21288	0.750636	1.36411	0.855423	0.855642	0.271915
b1774	1044	794	0.362637	0.216986	0.426866	0.256609	0.287563	0.251984
b1775	1380	1130	0.376362	0.338923	0.249919	0.13872	0.209238	0.394414
b1776	1077	827	0.627116	0.801566	0.711172	0.426351	0.487793	0.692488
b1777	273	30.76	369.17	380.067	621.939	432.935	136.905	201.269
b1778	414	164	81.0132	87.83	145.943	106.002	31.9444	56.5116
b1779	996	746	2879.84	1472.59	2623.5	1274.28	2494.79	1030.68
b1780	885	635	61.4807	22.2741	62.9605	25.8026	46.3942	12.4079
b1781	855	605	10.7409	8.72869	11.7717	7.78874	11.433	3.69151
b1782	747	497	138.661	154.931	177.345	124.275	140.094	106.906
b1783	1935	1685	17.1797	14.0383	18.5049	6.55587	9.92442	0.550416
b1784	1284	1034	7.69142	4.53869	6.3009	2.03208	3.22876	0.132419
b1785	1476	1226	1.8643	0.224205	2.65304	0.115107	0.649354	0.122975
b1786	1491	1241	2.91497	6.92405	3.3382	1.83756	1.85875	3.44018
b1787	504	254	28.0605	25.9185	30.1349	27.8407	23.6586	16.1664
b1788	105	3.618	0	0	0	0	0	0
b1789	447	197	10.839	13.7783	11.1993	10.6255	11.1375	6.31739
b1790	822	572	3.10406	3.19213	3.84665	2.79512	3.19259	2.53467
b1791	1182	932	1.71262	2.79197	1.48185	1.18558	1.70787	1.67364
b1792	348	98.004	36.4365	19.8639	36.7635	16.7483	30.3515	9.56776
b1793	255	21.585	34.065	36.2966	42.9995	41.422	50.1154	41.4638
b1794	1026	776	24.2215	17.0612	26.8293	18.722	24.9994	6.13337
b1795	249	19.269	417.611	855.022	982.295	264.817	551.023	46.5943
b1796	183	7.236	2.63698	203.91	25.4561	10.8478	9.24315	7.98362
b1797	360	110.001	1.18077	29.8296	2.91233	1.06888	0.665037	3.01324
b1798	639	389	16.5849	17.9051	21.4822	11.9327	19.4626	11.116
b1799	924	674	6.4912	4.68796	7.46781	3.34901	4.92809	3.72891
b1800	1086	836	1.23687	1.15036	1.78519	1.02157	1.49484	0.473771
b1801	1446	1196	0.104082	0.1121	0.219927	0.059094	0.071654	0.0695905
b1802	1125	875	0.264568	0.260283	0.23296	0.233015	0.172274	0.0568785
b1803	966	716	0.621756	0.657745	0.743226	0.284824	0.757471	0.405238
b1804	1128	878	23.8618	23.5618	15.767	17.9223	18.8329	16.4523
b1805	1686	1436	7.01658	10.2513	8.03057	6.64423	6.39807	8.37751
b1806	582	332	45.6532	47.6848	46.1211	35.618	34.2424	30.8878
b1807	696	446	28.0136	37.9384	33.8508	27.2088	29.2455	21.8375
b1808	1911	1661	9.4605	8.65518	10.0299	7.6422	9.56336	5.47945
b1809	345	95.007	109.327	90.5209	139.824	116.651	92.2983	70.7708
b1810	300	51.326	26.025	15.6193	32.4386	12.2156	32.5673	8.60711
b1811	180	6.996	86.178	94.8062	168.715	97.4901	91.3744	64.4783
b1812	1362	1112	5.89072	5.5155	6.38255	4.95181	6.39039	3.19332
b1813	579	329	15.8251	14.2856	15.8788	11.4854	14.5588	6.65927
b1814	1365	1115	39.8293	32.2048	40.6411	29.5419	22.2652	37.6776
b1815	1599	1349	0.650249	0.647857	0.999093	0.41265	0.453338	0.212806
b1816	1557	1307	18.4346	7.77867	16.6688	10.2086	11.0694	6.72185
b1817	972	722	345.378	134.999	163.465	71.3938	49.1404	194.395
b1818	801	551	265.058	117.811	114.366	54.4058	55.7155	154.066
b1819	852	602	299.34	145.904	129.809	66.1577	74.2381	195.272
b1820	459	209	54.8681	18.7737	21.0832	9.56837	9.98747	26.9953
b1821	567	317	2.48704	7.7722	2.53271	1.42139	1.02008	11.883
b1822	810	560	18.3889	17.8858	21.4164	16.5475	18.4108	9.45636
b1823	210	10.181	24522.9	14325.6	17720	12322.2	21463.1	10895.3
b1824	144	4.909	953.018	864.119	1082.44	723.275	1358.38	655.257
b1825	288	41.248	364.998	548.477	395.109	464.147	420.344	400.836
b1826	144	4.909	39.9014	122.89	53.5313	60.6931	81.5573	106.42
b1827	792	542	34.3592	37.6869	32.968	29.1279	37.3041	30.6281
b1828	1374	1124	0.65857	2.26483	0.901917	0.830102	0.902015	0.74746
b1829	882	632	80.0416	68.5024	80.7827	75.5787	72.8507	67.5184
b1830	2049	1799	94.8167	80.9586	83.567	75.9277	86.4134	41.9653
b1831	699	449	208.468	262.874	218.747	232.217	226.683	191.633
b1832	498	248	102.031	135.436	110.885	121.306	127.441	79.7027
b1833	1284	1034	5.98026	5.63771	6.29749	4.38312	6.05181	3.32261
b1834	2634	2384	8.83442	7.44159	9.82207	6.57069	6.92543	3.04866
b1835	1440	1190	10.4081	9.85481	11.7541	7.93857	9.80978	6.28708
b1836	237	15.531	301.19	477.249	459.261	119.866	280.484	23.7888
b1837	192	8.045	18.2601	54.8507	40.9104	12.6837	40.7469	3.68131
b1838	657	407	1.79221	1.82963	2.77027	1.09759	2.88622	0.777066
b1839	342	92.011	115.767	130.78	121.399	120.003	84.706	53.6622
b1840	873	623	29.1146	33.9508	30.2967	34.3531	19.4954	18.8818
b1841	375	125	101.093	102.076	95.5845	108.439	77.6152	76.0681
b1842	231	14.032	51.8367	94.8858	108.913	77.9493	97.2289	61.722
b1843	657	407	13.6149	8.87741	16.3414	8.59141	11.8143	2.89696
b1844	663	413	12.1683	12.5416	18.2255	10.5048	15.0139	7.38268
b1845	2061	1811	5.5327	4.15171	5.71204	3.36127	4.63955	1.32705
b1846	660	410	9.97718	3.05219	12.2738	3.68982	4.37714	2.84406
b1847	357	107.001	269.146	214.302	547.341	226.121	192.29	30.9721
b1848	291	43.643	128.733	88.9904	395.691	198.445	245.947	87.3388
b1849	1179	929	52.1076	14.6009	128.078	65.3095	59.9408	0.686339
b1850	642	392	113.078	103.28	174.019	108.587	130.604	62.8173
b1851	1812	1562	8.00038	6.49991	6.62326	5.48976	5.64583	4.35256
b1852	1476	1226	29.3756	24.8055	31.2729	25.0575	20.3004	15.5095
b1853	870	620	22.8745	14.1615	14.2761	7.92964	7.43506	16.4325
b1854	1443	1193	125.811	55.182	86.1361	36.7542	90.44	40.7127
b1855	972	722	16.6936	28.0332	17.0445	15.6681	14.5399	15.0755
b1856	1323	1073	21.6253	25.8175	17.9781	14.7897	10.2314	15.0914
b1857	933	683	35.1174	27.2639	17.7705	21.7408	11.3235	18.7772
b1858	756	506	18.5656	15.9838	15.5125	13.3273	14.6279	9.74147
b1859	786	536	14.5169	11.8262	11.8163	11.3052	12.3648	6.07772
b1860	1011	761	16.713	13.4921	20.9467	14.3814	14.6423	7.00175
b1861	612	362	17.0881	15.8409	30.5634	18.0155	23.0396	11.0058
b1862	603	353	0.440881	0.360459	1.18575	0.266516	0.432432	0.402699
b1863	522	272	116.777	123.098	126.443	113.355	103.241	99.0452
b1864	741	491	98.345	102.461	117.712	98.0706	81.5912	81.3759
b1865	453	203	74.8971	81.2663	91.9832	68.5567	72.284	55.5023
b1866	1773	1523	71.4409	70.3231	89.8034	61.709	65.0435	45.3345
b1867	567	317	11.412	25.6935	20.2176	14.9365	15.3373	12.0649
b1868	819	569	4.59238	10.0078	7.42224	4.7809	4.58884	3.34362
b1869	396	146	56.5912	51.6964	71.5197	45.3126	55.2235	31.3912
b1870	744	494	25.0076	24.9667	29.1539	21.488	23.6089	17.0079
b1871	972	722	26.0103	20.9952	28.0315	20.1868	20.1752	13.4359
b1872	2430	2180	0.702813	0.521533	0.916215	0.636287	0.587668	0.213265
b1873	1101	851	0.097519	0.15453	1.14929	0.147622	0.141161	0.0755665
b1874	747	497	15.9332	12.2235	16.3019	9.08512	12.9679	7.98321
b1875	567	317	14.6576	14.8135	18.3981	13.057	16.018	11.1052
b1876	1734	1484	43.3333	43.7125	54.3126	45.2481	43.1291	35.2331
b1877	489	239	1.99828	2.954	1.63799	1.70539	1.7224	1.60507
b1878	393	143	3.93778	1.34199	1.55347	2.95863	3.76167	0.845606
b1879	2079	1829	2.3482	1.2323	1.34955	1.80502	2.38785	0.828481
b1880	1149	899	1.28035	0.932463	0.765835	1.08128	1.67061	1.03764
b1881	645	395	2.25318	1.75781	2.99617	2.12475	3.77823	0.45939
b1882	390	140	3.23071	1.49668	4.24104	2.79902	5.34411	0.603841
b1883	1050	800	0.570983	0.326763	0.410054	0.391596	0.874201	0.18096
b1884	861	611	0.717873	0.204526	0.649412	0.320977	1.22429	0.298876
b1885	1602	1352	0.560946	0.354924	0.294866	0.278448	1.11766	0.0736225
b1886	1662	1412	0.449921	0.245303	0.309024	0.305433	1.53133	0.0790465
b1887	504	254	1.93095	0.968341	1.37304	1.57427	2.58832	0.381581
b1888	1965	1715	0.635775	0.419629	0.603247	0.41588	1.13353	0.180038
b1889	927	677	0.692546	0.270585	0.518694	0.520679	1.37774	0.362796
b1890	888	638	0.948191	0.444808	0.455948	0.49132	2.34592	0.374243
b1891	579	329	18.2197	5.36978	13.0649	8.84167	5.29669	5.17484
b1892	351	101.003	46.1866	14.0149	41.0903	27.4013	15.6706	11.5396
b1893	504	254	3.75725	4.44182	4.68694	3.83512	5.21439	2.15489
b1894	276	32.649	28.9666	25.7808	18.3597	18.9826	24.1346	16.274
b1895	429	179	26.8459	9.28082	19.8395	8.69548	13.066	6.44858
b1896	1425	1175	9.23918	12.8122	15.6239	4.16344	8.31609	0.76739
b1897	801	551	7.55497	12.4553	15.0189	3.88365	8.82851	0.655445
b1900	1515	1265	0.540551	0.384254	0.666578	0.27895	0.463419	0.247186
b1901	990	740	0.677856	0.425519	0.74819	0.381595	0.54763	0.26663
b1902	504	254	30.2915	8.08709	32.6103	12.9133	21.7722	12.2667
b1904	324	74.118	7.88277	6.65855	7.18699	8.8841	10.6749	5.96237
b1905	498	248	19.675	40.4766	24.0584	16.6245	96.6987	59.1266
b1906	240	16.366	214.765	51.115	158.316	42.1731	240.444	19.482
b1907	1212	962	4.26407	10.3376	4.31268	5.23029	3.61446	6.33586
b1908	666	416	48.9387	22.2667	49.0887	41.041	33.7231	11.9074
b1909	87	3.205	0	6.98277	0	0	2.14869	0
b1910	74	2.953	3.23037	2.27963	0	0	0	0
b1911	76	2.99	0.797746	0	0	2.61837	4.03042	1.56942
b1912	549	299	60.5273	46.4351	48.0384	39.9078	56.3611	30.1762
b1913	1833	1583	52.7369	29.524	40.6824	29.6069	42.7392	15.3136
b1914	657	407	103.529	64.0213	98.4734	74.5007	104.166	44.912
b1915	225	12.734	203.472	427.305	253.275	276.966	338.387	785.35
b1916	723	473	9.89154	11.4388	14.6713	10.0278	7.83965	15.2882
b1917	753	503	24.508	16.4194	25.9561	16.8166	13.1108	3.73884
b1918	669	419	21.4756	12.9903	22.3885	13.1914	12.4885	3.13326
b1919	987	737	21.8172	13.6707	26.5853	18.6062	13.8763	4.03002
b1920	801	551	279.562	53.8645	220.181	177.11	149.415	7.81341
b1921	552	302	8.27398	2.76824	2.79566	7.82725	6.9692	2.16579
b1922	720	470	10.3053	3.57592	3.11041	8.82327	9.60313	3.1021
b1923	1497	1247	6.09443	2.63611	5.97947	4.07678	16.6398	1.51519
b1924	1407	1157	0.949551	0.274039	0.50651	0.684534	1.29595	0.174056
b1925	411	161	1.81695	0.900435	1.20343	2.19203	3.38304	0.23411
b1926	366	116	4.88606	1.36582	1.82809	2.70146	6.65109	1.54906
b1927	1488	1238	9.72902	6.85095	18.454	5.11087	10.9743	1.16148
b1928	414	164	118.417	99.7317	116.598	90.029	107.517	78.8153
b1929	1206	956	3.16009	10.0231	2.07086	2.02515	1.59467	14.7104
b1930	234	14.754	49.439	187.685	49.4713	32.9675	25.267	181.131
b1931	669	419	0.926948	1.05496	1.38533	0.861052	1.20929	0.554245
b1932	480	230	7.46879	10.3692	4.45078	11.2142	1.83574	0.730092
b1936	162	5.797	5.40292	9.22395	6.63816	9.45454	10.9017	6.2628
b1937	315	65.324	11.1927	5.95555	3.85174	17.5042	13.9113	11.0195
b1938	1659	1409	5.64102	2.06718	1.25774	4.85137	5.16633	2.20935
b1939	996	746	9.63241	2.17229	1.92794	6.86169	6.78053	1.87655
b1940	687	437	8.06969	2.06192	1.52992	6.45734	6.66842	2.19959
b1941	1374	1124	3.95101	0.978719	1.26661	2.9921	3.19184	0.664378
b1942	444	194	3.90748	0.863613	0.44736	3.43351	2.81143	0.720055
b1943	1128	878	2.53686	0.714793	0.917774	1.93702	2.47977	0.414137
b1944	465	215	15.9316	7.76374	3.96515	13.2742	12.9768	5.90298
b1945	1005	755	8.91228	3.88772	2.28502	6.9784	7.37127	2.63482
b1946	414	164	13.7434	4.44254	3.23667	11.4758	11.8807	2.54828
b1947	366	116	11.8579	3.67906	2.25832	9.66626	10.3194	2.68829
b1948	738	488	2.70045	1.1448	0.737519	1.9765	3.09298	0.895643
b1949	270	28.977	15.1646	3.55367	4.36918	11.903	14.0062	9.43444
b1950	786	536	1.34694	0.504333	0.416944	1.31703	1.57062	0.225313
b1951	624	374	1.45507	0.567119	6.38974	1.46776	1.16968	0.817763
b1952	189	7.759	94.022	120.772	121.572	77.7631	170.328	165.786
b1953	228	13.36	31.5244	39.0478	64.6079	30.544	39.188	5.94209
b1954	87	3.205	0	0	0	0	0	0
b1955	816	566	2.48082	4.07995	4.94945	1.66195	2.77948	0.78533
b1956	1695	1445	4.77487	3.97027	4.98904	3.28146	4.5422	1.86312
b1957	183	7.236	152.481	92.4829	143.051	126.682	108.495	47.1151
b1958	918	668	10.5267	6.45471	10.4488	7.09823	8.64882	3.93559
b1959	921	671	0.274253	1.01824	0.419285	0.40877	0.287137	0.412239
b1960	471	221	15.2474	12.8023	15.6256	12.7016	13.8113	5.28432
b1961	1419	1169	15.9351	14.5751	16.6833	14.1816	14.3951	7.84798
b1962	696	446	16.0139	22.7965	20.1637	19.9895	22.4022	6.39024
b1963	366	116	6.20686	22.755	15.8837	13.8526	20.2192	5.57554
b1967	852	602	9.12271	15.6164	23.8956	6.56468	5.99586	2.99141
b1968	1359	1109	3.47877	3.78525	5.37048	3.19519	4.22312	2.27701
b1969	672	422	8.27125	7.45916	12.6612	8.39749	10.8184	7.2019
b1970	414	164	3.02076	1.70265	5.90381	2.24641	7.59596	0.787044
b1971	1005	755	2.95563	2.126	3.55266	2.60658	3.39739	0.989088
b1972	636	386	2.26164	1.97786	2.30412	1.54399	2.68135	1.00816
b1973	651	401	3.55722	2.55322	1.46801	1.25139	1.53765	1.54209
b1974	531	281	0.840189	0.84427	0.882211	1.33823	1.14397	0.650962
b1975	90	3.268	0	2.06025	5.84732	2.39205	0	0
b1976	798	548	16.0902	6.7915	16.9293	7.28043	7.12695	4.79094
b1977	76	2.99	0.797746	2.61637	1.59777	2.62225	4.96543	6.60573
b1978	7077	6827	1.29401	0.969374	1.4534	0.877197	1.08378	0.44087
b1981	1317	1067	23.1813	10.3115	15.2778	12.6583	9.96863	5.0228
b1982	1455	1205	23.0488	16.7286	20.5477	13.8833	12.777	5.3144
b1983	717	467	96.4353	80.8379	128.458	56.8664	87.7207	68.1192
b1984	76	2.99	0.797746	2.61637	1.59777	2.62225	4.96543	6.60573
b1985	1488	1238	2.40517	2.56149	3.51923	1.59294	3.63961	0.587077
b1986	76	2.99	0.797746	2.61637	1.59777	2.62225	4.96543	6.60573
b1987	951	701	19.5271	6.49552	11.8778	12.7856	10.1857	0.699104
b1988	918	668	15.3525	5.81759	4.82669	7.32439	1.33078	0.311489
b1989	76	2.99	0.797746	2.61637	1.59777	2.62225	4.96543	6.60573
b1990	933	683	7.44748	6.22332	9.32185	5.66945	8.63415	1.90104
b1991	1080	830	7.22492	5.47721	7.78435	8.7029	5.94115	2.14947
b1992	744	494	4.29569	4.2118	4.84947	5.69352	4.14707	1.69634
b1993	546	296	6.0574	5.70286	7.53293	6.93839	6.08827	4.86871
b1994	1017	767	2.57738	2.69413	4.31009	1.74358	3.3155	1.13827
b1996	906	656	5.55253	4.74988	6.05201	4.807	5.20294	2.77626
b1997	366	116	13.208	14.6357	18.6476	12.2662	15.9428	10.3964
b1999	552	302	2.50592	2.58637	3.69031	2.36216	3.25332	0.974263
b2000	3120	2870	1.76429	1.73957	4.46306	2.63931	1.95059	0.716316
b2001	1533	1283	0.565665	0.629312	1.16406	0.684616	0.526792	0.355084
b2002	447	197	1.06366	0.746953	1.64365	1.55244	1.13462	0.55915
b2003	222	12.15	1.22979	0	0.808302	0.643346	0	0
b2004	369	119	0.205737	0.113153	0	0.132155	0.057864	0
b2005	375	125	0.3154	0.0712985	0	0	0.119993	0
b2006	168	6.156	0.774909	2.89556	0	1.27736	0	0
b2007	330	80.056	1147.36	594.195	1439.37	616.359	1044.58	466.797
b2008	1059	809	3.79895	4.30747	5.30334	2.70101	3.48277	2.32184
b2009	474	224	13.4319	10.7466	22.2841	9.69391	15.9663	3.82345
b2010	1167	917	3.19409	5.41372	3.81682	2.57789	3.43689	1.71309
b2011	1428	1178	14.3164	10.2262	12.9572	10.4126	11.6277	5.6248
b2012	228	13.36	2056.71	3057.02	2138.47	2248.12	1103.36	46.0514
b2013	1059	809	65.603	51.2824	76.0911	80.0709	44.9218	1.02538
b2014	1359	1109	82.0692	119.563	35.2906	84.3469	62.3252	123.729
b2015	930	680	5.90723	4.04913	6.74819	3.18097	4.98987	1.19614
b2016	825	575	48.1772	32.9168	45.1834	31.7817	40.5994	17.4939
b2017	252	20.386	88.3421	56.0638	118.712	89.9313	94.6921	36.4957
b2018	51	2.583	0	0	0	0	0	0
b2019	900	650	21.7484	8.17068	13.5871	13.8675	22.5433	3.73251
b2020	1305	1055	19.266	7.05375	10.9809	10.9888	16.8416	1.8909
b2021	1071	821	19.1032	6.53743	11.1325	10.5884	16.7503	1.38376
b2022	1068	818	23.0751	9.21314	16.4517	14.5001	21.9553	3.65259
b2023	591	341	27.1715	11.0614	19.5146	15.6319	22.7128	3.21337
b2024	738	488	25.289	10.112	18.6508	16.1612	23.9076	3.09738
b2025	777	527	25.4941	11.2683	19.4537	13.6743	24.3259	3.26299
b2026	612	362	38.3301	17.4328	28.3275	21.657	37.4534	6.39815
b2027	981	731	145.448	138.559	131.335	139.442	144.894	82.5883
b2028	1167	917	8.57198	6.77574	6.07702	5.58295	6.32476	2.09586
b2029	1407	1157	253.773	214.356	431.706	187.963	243.159	122.445
b2030	1017	767	26.3706	16.7432	17.7379	18.2924	13.0349	14.0453
b2032	1119	869	53.7355	48.2947	57.6286	41.8189	47.8196	24.2388
b2033	591	341	83.1984	85.3193	96.1112	75.2463	78.255	42.3413
b2034	993	743	55.7597	58.3871	67.8502	59.806	52.868	34.1601
b2035	1167	917	45.1204	36.8578	45.0849	35.2053	34.2765	18.8455
b2036	1104	854	86.1825	73.6859	93.7292	107.513	69.3737	38.4249
b2037	1248	998	41.0999	47.4808	42.7948	35.7605	43.9995	26.8144
b2038	558	308	86.0608	85.7203	92.3681	87.2108	89.8427	48.2043
b2039	882	632	74.8324	79.283	92.1253	82.6985	87.3038	45.4544
b2040	900	650	66.5779	68.9796	73.1921	64.919	75.7735	41.7407
b2041	1086	836	69.7154	72.4704	73.424	64.6934	81.444	45.9175
b2042	894	644	165.739	122.138	180.502	137.998	162.613	91.2093
b2043	1395	1145	1.16861	0.966143	1.38155	1.17735	1.26101	0.821021
b2044	1221	971	1.34262	1.10685	1.76017	1.19527	1.44871	0.522849
b2045	1281	1031	0.317516	0.321742	0.506623	0.372453	0.404037	0.116166
b2046	1479	1229	0.203232	0.31052	0.278797	0.191527	0.177377	0.0306685
b2047	1395	1145	0.131205	0.129022	0.203059	0.136782	0.138201	0.053879
b2048	1371	1121	0.287768	0.211115	0.450333	0.209896	0.275081	0.140945
b2049	1437	1187	0.360712	0.315999	0.514281	0.290421	0.290859	0.11425
b2050	1224	974	0.13418	0.174052	0.36842	0.225572	0.157915	0.239613
b2051	480	230	0.245377	0.291039	0.837755	0.306482	0.560239	0.140466
b2052	966	716	0.252043	0.202472	0.591078	0.219449	0.207959	0.069295
b2053	1122	872	0.294479	0.202243	1.0055	0.323618	0.27693	0.0707475
b2054	549	299	0.0818825	0.089421	0.389692	0.157015	0	0
b2055	747	497	0.113555	0.0808895	0.673687	0.283291	0.144723	0.0433365
b2056	1218	968	0.14831	0.0392795	0.610892	0.137806	0.168682	0.0055625
b2057	1218	968	0.288901	0.129496	0.482032	0.17799	0.160935	0.0778755
b2058	489	239	0.071178	0.130919	0.526381	0.294552	0.214517	0.140006
b2059	840	590	0.195501	0.11715	0.368876	0.132882	0.104403	0.0182525
b2060	2163	1913	0.0767885	0.084681	0.294694	0.106507	0.09872	0.0540825
b2061	444	194	0	0.069408	0.303745	0.040532	0.0386575	0.083266
b2062	1140	890	0.021439	0.0300415	0.316113	0.0616895	0.04918	0.0572165
b2063	1584	1334	9.61138	9.5012	7.47136	5.62907	8.92682	5.26223
b2064	1854	1604	15.6977	12.5085	14.1572	12.4047	14.9721	9.2608
b2065	582	332	77.4255	71.9652	79.4582	77.5441	84.5872	53.9816
b2066	642	392	36.8099	50.6923	44.7606	42.9882	49.0629	32.0713
b2067	3318	3068	3.23359	2.71068	3.56933	2.05741	3.28775	0.844955
b2068	849	599	3.54807	2.23171	4.15355	2.24544	4.15062	1.06908
b2069	1353	1103	8.53714	7.89094	11.1376	8.69355	7.26424	9.75407
b2070	1947	1697	0.678143	0.544644	1.05181	0.581702	0.725645	0.325866
b2071	462	212	0.863155	0.547421	1.91672	0.555704	0.763783	0.404931
b2072	762	512	0.413301	0.563542	0.585249	0.581787	0.32251	0.186146
b2073	660	410	0.313711	0.659795	0.875873	0.554596	0.524798	0.265475
b2074	1248	998	2.7621	2.95213	3.54442	2.77264	2.57092	2.06503
b2075	3123	2873	1.82183	2.12516	2.40322	1.87968	1.8307	1.09828
[truncated: 2,505 more rows]

## Sheet: TPM_replicates
Name	Length	EffectiveLength	39855_TPM_rM9_1	39856_TPM_rM9_2	MeanTPM_rM9	39857_TPM_pH5_1	39858_TPM_pH5_2	MeanTPM_pH5	39859_TPM_TMP_1	39860_TPM_TMP_2	MeanTPM_TMP	39861_TPM_CAM_1	39862_TPM_CAM_2	MeanTPM_CAM	39863_TPM_LO2_1	39864_TPM_LO2_2	MeanTPM_LO2	39865_TPM_LB_1	39866_TPM_LB_2	MeanTPM_LB
AmpR	858	608	125.338	140	132.669	170.287	68.1673	119.227	223.452	223.527	223.49	146.54	144.927	145.733	119.675	112.987	116.331	59.6549	65.4038	62.5294
Cfprotein	717	467	3471.62	4529.56	4000.59	4165.12	1322.58	2743.85	4671.8	4585	4628.4	3037.44	3286.34	3161.89	3607.39	3413.06	3510.23	1020.8	1132.81	1076.81
KanR	795	545	58.8919	57.4877	58.1898	56.45	22.1866	39.3183	50.6979	54.4936	52.5958	71.8002	57.3367	64.5684	51.2963	53.9419	52.6191	23.356	21.2679	22.312
mCherry	720	470	2034.76	1938.84	1986.8	115.139	712.65	413.895	565.052	692.471	628.762	617.979	610.773	614.376	1950.78	1783.59	1867.19	685.187	612.329	648.758
SpecR	930	680	419.099	388.128	403.613	431.329	192.393	311.861	484.251	463.873	474.062	379.117	373.272	376.194	374.387	370.236	372.311	174.459	144.553	159.506
tetR	624	374	988.15	911.061	949.605	1504.61	668.577	1086.59	1043.28	1025.12	1034.2	831.427	933.328	882.378	1153.06	1180.2	1166.63	616.716	653.481	635.099
Venus	717	467	0.031996	0.122575	0.0772855	0.038168	0.144166	0.091167	0.204584	0.168241	0.186413	0	0.101027	0.0505135	0.235917	0.064236	0.150077	0.09224	0.286607	0.189423
b0001	66	2.815	0	0	0	0	9.56744	4.78372	0	0	0	0	0	0	0	0	0	0	0	0
b0002	2463	2213	16.9747	30.7984	23.8865	17.5185	17.0429	17.2807	17.1913	17.2723	17.2318	30.8929	29.719	30.306	22.8262	20.3603	21.5933	13.027	14.4672	13.7471
b0003	933	683	20.8492	38.1338	29.4915	23.4095	19.9119	21.6607	20.549	21.3102	20.9296	35.1128	32.2819	33.6973	25.1842	23.6736	24.4289	13.9146	15.2658	14.5902
b0004	1287	1037	28.6022	50.2138	39.408	27.3643	19.8017	23.583	23.033	23.6199	23.3264	35.6394	34.8955	35.2674	27.4902	25.905	26.6976	14.5699	17.5406	16.0553
b0005	297	48.689	33.4512	41.9325	37.6918	21.7824	21.5712	21.6768	19.2302	24.6087	21.9194	31.1459	35.3682	33.2571	20.2237	18.4836	19.3536	28.7534	20.0676	24.4105
b0006	777	527	18.2597	21.7964	20.028	20.7165	16.9145	18.8155	31.5085	29.9292	30.7188	19.4308	16.2039	17.8174	42.909	53.3651	48.1371	13.3643	16.4069	14.8856
b0007	1431	1181	7.18647	6.21219	6.69933	2.02244	1.20286	1.61265	5.77613	5.87104	5.82358	1.37672	1.49808	1.4374	2.40217	2.43212	2.41715	1.87843	1.08799	1.48321
b0008	954	704	349.934	422.314	386.124	420.271	362.325	391.298	374.563	377.205	375.884	313.129	306.711	309.92	262.796	254.357	258.577	284.6	291.837	288.218
b0009	588	338	28.9562	36.4682	32.7122	38.1278	45.0963	41.612	40.6472	37.018	38.8326	36.1702	35.7335	35.9519	26.2802	27.1138	26.697	34.6968	37.8965	36.2966
b0010	567	317	16.4035	10.5637	13.4836	6.9724	24.2118	15.5921	8.61976	8.95362	8.78669	15.535	12.0801	13.8076	20.9399	22.688	21.8139	25.9205	21.238	23.5792
b0011	714	464	0.450845	0.986942	0.718893	1.38294	0.493335	0.93814	0.864808	1.05831	0.961558	0.471706	0.847331	0.659519	0.771688	0.808144	0.789916	0.603439	0.230768	0.417104
b0013	405	155	0.674814	0.246205	0.46051	0.689985	0.173744	0.431864	0.73967	0.760343	0.750007	0.504312	0.304383	0.404348	0.977343	0.290306	0.633825	0.138956	0	0.069478
b0014	1917	1667	63.9821	82.5617	73.2719	169.767	216.492	193.13	108.843	111.52	110.181	100.995	93.3494	97.1723	102.887	109.025	105.956	158.293	218.81	188.551
b0015	1131	881	25.7462	32.509	29.1276	56.711	79.4917	68.1014	39.5393	45.0589	42.2991	49.6338	43.5736	46.6037	43.3002	45.8147	44.5574	56.2412	72.3161	64.2786
b0016	1113	863	11.289	13.8519	12.5704	14.1378	26.3421	20.24	14.9234	13.7473	14.3353	13.8553	13.2724	13.5639	13.9685	13.6493	13.8089	20.3589	23.3777	21.8683
b0018	210	10.181	38.1591	22.4899	30.3245	33.2645	17.1934	25.2289	24.3988	54.02	39.2094	27.6402	29.3489	28.4945	10.8214	32.4113	21.6163	19.0396	19.7198	19.3797
b0019	1167	917	21.3299	20.9328	21.1313	35.1827	16.4019	25.7923	44.4468	40.3233	42.385	16.5373	17.4586	16.9979	26.462	26.9069	26.6844	13.6111	11.4579	12.5345
b0020	906	656	10.6145	13.409	12.0117	19.55	7.43046	13.4902	19.5451	20.5405	20.0428	10.5813	10.6801	10.6307	13.5512	13.2386	13.3949	5.89344	5.44768	5.67056
b0021	504	254	3.6193	3.8952	3.75725	5.23747	3.64617	4.44182	4.91169	4.46219	4.68694	4.01864	3.6516	3.83512	5.32874	5.10004	5.21439	2.54197	1.7678	2.15489
b0022	276	32.649	30.1042	27.8289	28.9666	36.2897	15.2719	25.7808	18.319	18.4003	18.3597	17.5906	20.3747	18.9826	17.2164	31.0529	24.1346	16.6379	15.9101	16.274
b0023	264	25.725	10131.8	6865.47	8498.64	16741.8	17837.5	17289.6	10332.2	10363.7	10348	13210.2	11555.5	12382.8	11168.4	12186	11677.2	24626.9	20038.2	22332.6
b0024	219	11.606	32.1856	29.592	30.8888	24.5722	2.3203	13.4462	29.6343	32.1549	30.8946	22.8988	14.9048	18.9018	41.5296	36.185	38.8573	8.35072	23.0641	15.7074
b0025	942	692	60.1579	66.3695	63.2637	66.4044	47.4393	56.9219	65.2217	67.9529	66.5873	55.1697	54.4518	54.8107	62.0919	60.4084	61.2501	42.6561	44.6603	43.6582
b0026	2817	2567	66.4283	94.4455	80.4369	87.4288	59.4628	73.4458	93.0694	93.2755	93.1725	96.299	89.9049	93.102	87.8339	80.1435	83.9887	42.405	52.8656	47.6353
b0027	495	245	77.8219	98.0524	87.9372	96.3256	81.8351	89.0804	100.766	108.553	104.66	106.883	101.869	104.376	94.2656	87.3012	90.7834	51.4278	55.8327	53.6302
b0028	450	200	60.2175	64.875	62.5462	86.6276	49.2151	67.9214	84.0759	77.0956	80.5857	75.667	72.7349	74.201	66.1039	61.6465	63.8752	41.4609	49.6567	45.5588
b0029	951	701	35.6825	49.975	42.8288	49.3292	34.6137	41.9714	43.9406	43.9077	43.9241	48.5068	48.346	48.4264	39.2129	38.2147	38.7138	26.2698	31.5807	28.9252
b0030	915	665	12.965	17.3306	15.1478	4.93192	24.3183	14.6251	7.29845	8.32947	7.81396	6.62962	6.57437	6.602	5.8193	6.13499	5.97715	16.024	19.3019	17.663
b0031	822	572	30.8512	35.9601	33.4056	38.6719	22.9284	30.8002	34.1742	34.5112	34.3427	28.1789	26.6965	27.4377	34.4051	30.8374	32.6212	18.6011	17.3391	17.9701
b0032	1149	899	249.149	381.862	315.505	215.938	13.7048	114.821	124.044	130.46	127.252	421.274	420.827	421.051	257.602	243.49	250.546	11.0685	11.6873	11.3779
b0033	3222	2972	123.545	240.007	181.776	152.787	7.79728	80.292	90.5387	96.7702	93.6544	293.408	285.812	289.61	170.598	149.734	160.166	5.72877	7.46689	6.59783
b0034	396	146	40.2214	35.6786	37.95	20.6326	1.93677	11.2847	17.2759	16.9515	17.1137	33.9443	30.6989	32.3216	48.2008	51.5724	49.8866	2.50786	1.19178	1.84982
b0035	591	341	1.05166	1.17507	1.11336	0.705666	0.987181	0.846423	1.17675	0.403212	0.78998	0.962778	0.737899	0.850338	1.29235	1.09964	1.196	0.631617	0	0.315808
b0036	786	536	1.17085	0.889967	1.03041	0.665097	0.251215	0.458156	0.392145	0.732918	0.562531	0.75835	1.05625	0.907303	0.796495	1.11934	0.957917	0.602746	0.898963	0.750854
b0037	1554	1304	3.18555	2.91188	3.04872	2.07771	0.836409	1.45706	2.22733	2.00338	2.11536	1.60653	2.21907	1.9128	3.63301	3.18617	3.40959	0.768039	0.615854	0.691947
b0038	1218	968	2.93289	3.50868	3.22078	2.57794	1.27974	1.92884	2.25034	1.92769	2.08902	1.77655	2.242	2.00928	2.37589	2.94405	2.65997	1.00126	1.31357	1.15741
b0039	1143	893	4.46763	3.69652	4.08208	3.33338	1.91498	2.62418	3.35944	3.42034	3.38989	3.58892	3.34606	3.46749	4.1793	4.08152	4.13041	2.61689	1.75363	2.18526
b0040	1515	1265	0.106309	0.226256	0.166282	0.338174	0.085155	0.211665	0.241684	0.20962	0.225652	0.247173	0.161616	0.204395	0.206847	0.272712	0.23978	0.102157	0.169291	0.135724
b0041	771	521	0.11472	0.366236	0.240478	0.376335	0.284293	0.330314	0.403435	0.226206	0.314821	0.270063	0.150926	0.210495	0.317197	0.028789	0.172993	0.4134	0.128451	0.270925
b0042	942	692	0.280708	0.275735	0.278222	0.180307	0.11675	0.148529	0.276129	0.283847	0.279988	0.158144	0.068178	0.113161	0.338321	0.173401	0.255861	0.155622	0.30947	0.232546
b0043	1287	1037	0.17291	0.1104	0.141655	0.257829	0.181786	0.219807	0.20269	0.227296	0.214993	0.120607	0.136488	0.128548	0.239045	0.231424	0.235235	0.093463	0	0.0467315
b0044	288	41.248	1.44902	0	0.72451	0.432133	0.326444	0.379288	1.38975	0.476197	0.932974	0	0	0	1.00162	0	0.500811	0	0	0
b0045	1332	1082	0.317627	0.335062	0.326344	0.214159	0.087113	0.150636	0.15894	0.326765	0.242852	0.317875	0.218019	0.267947	0.318199	0.235661	0.27693	0.209011	0.457697	0.333354
b0046	531	281	4.04133	5.43228	4.73681	5.96268	3.16263	4.56266	6.93605	5.80178	6.36892	3.56069	3.74973	3.65521	4.75392	5.92493	5.33942	3.10425	2.14343	2.62384
b0047	1863	1613	3.27934	4.63714	3.95824	6.01152	2.03688	4.0242	4.72669	5.72339	5.22504	3.3923	3.19794	3.29512	3.94452	4.2589	4.10171	1.64574	1.95831	1.80202
b0048	480	230	43.5925	39.738	41.6653	55.4888	62.9349	59.2119	66.6293	63.7944	65.2118	45.8814	48.0341	46.9578	63.1401	61.3009	62.2205	64.0057	50.2794	57.1425
b0049	843	593	17.8275	22.2181	20.0228	28.4052	9.37792	18.8915	29.9834	29.6123	29.7978	15.9369	14.9839	15.4604	21.5052	22.5746	22.0399	7.56377	7.88854	7.72615
b0050	378	128	136.815	144.299	140.557	171.423	91.3105	131.367	169.286	154.529	161.907	118.779	127.286	123.033	142.666	129.602	136.134	67.8956	63.7858	65.8407
b0051	822	572	68.3636	81.3273	74.8455	98.1912	55.2495	76.7203	92.9351	90.1755	91.5553	73.112	66.865	69.9885	72.9994	69.5415	71.2705	42.6621	51.4323	47.0472
b0052	990	740	28.3096	38.9869	33.6482	36.8536	19.9248	28.3892	34.1881	33.4448	33.8165	33.9716	30.4541	32.2128	27.8969	26.4107	27.1538	13.5341	20.2215	16.8778
b0053	1287	1037	78.602	103.684	91.1432	93.5577	61.0931	77.3254	90.2892	91.0416	90.6654	84.6811	79.5574	82.1193	81.5277	76.6013	79.0645	44.9351	58.2364	51.5858
b0054	2355	2105	64.1241	82.714	73.4191	73.0428	48.6344	60.8386	66.0116	70.0494	68.0305	61.8737	58.0647	59.9692	65.2534	63.9655	64.6095	37.5152	46.048	41.7816
b0055	816	566	22.2287	26.1941	24.2114	26.233	17.5332	21.8831	23.4294	22.8002	23.1148	21.1579	19.0051	20.0815	22.7987	21.5712	22.1849	15.8111	13.4082	14.6097
b0058	660	410	16.8374	19.0343	17.9359	23.0416	37.7024	30.372	22.1375	24.7683	23.4529	22.1541	21.8253	21.9897	19.2803	17.6331	18.4567	34.3034	32.7758	33.5396
b0059	2907	2657	12.8615	18.5854	15.7234	20.7898	28.0908	24.4403	21.1721	20.6254	20.8988	17.0105	15.3269	16.1687	15.9019	15.0725	15.4872	19.5602	27.3232	23.4417
b0060	2352	2102	4.34336	4.86553	4.60445	4.95222	2.67766	3.81494	6.01788	4.99932	5.5086	3.53282	3.45653	3.49468	4.27825	3.98883	4.13354	2.10565	2.36872	2.23719
b0061	696	446	0.100509	0.256693	0.178601	0.239793	0.181145	0.210469	0.428434	0.176163	0.302299	0.175265	0.352611	0.263938	0.061756	0.235413	0.148585	0.120729	0.03001	0.0753695
b0062	1503	1253	0.506822	0.639583	0.573202	0.668601	0.580302	0.624452	1.00649	0.627045	0.81677	0.449172	0.276123	0.362648	0.560538	0.586559	0.573549	0.279325	0.288414	0.283869
b0063	1701	1451	0.29864	0.38793	0.343285	0.294825	0.250558	0.272691	0.421406	0.379036	0.400221	0.226263	0.162575	0.194419	0.16135	0.139551	0.15045	0.241209	0.083019	0.162114
b0064	879	629	9.62104	10.2837	9.95235	4.13735	7.02157	5.57946	8.32374	10.5237	9.42373	5.1698	5.3755	5.27265	4.33512	3.91075	4.12293	5.46158	5.7028	5.58219
b0065	765	515	7.68876	10.0962	8.89248	16.1979	12.184	14.1909	11.502	12.0142	11.7581	8.4695	6.59596	7.53273	6.53819	6.49478	6.51649	11.1664	8.21266	9.68952
b0066	699	449	9.50117	10.4966	9.99889	16.197	7.10744	11.6522	19.7465	20.1234	19.935	14.9025	15.9366	15.4195	13.3729	11.1575	12.2652	5.42051	4.6205	5.02051
b0067	1611	1361	8.53062	9.36519	8.94791	11.9049	3.11647	7.51069	17.5357	17.4124	17.4741	12.1991	11.74	11.9695	9.98723	8.4198	9.20352	3.58441	3.09782	3.34112
b0068	984	734	26.9531	29.9471	28.4501	41.2589	8.16347	24.7112	60.943	58.5519	59.7475	38.2535	33.2741	35.7638	34.4479	30.0392	32.2435	6.27951	6.09052	6.18501
b0069	1656	1406	2.95445	4.1256	3.54002	4.99495	3.53388	4.26442	3.11221	2.9617	3.03695	3.31354	3.09832	3.20593	3.82981	4.04316	3.93648	2.97949	2.69405	2.83677
b0070	1179	929	4.66444	5.68935	5.1769	5.54501	4.79759	5.1713	7.09614	8.30934	7.70274	4.51004	4.40138	4.45571	4.19524	5.40874	4.80199	3.90654	3.96206	3.9343
b0071	606	356	5.93914	11.8452	8.89215	7.56044	1.89117	4.72581	4.18662	4.46915	4.32788	12.4059	11.4856	11.9458	8.00768	7.49958	7.75363	1.08901	1.2407	1.16485
b0072	1401	1151	3.95952	7.26101	5.61026	4.55294	1.00608	2.77951	2.4238	3.25094	2.83737	8.84233	9.76927	9.3058	6.13802	4.30037	5.21919	0.645582	0.523288	0.584435
b0073	1092	842	4.23247	7.41027	5.82137	5.77924	0.911536	3.34539	3.35868	3.30091	3.3298	10.5648	11.0197	10.7923	7.19659	6.94735	7.07197	1.06156	0.858392	0.959975
b0074	1572	1322	2.64486	5.4991	4.07198	3.37077	0.875948	2.12336	2.59449	1.84981	2.22215	7.7104	8.05357	7.88199	5.77118	4.87869	5.32494	0.643537	0.951701	0.797619
b0075	87	3.205	0	0	0	0	0	0	0	0	0	0	0	0	0	0	0	0	0	0
b0076	945	695	1.05349	0.960908	1.0072	0.846348	0.774972	0.81066	1.81459	1.55442	1.6845	0.629846	0.701468	0.665657	1.24837	1.10066	1.17451	0.418367	0.192584	0.305476
b0077	1725	1475	6.41253	9.98674	8.19963	9.77634	1.89881	5.83758	3.98356	3.9018	3.94268	8.92444	8.51895	8.7217	11.148	10.0266	10.5873	1.84717	1.32484	1.58601
b0078	492	242	12.349	18.1347	15.2419	16.7934	2.44821	9.62082	7.65905	7.46728	7.56316	17.1841	13.6469	15.4155	17.9259	16.5486	17.2373	2.40301	2.87602	2.63952
b0080	1005	755	40.5124	40.9923	40.7524	39.0961	39.1827	39.1394	31.0539	32.7543	31.9041	31.2881	31.078	31.183	49.9063	52.2884	51.0974	31.5797	32.2116	31.8957
b0081	459	209	80.5025	71.3022	75.9024	104.56	110.298	107.429	76.2497	68.5127	72.3812	74.8771	70.6562	72.7667	68.5947	66.4556	67.5251	102.074	96.8299	99.4521
b0082	942	692	30.8563	30.3309	30.5936	39.5645	43.7034	41.6339	31.3683	29.3497	30.359	27.3363	27.4304	27.3834	29.3543	30.5835	29.9689	37.6139	39.5057	38.5598
b0083	366	116	94.935	92.2789	93.607	84.0521	90.1931	87.1226	66.3842	58.9265	62.6554	68.8689	68.1931	68.531	64.8217	72.5389	68.6803	81.1392	68.6534	74.8963
b0084	1767	1517	17.7988	17.1061	17.4525	18.7881	17.5482	18.1681	14.5988	14.1911	14.3949	13.4798	13.8553	13.6675	15.4057	14.7965	15.1011	15.504	15.0962	15.3001
b0085	1488	1238	34.0124	33.2605	33.6365	42.1571	32.9994	37.5782	31.2398	29.733	30.4864	29.8151	26.7655	28.2903	31.459	34.2388	32.8489	29.7237	32.3046	31.0141
b0086	1359	1109	39.653	41.2932	40.4731	43.4445	31.9084	37.6764	36.8207	35.4764	36.1485	32.5361	31.4529	31.9945	34.8203	34.5156	34.668	25.0339	29.4846	27.2593
b0087	1083	833	35.3377	34.68	35.0089	46.6264	32.8142	39.7203	34.9131	33.8374	34.3752	29.353	27.4128	28.3829	35.5451	35.1661	35.3556	28.7261	28.8258	28.776
b0088	1317	1067	36.6065	37.1782	36.8924	42.014	30.7919	36.4029	34.1511	35.4185	34.7848	32.3809	31.2171	31.799	35.9973	32.4302	34.2138	25.4542	29.1525	27.3033
b0089	1245	995	26.806	27.3844	27.0952	31.3319	22.6404	26.9861	24.0628	25.2091	24.636	22.6256	21.3216	21.9736	26.6298	24.7825	25.7062	19.9796	22.5721	21.2759
b0090	1068	818	34.1591	33.8697	34.0144	38.1551	30.848	34.5016	32.0727	32.0926	32.0827	29.2415	27.1656	28.2036	30.9273	29.0265	29.9769	24.237	22.8912	23.5641
b0091	1476	1226	38.9402	44.5584	41.7493	42.8605	31.9166	37.3885	38.3254	38.4833	38.4044	32.67	34.6983	33.6842	35.5524	33.6074	34.5799	28.3325	27.9154	28.124
b0092	921	671	61.8625	63.1859	62.5242	56.7944	40.7165	48.7554	58.6344	56.1749	57.4046	46.0623	40.4763	43.2693	47.4517	47.501	47.4764	38.8553	40.6523	39.7538
b0093	831	581	39.4775	38.5887	39.0331	45.5279	34.9491	40.2385	40.1238	41.9214	41.0226	35.4112	32.4545	33.9328	35.2232	36.6589	35.941	28.4704	31.6069	30.0386
b0094	1263	1013	41.921	41.6182	41.7696	44.2184	34.4006	39.3095	45.1013	44.3452	44.7232	39.0147	35.2565	37.1356	33.9873	33.5963	33.7918	27.3638	29.0681	28.216
b0095	1152	902	123.63	150.236	136.933	136.51	80.2385	108.374	167.864	169.768	168.816	127.444	117.286	122.365	115.181	117.981	116.581	62.1549	73.1105	67.6327
b0096	918	668	422.903	403.584	413.243	394.196	310.323	352.26	407.393	399.636	403.514	369.942	371.903	370.923	362.372	371.454	366.913	286.751	274.964	280.857
b0097	513	263	49.3153	56.2269	52.7711	69.1974	48.3568	58.7771	68.8039	66.4698	67.6368	56.8876	55.0127	55.9501	57.0764	59.9396	58.508	54.8895	50.4847	52.6871
b0098	2706	2456	52.4137	77.9706	65.1921	64.607	49.5294	57.0682	64.4355	67.0282	65.7319	59.5811	55.779	57.6801	55.6418	49.5351	52.5884	37.1085	42.8186	39.9636
b0099	390	140	20.8125	22.4882	21.6503	20.7529	13.1766	16.9648	17.8798	18.6601	18.2699	17.4204	18.6471	18.0337	19.4771	15.9634	17.7202	12.0767	8.50875	10.2927
b0101	198	8.67	441.219	589.834	515.526	579.783	355.666	467.725	588.472	573.201	580.837	414.749	418.118	416.433	521.022	536.321	528.672	331.654	355.082	343.368
b0102	744	494	30.0963	34.3765	32.2364	33.7729	25.254	29.5135	35.0445	35.6661	35.3553	27.5646	25.277	26.4208	28.4354	26.9924	27.7139	21.1675	23.423	22.2953
b0103	621	371	21.2656	16.3036	18.7846	22.8213	14.3725	18.5969	17.3055	21.8129	19.5592	15.1701	15.896	15.5331	17.8549	21.6699	19.7624	15.6166	14.0339	14.8253
b0104	1044	794	56.0242	73.1754	64.5998	63.6994	24.7257	44.2125	79.5852	82.9227	81.2539	65.941	60.5489	63.245	72.2752	72.7667	72.5209	22.2027	23.2291	22.7159
b0106	1203	953	1.53656	1.30142	1.41899	1.33731	0.706461	1.02189	1.44364	1.03055	1.23709	1.00069	1.04788	1.02428	1.01156	1.07811	1.04484	0.994415	0.842679	0.918547
b0107	1386	1136	1.3285	1.4781	1.4033	1.52984	0.841572	1.18571	1.84185	2.00572	1.92378	1.40373	0.70603	1.05488	1.51537	1.84849	1.68193	0.891102	0.583218	0.73716
b0108	441	191	0	0.2997	0.14985	0.279968	0	0.139984	0.600256	0.102839	0.351548	0.163703	0.247013	0.205358	0	0.235589	0.117794	0.169148	0.070076	0.119612
b0109	894	644	19.9888	22.6067	21.2978	25.8512	15.1378	20.4945	28.2172	28.0603	28.1387	16.8717	16.8498	16.8608	25.4262	23.7331	24.5797	14.3142	15.5045	14.9093
b0110	552	302	14.5465	14.0895	14.318	10.2108	5.35039	7.78059	16.3875	16.065	16.2262	9.16278	8.22776	8.69527	10.9444	12.0689	11.5066	4.95662	5.27405	5.11533
b0111	855	605	14.8188	14.3185	14.5687	8.39672	6.00924	7.20298	15.6339	15.519	15.5764	7.95896	7.85024	7.9046	10.1523	10.4374	10.2949	6.14104	3.78307	4.96206
b0112	1374	1124	3.12406	4.24397	3.68401	7.38992	7.54719	7.46855	5.87355	5.67946	5.7765	6.45376	6.50606	6.47991	5.75861	4.31025	5.03443	7.08037	6.85304	6.9667
b0113	765	515	58.2024	77.1386	67.6705	96.2529	66.3976	81.3252	124.555	127.197	125.876	107.584	102.482	105.033	384.777	401.569	393.173	68.1065	59.8796	63.9931
b0114	2664	2414	102.216	254.604	178.41	441.746	118.651	280.199	651.458	657.411	654.435	280.253	254.073	267.163	451.966	329.994	390.98	79.1486	109.843	94.4959
b0115	1893	1643	136.718	288.141	212.43	430.752	134.987	282.87	625.911	636.769	631.34	280.512	256.486	268.499	179.794	96.8326	138.313	89.2299	134.652	111.941
b0116	1425	1175	164.314	302.696	233.505	442.323	185.578	313.951	533.63	547.29	540.46	337.461	294.507	315.984	86.1109	62.8177	74.4643	121.448	155.193	138.32
b0117	1854	1604	0.158366	0.083271	0.120818	0.233365	0.033579	0.133472	0.399079	0.146949	0.273014	0.112087	0.039218	0.0756525	0.107323	0.172995	0.140159	0.026856	0	0.013428
b0118	2598	2348	53.0044	113.144	83.0744	185.329	81.1063	133.218	143.718	138.416	141.067	199.606	186.005	192.805	35.9952	29.2637	32.6294	52.4648	73.8915	63.1782
b0119	363	113	53.0252	47.1955	50.1103	46.0599	34.3181	40.189	57.6625	58.0573	57.8599	41.1593	43.5608	42.3601	32.6619	32.9848	32.8233	38.8352	42.2264	40.5308
b0120	795	545	72.0658	129.26	100.663	107.929	76.2448	92.0868	74.8198	71.8291	73.3245	100.256	107.344	103.8	79.6482	68.7897	74.2189	49.1425	66.7263	57.9344
b0121	867	617	64.976	99.8267	82.4014	75.7185	63.2556	69.4871	54.1346	54.3742	54.2544	111.07	107.154	109.112	60.7114	55.3777	58.0445	46.9336	55.0025	50.968
b0122	348	98.004	40.8609	37.3813	39.1211	97.3036	53.1713	75.2374	112.499	122.057	117.278	45.4633	52.3123	48.8878	117.195	113.866	115.53	76.3691	66.237	71.3031
b0123	1551	1301	4.91568	6.54118	5.72843	6.8298	3.88119	5.3555	8.73893	10.0174	9.37815	5.21523	4.81102	5.01312	7.75383	8.27778	8.01581	2.9468	3.03493	2.99086
b0124	2391	2141	4.41779	11.6125	8.01515	80.4064	7.70425	44.0553	22.9815	24.3027	23.6421	31.9756	29.7121	30.8439	6.69607	5.0651	5.88059	5.69387	6.74542	6.21964
b0125	537	287	109.386	126.585	117.986	134.585	174.718	154.652	160.322	164.392	162.357	134.711	136.086	135.399	133.638	131.543	132.59	155.57	140.281	147.926
b0126	663	413	60.4204	77.9175	69.1689	244.948	93.4898	169.219	154.623	149.718	152.171	91.1523	92.6834	91.9178	66.7575	64.4455	65.6015	81.0027	88.3121	84.6574
b0127	927	677	15.8031	25.2533	20.5282	18.9041	15.4541	17.1791	18.2614	19.8453	19.0533	17.6658	18.003	17.8344	16.6602	15.686	16.1731	11.8985	13.9381	12.9183
b0128	771	521	18.7854	26.1859	22.4856	20.1853	15.6103	17.8978	20.5385	20.5093	20.5239	18.0042	16.1189	17.0616	20.0363	16.9856	18.511	11.0998	13.8084	12.4541
b0129	441	191	14.16	16.0839	15.1219	11.3854	7.04981	9.21758	14.9064	14.2946	14.6005	7.85776	9.96284	8.9103	8.72445	8.48119	8.60282	8.57015	7.77846	8.1743
b0130	1230	980	4.04814	4.75075	4.39945	3.87412	4.48609	4.18011	4.67955	4.44956	4.56455	3.65318	2.92865	3.29091	4.88332	5.816	5.34966	3.78016	4.04268	3.91142
b0131	381	131	228.013	212.075	220.044	364.928	164.717	264.823	412.503	415.035	413.769	302.171	275.513	288.842	326.735	366.506	346.621	171.236	140.793	156.015
b0132	903	653	0.983949	0.87661	0.93028	0.846191	0.639234	0.742712	1.17048	1.4288	1.29964	0.945682	1.22825	1.08697	1.26539	1.35521	1.3103	1.56671	0.901869	1.23429
b0133	852	602	83.5106	105.801	94.6556	91.4918	41.9164	66.7041	135.027	130.333	132.68	79.8824	80.1083	79.9953	90.1906	83.9529	87.0718	34.6059	40.3093	37.4576
b0134	795	545	60.3998	81.225	70.8124	63.8742	34.1941	49.0342	103.324	95.58	99.4521	68.7308	70.8412	69.786	70.9303	63.6845	67.3074	26.3101	32.1229	29.2165
b0135	1239	989	0.347495	0.327983	0.337739	0.612777	0.299528	0.456153	0.772827	0.973172	0.873	0.300344	0.238521	0.269433	0.292421	0.477728	0.385074	0.46822	0.338336	0.403278
b0136	597	347	0.387553	0.439905	0.413729	0.308207	0.310436	0.309322	0.550667	1.07551	0.813088	0.360431	0.770461	0.565446	0.71438	0.518703	0.616541	0.465522	0.655728	0.560625
b0137	606	356	0.293809	0.53598	0.414894	0.450622	0.340411	0.395516	0.697769	1.26902	0.983394	0.483063	0.176702	0.329883	0.386844	0.589854	0.488349	0.302502	0.413568	0.358035
b0138	570	320	0.607031	0.596278	0.601654	0.167106	0.336629	0.251868	1.55254	0.859346	1.20594	0.879394	0.638888	0.759141	0.387328	0.60934	0.498334	0.370187	0.167307	0.268747
b0139	2598	2348	0.140005	0.203161	0.171583	0.159419	0.21792	0.188669	0.260418	0.368082	0.31425	0.139824	0.087072	0.113448	0.263937	0.191642	0.22779	0.174286	0.13681	0.155548
b0140	741	491	0.152162	0.077723	0.114943	0.254119	0.164544	0.209332	0.311334	0.400045	0.355689	0.03184	0.096088	0.063964	0.084145	0.061096	0.0726205	0.197396	0	0.098698
b0141	585	335	0.223019	0.341747	0.282383	0.053208	0.281361	0.167285	0.399275	0.644967	0.522121	0.326674	0.187779	0.257227	0.246657	0.223868	0.235263	0.417904	0.079908	0.248906
b0142	480	230	34.1724	39.4891	36.8308	38.2067	16.2167	27.2117	27.2499	25.7056	26.4778	29.704	31.8632	30.7836	33.531	27.7158	30.6234	13.672	17.3417	15.5069
b0143	1398	1148	80.5492	90.6841	85.6166	98.5012	64.3524	81.4268	71.8719	75.2837	73.5778	85.5086	84.8174	85.163	83.3617	83.2139	83.2878	53.8922	58.0852	55.9887
b0144	927	677	6.30137	6.84882	6.5751	10.7948	12.3116	11.5532	10.8806	9.02322	9.95193	7.66674	6.59722	7.13198	6.00094	5.849	5.92497	11.0077	8.06632	9.537
b0145	456	206	351.869	332.433	342.151	236.219	772.677	504.448	337.546	355.657	346.602	361.168	362.09	361.629	229.305	230.485	229.895	769.256	645.512	707.384
b0146	705	455	19.2115	17.9905	18.601	19.9792	10.4466	15.2129	21.4179	22.7936	22.1057	13.7095	11.4406	12.5751	16.072	17.7023	16.8871	9.04128	10.1193	9.5803
b0147	531	281	6.062	8.55584	7.30892	8.37313	6.99613	7.68463	5.91605	10.1356	8.02585	7.67775	6.4361	7.05692	6.37123	7.6864	7.02881	7.41571	7.33531	7.37551
b0148	2430	2180	8.03663	8.81397	8.4253	7.61225	6.00373	6.80799	8.10782	8.88404	8.49593	6.92041	7.61796	7.26919	7.37857	7.54774	7.46316	6.08106	5.23717	5.65912
b0149	2535	2285	17.1264	20.7552	18.9408	18.4097	14.3078	16.3587	20.8308	19.7067	20.2687	16.4068	16.2254	16.3161	16.9901	15.8033	16.3967	12.7674	13.49	13.1287
b0150	2244	1994	115.364	110.428	112.896	87.1833	9.45396	48.3186	86.0058	82.7356	84.3707	86.7928	85.1587	85.9758	135.455	108.808	122.131	7.65824	8.30326	7.98075
b0151	798	548	58.6513	54.9794	56.8153	48.3671	4.49657	26.4319	41.1802	42.1877	41.6839	42.4506	41.5259	41.9882	44.0794	32.1606	38.12	3.96962	3.32172	3.64567
b0152	891	641	37.8803	31.4046	34.6424	31.1722	2.56279	16.8675	26.1433	25.9547	26.049	26.1456	22.6451	24.3953	26.7269	16.4967	21.6118	2.23446	1.96279	2.09862
b0153	1983	1733	28.3585	25.0375	26.698	20.4165	2.61844	11.5175	19.5437	20.3109	19.9273	21.335	18.9298	20.1324	8.56656	5.59114	7.07885	2.28058	2.10847	2.19453
b0154	1281	1031	38.9138	43.3808	41.1473	36.4013	55.3756	45.8884	54.7297	55.0019	54.8658	56.5754	55.0426	55.809	40.1796	43.7318	41.9557	44.4707	47.917	46.1938
b0155	1422	1172	7.71339	7.31	7.51169	10.9655	9.07634	10.0209	9.53777	9.82109	9.67943	5.57583	5.7297	5.65276	9.09493	9.13771	9.11632	8.22382	7.37749	7.80065
b0156	345	95.007	160.264	154.645	157.454	420.631	331.006	375.819	425.478	442.848	434.163	402.004	347.613	374.808	409.786	456.494	433.14	245.29	262.037	253.664
b0157	624	374	13.3042	13.4178	13.361	8.72167	13.5372	11.1294	13.0283	14.1277	13.578	12.0806	13.8763	12.9784	11.0468	11.109	11.0779	14.9154	10.8079	12.8616
b0158	801	551	11.3355	13.09	12.2128	11.5488	10.4838	11.0163	15.3975	14.6514	15.0245	9.93065	10.9315	10.4311	11.3972	10.2626	10.8299	6.80151	7.67608	7.2388
b0159	699	449	103.099	109.853	106.476	107.027	88.5281	97.7776	166.1	164.574	165.337	104.631	98.2466	101.439	103.579	110.172	106.875	71.378	68.1748	69.7764
b0160	1518	1268	6.04527	7.71963	6.88245	5.91811	4.30078	5.10944	7.2183	7.35808	7.28819	5.28931	5.33311	5.31121	6.96185	6.37582	6.66884	3.78786	4.38059	4.08422
b0161	1425	1175	19.9146	28.7106	24.3126	40.2609	19.4586	29.8597	46.4125	44.1824	45.2974	17.8823	16.4492	17.1657	20.6165	19.4542	20.0353	14.7192	14.2047	14.462
b0162	1158	908	1.8431	1.99635	1.91973	1.49193	2.38754	1.93974	1.83085	2.30385	2.06735	1.6529	1.31631	1.48461	0.803852	1.2224	1.01313	2.00437	2.28481	2.14459
b0163	387	137	77.2201	69.2204	73.2202	34.4783	25.456	29.9671	97.075	96.0603	96.5677	42.5647	42.5877	42.5762	46.2406	53.975	50.1078	27.4336	23.0566	25.2451
b0164	813	563	3.39718	4.81259	4.10488	3.70423	2.7026	3.20341	5.12492	3.90751	4.51621	3.23503	3.82687	3.53095	3.52241	3.46339	3.4929	1.89367	1.7117	1.80269
b0166	825	575	139.444	155.534	147.489	140.675	97.7453	119.21	154.926	155.874	155.4	119.414	123.296	121.355	148.925	141.566	145.246	75.4584	75.0233	75.2409
b0167	2673	2423	8.21426	11.773	9.99362	10.299	3.93451	7.11675	12.0816	10.9317	11.5066	10.4138	9.5962	10.005	9.12237	7.88647	8.50442	3.1045	3.39724	3.25087
b0168	795	545	164.256	192.647	178.451	158.917	100.803	129.86	156.757	149.605	153.181	186.485	183.841	185.163	131.197	116.443	123.82	76.8457	76.0832	76.4644
b0169	726	476	1457.82	1544.15	1500.98	1091.7	1847.72	1469.71	1022.73	1004.48	1013.6	1758.43	1784.39	1771.41	1177.03	1150.55	1163.79	1361.8	1498.28	1430.04
b0170	852	602	706.992	894.393	800.692	562.837	1082.98	822.91	648.439	638.665	643.552	1499.95	1433.85	1466.9	652.552	603.23	627.891	783.915	942.166	863.04
b0171	726	476	89.3399	127.193	108.266	114.774	67.4672	91.1206	117.981	116.161	117.071	138.601	128.422	133.511	98.2243	92.2322	95.2282	49.3431	69.7628	59.553
b0172	558	308	343.624	414.761	379.193	276.455	331.557	304.006	406.11	381.428	393.769	373.178	376.414	374.796	347.868	309.966	328.917	262.024	263.91	262.967
b0173	1197	947	12.2442	14.4265	13.3353	19.1045	10.6925	14.8985	21.7918	21.0319	21.4118	16.2445	13.9828	15.1136	14.9205	13.1223	14.0214	7.58497	10.2186	8.90179
b0174	762	512	114.081	114.97	114.525	123.136	72.0333	97.5847	92.9283	98.4411	95.6847	101.894	103.758	102.826	109.662	110.414	110.038	61.838	65.3804	63.6092
b0175	858	608	74.5886	82.0039	78.2962	69.7153	53.1076	61.4115	64.49	68.78	66.635	70.0173	66.0615	68.0394	68.7224	67.0768	67.8996	44.4401	43.3017	43.8709
b0176	1353	1103	66.6375	67.1031	66.8703	76.906	50.418	63.662	68.4117	65.9607	67.1862	54.1438	52.7828	53.4633	56.0605	58.6503	57.3554	43.1544	43.5271	43.3407
b0177	2433	2183	87.1554	122.557	104.856	107.511	70.0027	88.7569	112.968	113.03	112.999	87.106	84.6838	85.8949	87.8598	80.9666	84.4132	53.0659	66.7327	59.8993
b0178	486	236	460.552	574.771	517.662	599.692	281.056	440.374	578.588	558.804	568.696	419.161	425.681	422.421	450.73	431.67	441.2	219.077	233.719	226.398
b0179	1026	776	137.658	193.096	165.377	227.218	111.539	169.378	172.958	174.097	173.527	152.227	149.442	150.834	152.872	143.014	147.943	91.0375	102.506	96.7716
b0180	456	206	218.042	221.19	219.616	253.611	271.852	262.732	292.002	294.156	293.079	242.701	246.432	244.567	234.452	242.244	238.348	234.41	240.467	237.439
b0181	789	539	162.563	159.763	161.163	159.198	199.954	179.576	192.606	179.513	186.059	172.638	156.652	164.645	149.419	161.067	155.243	161.376	159.249	160.313
b0182	1149	899	46.9045	49.2834	48.094	53.6721	42.8069	48.2395	57.0056	55.3215	56.1636	45.6142	42.2288	43.9215	47.7183	45.7816	46.7499	34.3197	34.9577	34.6387
b0183	597	347	32.8558	39.9764	36.4161	40.4778	42.2192	41.3485	45.9256	41.3222	43.6239	35.9529	35.7585	35.8557	35.1237	31.8138	33.4687	30.5072	33.2492	31.8782
b0184	3483	3233	26.7464	25.9448	26.3456	27.1642	26.7283	26.9462	30.459	29.2294	29.8442	21.7798	21.5734	21.6766	24.6957	23.6099	24.1528	22.3742	23.3619	22.8681
b0185	960	710	107.753	139.479	123.616	136.421	119.081	127.751	159.082	157.359	158.22	117.429	110.329	113.879	114.557	106.515	110.536	93.0386	104.871	98.9547
b0186	2142	1892	5.33089	5.43583	5.38336	6.6701	2.09236	4.38123	8.50373	8.20155	8.35264	4.13152	3.69888	3.9152	5.18257	4.8557	5.01913	1.84702	1.66246	1.75474
b0187	390	140	16.65	18.9446	17.7973	31.0657	16.3505	23.7081	26.069	23.1497	24.6093	17.4204	14.2662	15.8433	15.2472	16.7133	15.9803	14.5382	15.3444	14.9413
b0188	1299	1049	11.7373	11.8778	11.8076	14.0014	11.1546	12.578	12.678	13.1447	12.9114	12.6679	12.1434	12.4057	10.6931	10.252	10.4725	9.90672	9.41002	9.65837
b0189	255	21.585	516.078	584.761	550.42	590.441	348.093	469.267	570.99	583.309	577.149	346.934	359.194	353.064	374.52	398.173	386.346	248.71	149.442	199.076
b0190	546	296	18.9303	25.0114	21.9709	24.3884	20.1977	22.2931	29.5014	27.3398	28.4206	19.5949	21.5708	20.5828	22.7279	21.3839	22.0559	17.3542	18.7203	18.0372
b0191	423	173	22.543	27.1324	24.8377	26.7884	18.4465	22.6175	25.0725	24.1837	24.6281	16.1759	20.7262	18.451	23.7223	23.9293	23.8258	10.5201	9.59356	10.0568
b0192	711	461	18.2808	22.6404	20.4606	24.243	13.5528	18.8979	19.7299	19.6848	19.7073	18.1432	16.2041	17.1736	16.8486	16.2843	16.5665	9.50761	11.7877	10.6477
b0193	825	575	1.27334	2.12378	1.69856	2.41795	0.632276	1.52511	1.69481	2.52786	2.11134	1.06037	1.17607	1.11822	1.82025	1.33036	1.57531	0.561864	1.03585	0.798856
b0194	1719	1469	86.7752	111.524	99.1495	129.456	114.843	122.15	127.253	126.143	126.698	119.897	115.192	117.545	118.076	112.489	115.282	86.585	95.6964	91.1407
b0195	708	458	17.2587	22.9137	20.0862	28.9358	24.0785	26.5072	20.1094	19.2133	19.6614	22.7849	22.0102	22.3975	25.7692	25.4789	25.6241	16.5533	18.9371	17.7452
b0196	405	155	43.8629	54.2882	49.0755	76.2433	53.3394	64.7913	70.5152	67.1636	68.8394	51.6416	50.7305	51.1861	67.8809	70.6412	69.261	51.0662	49.1343	50.1002
b0197	816	566	49.7373	68.3001	59.0187	74.0698	32.1165	53.0931	57.0544	61.1476	59.101	62.6452	59.5716	61.1084	50.8529	48.469	49.661	23.0032	25.9178	24.4605
b0198	654	404	11.4286	14.9246	13.1766	35.3845	11.4654	23.4249	15.0406	15.6068	15.3237	18.4586	17.2446	17.8516	18.7826	18.2663	18.5245	12.0752	15.0411	13.5581
b0199	1032	782	6.39156	7.88123	7.1364	28.4692	10.4518	19.4605	9.01651	9.77086	9.39368	12.7348	12.6093	12.6721	11.2357	11.844	11.5398	8.22828	8.8831	8.55569
b0200	576	326	48.2416	43.7807	46.0112	40.5154	28.7064	34.6109	39.3886	42.3572	40.8729	33.2815	32.5625	32.922	37.513	34.8753	36.1942	24.313	24.7573	24.5352
b0201	1542	1292	1.76256	4.50504	3.1338	2.69925	2.17607	2.43766	4.21576	2.51971	3.36773	2.50006	2.933	2.71653	1.87247	3.22568	2.54908	1.90084	10.2121	6.05648
b0202	77	3.008	1.65566	0	0.827831	0	0	0	0	0	0	1.73227	0	0.866134	0	0	0	0	0	0
b0203	76	2.99	0	0	0	1.98726	7.50613	4.74669	6.39109	0	3.19554	0	0	0	0	0	0	6.0032	2.98448	4.49384
b0204	2904	2654	2.01235	3.65591	2.83413	2.39956	2.70551	2.55254	3.37586	2.65997	3.01792	2.30575	3.17171	2.73873	2.38656	2.75585	2.57121	1.55805	6.17931	3.86868
b0205	120	4.038	2.7756	1.18145	1.97853	4.04678	0	2.02339	0.788761	1.38995	1.08936	1.93602	0	0.968009	1.13695	2.78616	1.96156	0.381029	5.80123	3.09113
b0206	77	3.008	6.62265	2.11423	4.36844	11.8502	4.47596	8.16308	6.35176	2.17643	4.26409	8.66134	5.22765	6.9445	4.57785	1.66196	3.11991	9.54601	37.0764	23.3112
b0207	804	554	3.29054	4.61523	3.95289	5.24442	5.4687	5.35656	10.9337	10.7429	10.8383	5.53105	4.96775	5.2494	1.91411	1.73275	1.82343	4.56811	3.9139	4.241
b0208	915	665	3.64008	3.64402	3.64205	3.24328	4.04967	3.64647	3.18948	3.8989	3.54419	4.0436	4.39868	4.22114	2.87859	2.23296	2.55577	3.15785	2.85806	3.00795
b0209	801	551	23.3762	20.2237	21.7999	48.1038	19.4035	33.7536	28.4021	29.695	29.0486	17.5347	16.9252	17.23	28.2431	28.8005	28.5218	19.0755	19.7003	19.3879
b0210	624	374	9.58864	10.1016	9.84514	23.2578	6.58856	14.9232	9.63071	10.6614	10.1461	7.56603	6.60175	7.08389	11.5623	11.4298	11.4961	6.47872	6.51334	6.49603
b0211	1359	1109	128.943	105.212	117.077	29.8952	35.2474	32.5713	169.044	164.293	166.669	84.7517	85.113	84.9323	103.02	107.787	105.404	34.2105	28.9415	31.576
b0212	756	506	14.2631	17.8553	16.0592	7.92596	6.22696	7.07646	17.2389	18.2835	17.7612	11.4008	12.3077	11.8543	11.9481	13.7245	12.8363	5.77826	4.76131	5.26978
b0213	723	473	9.38238	8.83449	9.10843	7.49915	6.64717	7.07316	10.463	11.1707	10.8169	7.13927	7.09852	7.1189	9.22963	10.8451	10.0373	6.01064	4.00405	5.00734
b0214	468	218	30.2273	25.8205	28.0239	32.7057	21.7419	27.2238	31.9053	33.1575	32.5314	19.4345	20.4156	19.925	30.2597	33.6793	31.9695	24.0081	18.9103	21.4592
b0215	732	482	29.7296	30.9174	30.3235	34.5398	19.4993	27.0196	40.357	39.9975	40.1773	28.8996	29.2343	29.0669	30.8862	32.4255	31.6559	16.1759	19.0494	17.6127
b0216	77	3.008	6.62265	2.11423	4.36844	11.8502	4.47596	8.16308	6.35176	2.17643	4.26409	8.66134	5.22765	6.9445	4.57785	1.66196	3.11991	9.54601	37.0764	23.3112
b0217	786	536	1.36599	2.06472	1.71536	1.42996	2.78849	2.10922	0.998187	1.31925	1.15872	1.19586	1.61372	1.40479	0.873575	1.93086	1.40222	2.45117	2.69689	2.57403
b0218	357	107.001	0.279293	0	0.139647	0.832918	0.125841	0.47938	0	0.18357	0.091785	0	0	0	0	0	0	0.100645	0	0.0503225
b0219	771	521	17.6669	13.8437	15.7553	14.8481	8.29618	11.5722	13.9919	15.1935	14.5927	9.54224	9.11592	9.32908	14.1946	17.9644	16.0795	9.03279	9.22276	9.12777
b0220	474	224	42.8924	42.5061	42.6992	85.7809	12.5635	49.1722	66.1108	75.0612	70.586	27.1496	31.1019	29.1257	54.7792	60.8001	57.7897	13.2209	14.4601	13.8405
b0221	2445	2195	1.15726	0.873635	1.01545	1.34801	1.39866	1.37333	1.90646	1.69129	1.79887	1.22505	1.3183	1.27168	0.821908	0.819999	0.820954	0.807067	1.18906	0.998064
b0222	579	329	81.456	87.5169	84.4864	74.1699	76.5344	75.3522	94.0307	87.8824	90.9565	70.1377	73.7089	71.9233	73.6302	77.5944	75.6123	67.724	62.285	65.0045
b0223	768	518	25.4279	33.2442	29.336	25.0164	19.9508	22.4836	23.8852	24.1356	24.0104	23.2543	21.5708	22.4126	24.9113	23.932	24.4217	15.2492	13.9272	14.5882
b0224	741	491	45.5573	56.8735	51.2154	81.445	35.6785	58.5618	71.5096	72.9881	72.2489	42.0772	44.2007	43.1389	74.2155	73.0865	73.651	30.9254	31.9076	31.4165
b0225	279	34.644	159.154	192.77	175.962	135.316	41.5881	88.4521	221.175	205.812	213.494	107.402	125.743	116.573	125.617	153.265	139.441	26.7331	16.6129	21.673
b0226	261	24.25	147.883	89.6998	118.791	207.28	46.6422	126.961	270.272	263.246	266.759	128.293	132.945	130.619	177.186	179.371	178.279	67.945	54.0902	61.0176
b0227	750	500	1.04596	0.915882	0.980922	1.53292	0.8887	1.21081	0.917191	1.57137	1.24428	0.969288	0.503247	0.736267	1.23945	1.40992	1.32468	0.92614	0.642459	0.7843
b0228	498	248	6.50713	6.77064	6.63888	6.39673	5.91815	6.15744	4.31474	5.38576	4.85025	3.46714	3.10725	3.2872	5.83074	5.20132	5.51603	3.64759	3.2382	3.44289
b0229	1713	1463	0.142989	0.208677	0.175833	0.243672	0.184076	0.213874	0.339584	0.302084	0.320834	0.149605	0.182741	0.166173	0.160026	0.256308	0.208167	0.147219	0.082338	0.114779
b0230	756	506	0.354363	0.377093	0.365728	0.880663	0.612052	0.746358	0.490921	0.698734	0.594827	0.370759	0.43512	0.40294	0.816501	0.741065	0.778783	0.638482	0.132258	0.38537
b0231	1056	806	5.41334	4.04818	4.73076	4.64413	2.57274	3.60844	7.68119	7.1404	7.4108	4.18967	4.03893	4.1143	3.86153	3.73118	3.79635	2.04425	1.59419	1.81922
b0232	294	46.126	5.83105	10.7554	8.29324	24.3454	14.5961	19.4708	26.0985	19.5886	22.8436	18.9804	13.297	16.1387	19.4069	14.6331	17.02	7.93804	13.3481	10.6431
b0233	399	149	5.41533	6.40298	5.90916	9.09175	7.22961	8.16068	7.95104	7.3823	7.66667	3.35757	5.80507	4.58132	5.82292	6.64392	6.23342	3.61378	2.87454	3.24416
b0234	453	203	2.57626	2.06788	2.32207	4.03907	3.78085	3.90996	2.72973	5.0315	3.88062	2.69546	2.94387	2.81967	2.37442	2.51217	2.4433	3.23602	3.89009	3.56306
b0235	207	9.766	0	0	0	1.82517	0	0.912586	1.9566	0	0.978302	3.20166	0	1.60083	1.41017	0	0.705083	2.20542	0	1.10271
b0236	501	251	0.059531	0.152039	0.105785	0.426086	0.053646	0.239866	0.304512	0.704302	0.504407	0.56057	0.125311	0.34294	0.164601	0.298788	0.231694	0.214523	0.266625	0.240574
b0237	1458	1208	104.46	140.5	122.48	95.9106	73.1889	84.5497	150.429	146.78	148.605	64.0618	64.3119	64.1869	109.01	104.41	106.71	51.4205	57.4605	54.4405
b0238	459	209	255.02	246.682	250.851	276.068	247.849	261.959	299.148	264.841	281.994	246.399	249.517	247.958	312.663	306.514	309.588	171.378	162.28	166.829
b0239	1245	995	17.1649	20.1356	18.6502	20.6013	9.29704	14.9492	21.8543	21.4978	21.6761	13.6382	13.245	13.4416	14.699	14.0193	14.3591	8.19315	9.33556	8.76435
b0240	402	152	265.619	293.745	279.682	671.472	292.601	482.036	611.712	614.981	613.347	526.094	530.251	528.172	276.339	293.964	285.151	251.55	215.65	233.6
b0241	1056	806	0.16685	0.40245	0.28465	0.165862	0.150355	0.158109	0.877173	0.560509	0.718841	0.669183	0.487794	0.578488	0.45279	0.29775	0.37527	0.35407	0.157758	0.255914
b0242	1104	854	39.2104	45.1551	42.1828	45.5216	33.8521	39.6869	45.5329	45.3334	45.4332	39.5968	36.867	38.2319	40.9763	39.3157	40.146	28.5998	30.0604	29.3301
b0243	1254	1004	44.5441	52.2064	48.3752	43.3188	29.3712	36.345	43.7832	41.6125	42.6978	41.1163	36.8883	39.0023	40.1902	38.7378	39.464	23.3562	25.1427	24.2495
b0244	76	2.99	0	0	0	0	0	0	0	0	0	0	0	0	0	0	0	3.60192	0	1.80096
b0245	342	92.011	0	0	0	0.096862	0	0.048431	0	0	0	0.169912	0	0.084956	0	0.081508	0.040754	0.058521	0	0.0292605
b0246	318	68.234	0	0	0	0.261226	0.197337	0.229281	0	1.15145	0.575727	1.03103	0	0.515513	0	0.109909	0.0549545	0.315649	0.098078	0.206864
b0247	477	227	0	0.084057	0.0420285	0.039261	0.177953	0.108607	0.084177	0.259588	0.171882	0	0.242479	0.12124	0.182004	0.528604	0.355304	0.047441	0	0.0237205
b0248	459	209	0.285977	0.45648	0.371229	0.042643	0	0.0213215	0.319993	0.187964	0.253978	0	0.150493	0.0752465	0	0.035883	0.0179415	0.15458	0.03202	0.0933
b0249	240	16.366	5.02157	1.16589	3.09373	0	0.822755	0.411378	1.16756	3.60057	2.38406	0.477629	0.960928	0.719279	2.52445	0	1.26223	2.63207	0	1.31604
b0250	468	218	11.1725	9.80302	10.4877	6.70467	5.83696	6.27081	9.90468	10.5419	10.2233	5.45027	5.19406	5.32217	7.01217	6.53633	6.77425	5.97733	7.30625	6.64179
b0251	444	194	1.61747	0.59013	1.1038	2.06729	1.94342	2.00536	1.47743	1.97434	1.72589	1.53113	1.78341	1.65727	1.56173	2.2808	1.92127	1.5543	1.24187	1.39808
b0252	822	572	0.235106	0.36694	0.301023	0.436267	0.223634	0.32995	0.267247	0.343395	0.305321	0.5193	0.632358	0.575829	0.288916	0.367112	0.328014	0.056481	0	0.0282405
b0253	864	614	3.01766	3.82239	3.42003	3.19333	2.43425	2.81379	4.45027	4.15877	4.30452	2.95359	2.5357	2.74465	3.25226	3.31007	3.28117	2.31517	2.1254	2.22029
b0254	894	644	0.487249	0.829604	0.658427	1.17631	0.616804	0.896559	0.845625	1.09801	0.971818	0.509794	0.6105	0.560147	0.673614	0.803526	0.73857	0.685608	0.675463	0.680535
b0256	1152	902	8.07952	9.51802	8.79877	7.26987	5.36651	6.31819	7.7	7.98858	7.84429	6.74122	5.61877	6.17999	7.09143	8.53362	7.81253	3.91777	4.07516	3.99646
b0258	1108	858	5.59901	5.03709	5.31805	7.18801	1.78907	4.48854	4.0087	3.81168	3.91019	4.37306	3.65668	4.01487	4.21336	4.02075	4.11705	1.83877	1.16998	1.50438
b0259	1017	767	23.7199	29.0204	26.3702	15.4601	18.0244	16.7422	18.0738	17.4018	17.7378	18.6825	17.9011	18.2918	13.5563	12.5135	13.0349	12.901	15.1893	14.0452
b0260	1404	1154	0.751	0.677917	0.714458	1.56004	0.455061	1.00755	1.10112	1.20849	1.1548	0.772201	0.599623	0.685912	0.739898	0.740859	0.740379	0.569249	0.463936	0.516593
b0261	933	683	5.07557	6.64898	5.86227	4.72365	4.31752	4.52059	7.72159	5.95305	6.83732	3.84547	3.31568	3.58058	4.49646	4.76547	4.63096	3.73685	2.4104	3.07362
b0262	1047	797	1.10614	0.742167	0.924155	0.939314	0.506844	0.723079	0.982979	1.23226	1.10762	1.09848	0.789283	0.943879	0.81213	0.846878	0.829504	0.6756	0.755715	0.715657
b0263	348	98.004	1.37219	1.75225	1.56222	2.18251	1.64872	1.91562	2.53464	2.00422	2.26943	2.87137	3.85121	3.36129	2.95094	2.29569	2.62331	0.659302	0	0.329651
b0264	504	254	9.4355	7.5735	8.5045	12.4934	9.00381	10.7486	14.806	13.2221	14.014	11.6354	9.41695	10.5262	10.4372	11.2663	10.8517	7.46404	7.02692	7.24548
b0265	276	32.649	16.9722	15.7045	16.3384	31.7357	19.1595	25.4476	36.5276	35.2215	35.8746	27.6279	31.7635	29.6957	36.3726	26.1594	31.266	23.5588	17.35	20.4544
b0266	309	59.592	13.0386	12.4874	12.763	21.2367	9.49006	15.3634	25.6518	25.3799	25.5158	25.7096	23.2232	24.4664	19.8744	20.8907	20.3825	11.2041	11.6793	11.4417
b0267	1155	905	0.082554	0.168671	0.125612	0.098479	0.148786	0.123633	0.10557	0.195337	0.150453	0.069099	0.173773	0.121436	0.060869	0.18231	0.12159	0.071397	0	0.0356985
b0268	909	659	1.83661	3.01125	2.42393	0.13524	5.92548	3.03036	0.376944	0.596121	0.486532	0.450743	0.548875	0.499809	0.334365	0.136563	0.235464	4.13441	4.8745	4.50445
b0269	1968	1718	2.27874	2.5767	2.42772	0.788516	7.14797	3.96824	1.06774	0.994686	1.03121	1.00099	0.851316	0.926154	1.01804	0.7421	0.880072	5.79198	5.5782	5.68509
b0270	1383	1133	0.329707	0.6568	0.493254	0.519163	0.808146	0.663655	0.455357	0.658785	0.557071	0.441551	0.499694	0.470622	0.255256	0.370676	0.312966	0.54178	0.484348	0.513064
b0271	1611	1361	0.60384	1.1356	0.86972	0.63519	0.395743	0.515467	1.12318	1.29168	1.20743	0.620293	0.693305	0.656799	0.708314	0.363683	0.535999	0.340242	0.771997	0.556119
b0272	759	509	8.24909	7.87227	8.06068	14.883	13.7297	14.3064	14.9787	15.899	15.4388	13.0844	12.4514	12.7679	10.4978	9.98961	10.2437	13.6253	11.7542	12.6898
b0273	1005	755	2.79055	4.01836	3.40445	7.57841	1.8548	4.71661	3.54323	4.39673	3.96998	2.94037	2.97866	2.95951	5.05265	4.29115	4.6719	1.69738	1.75506	1.72622
b0274	504	254	9.4355	7.5735	8.5045	12.4934	9.00381	10.7486	14.806	13.2221	14.014	11.6354	9.41695	10.5262	10.4372	11.2663	10.8517	7.46404	7.02692	7.24548
b0275	276	32.649	16.9722	15.7045	16.3384	31.7357	19.1595	25.4476	36.5276	35.2215	35.8746	27.6279	31.7635	29.6957	36.3726	26.1594	31.266	23.5588	17.35	20.4544
b0276	828	578	2.92125	2.34384	2.63255	2.28204	1.14151	1.71178	2.21496	2.2089	2.21193	1.2442	1.46925	1.35673	2.64473	2.24468	2.44471	1.52779	1.29677	1.41228
b0277	627	377	1.38722	1.46776	1.42749	1.65481	1.35723	1.50602	3.90273	4.89752	4.40012	1.78315	1.58516	1.68416	1.69863	2.00917	1.8539	1.19974	1.15384	1.17679
b0278	699	449	1.16477	1.74235	1.45356	1.42915	0.779719	1.10443	2.55343	2.05609	2.30476	1.1142	1.08579	1.1	1.28822	0.801736	1.04498	0.863444	0.864481	0.863962
b0279	855	605	0.271678	0.283848	0.277763	0.176773	0.556411	0.366592	0.347421	0.357131	0.352276	0.826905	0.571872	0.699388	0.022763	0.173544	0.0981535	0.160201	0.088493	0.124347
b0280	441	191	36.2214	39.96	38.0907	45.4481	54.5656	50.0068	59.3253	61.189	60.2572	103.788	104.486	104.137	42.3965	55.4419	48.9192	64.3889	59.2144	61.8016
b0281	1401	1151	5.38754	7.27759	6.33256	6.40354	7.66847	7.036	10.1268	9.19821	9.66252	15.3145	13.5062	14.4103	5.78505	5.5188	5.65193	6.76458	6.93648	6.85053
b0283	957	707	1.18355	0.701701	0.942625	1.76481	0.152364	0.958588	1.2027	1.13908	1.17089	0.729719	0.556099	0.642909	0.759681	1.29413	1.0269	0.304641	0.151452	0.228047
b0284	2199	1949	0.444666	0.685306	0.564986	0.914552	0.162356	0.538454	1.13237	0.816325	0.974348	0.393048	0.355036	0.374042	0.508753	0.619513	0.564133	0.187865	0.212889	0.200377
b0285	957	707	0.338157	0.431816	0.384987	0.920224	0.190455	0.555339	0.864867	0.750126	0.807496	0.287465	0.289171	0.288318	0.545412	0.466735	0.506073	0.152321	0.056794	0.104557
b0286	690	440	0.815035	0.867313	0.841174	1.29634	0.091808	0.694071	1.34626	1.33924	1.34275	0.852746	0.35742	0.605083	0.907677	0.749958	0.828817	0.220276	0.182517	0.201397
b0287	615	365	53.6285	68.273	60.9508	208.865	12.3584	110.612	39.4727	36.8089	38.1408	44.9736	53.2115	49.0925	90.8552	86.6663	88.7608	11.5362	11.6977	11.617
b0288	330	80.056	2.14646	3.45599	2.80122	5.00967	0.672787	2.84123	1.31277	1.96285	1.63781	2.34341	2.94665	2.64503	1.89228	0.936792	1.41454	0.941635	0.83595	0.888792
b0289	711	461	2.39855	1.61422	2.00638	2.51323	0.949278	1.73125	2.73566	2.21561	2.47563	1.39041	1.60335	1.49688	1.97165	1.9847	1.97818	1.09793	1.56782	1.33288
b0290	1644	1394	0.911116	1.19084	1.05098	1.62391	0.656836	1.14037	1.52152	1.14133	1.33143	0.773833	0.676892	0.725363	1.16081	1.0975	1.12915	0.50987	0.49928	0.504575
b0291	2526	2276	0.397192	0.335341	0.366266	0.516882	0.183401	0.350141	0.772386	0.66452	0.718453	0.470521	0.442221	0.456371	0.502218	0.537096	0.519657	0.222384	0.15878	0.190582
b0292	669	419	0.499265	0.592008	0.545636	0.170163	0.192818	0.18149	1.1401	1.31261	1.22635	0.559678	0.487933	0.523806	0.755962	1.21711	0.986538	0.308422	0.31944	0.313931
b0293	588	338	4.4208	6.20976	5.31528	2.05669	1.47399	1.76534	7.32102	6.82828	7.07465	5.31915	4.18752	4.75334	10.125	11.4934	10.8092	0.700945	2.01956	1.36025
b0294	591	341	0.262914	0.447645	0.35528	0.209086	0.592308	0.400697	1.51296	1.78565	1.64931	0.183386	0.046119	0.114752	0.767336	0.483844	0.62559	0.315808	0.392509	0.354158
b0295	228	13.36	11.1848	5.71305	8.44891	14.6765	11.087	12.8817	10.0121	7.35139	8.68175	5.85114	5.88587	5.8685	7.21595	28.0683	17.6421	16.1219	20.0375	18.0797
b0296	264	25.725	1.1617	6.67558	3.91864	4.15738	5.23431	4.69584	2.97117	1.5271	2.24913	0.607728	3.05668	1.8322	2.14138	1.74919	1.94528	13.8147	18.2104	16.0125
b0297	872	622	0.048046	0.061353	0.0546995	0.114628	0	0.057314	0.122882	0.284212	0.203547	0	0.101135	0.0505675	0.110705	0	0.0553525	0.017314	0	0.008657
b0298	300	51.326	13.3628	14.7218	14.0423	19.7258	10.0742	14.9	17.9445	18.2164	18.0805	15.2908	12.6239	13.9574	17.0651	19.8136	18.4394	13.3025	9.80525	11.5539
b0299	867	617	2.55496	2.84822	2.70159	2.79936	2.00777	2.40356	3.03501	2.48306	2.75904	2.38939	2.37299	2.38119	2.31908	2.29728	2.30818	1.29333	1.35581	1.32457
b0300	684	434	2.44448	2.94567	2.69507	3.32671	1.86154	2.59413	3.56627	3.21335	3.38981	2.80974	2.10169	2.45572	2.03084	2.5229	2.27687	1.88583	2.37468	2.13025
b0301	594	344	0.347495	0.499209	0.423352	0.569973	0.704572	0.637273	2.47184	2.91207	2.69195	1.22706	1.82866	1.52786	1.48125	0.741237	1.11125	0.469581	0.778172	0.623876
b0303	237	15.531	1.92422	0	0.962111	5.73849	0	2.86925	7.38206	5.05892	6.22049	4.02651	6.07561	5.05106	6.20714	6.7604	6.48377	4.16042	0	2.08021
b0304	1326	1076	0.874875	0.851192	0.863034	1.62343	0.100113	0.861772	2.3974	2.55567	2.47654	0.50853	0.526164	0.517347	1.13911	0.975781	1.05744	0.060051	0.385615	0.222833
b0305	855	605	0.691545	0.283848	0.487696	0.854403	0.645437	0.74992	1.64235	2.27265	1.9575	0.878587	1.01377	0.946179	1.18368	0.979283	1.08148	1.05021	0.464588	0.757397
b0306	720	470	1.17631	2.23287	1.70459	0.682645	2.75033	1.71649	1.01639	0.835838	0.926114	0.698526	0.468448	0.583487	1.96319	1.468	1.7156	2.10799	2.16431	2.13615
b0307	1428	1178	2.14367	2.46205	2.30286	1.75523	3.00623	2.38072	1.80051	1.99256	1.89654	1.14134	1.21486	1.1781	1.80037	1.68072	1.74054	1.94721	3.1473	2.54725
b0308	696	446	3.58481	4.44935	4.01708	2.79759	3.41157	3.10458	1.71374	3.1269	2.42032	1.68255	3.24403	2.46329	3.08781	2.01782	2.55282	2.60776	3.30112	2.95444
b0310	669	419	0.106985	0.455391	0.281188	0.425408	0.867682	0.646545	0.820875	1.07821	0.949543	0.59699	0.563	0.579995	0.131472	0	0.065736	0.56544	0.415273	0.490356
b0311	1671	1421	2.45008	4.31032	3.3802	6.30948	5.36332	5.8364	11.04	9.77271	10.4063	7.21723	7.59209	7.40466	1.04669	1.04498	1.04583	3.68316	4.62478	4.15397
b0312	1473	1223	3.01778	6.70873	4.86326	10.8289	11.2632	11.046	20.2799	18.0682	19.1741	14.5599	14.8263	14.6931	2.09446	1.52076	1.80761	8.81425	12.2464	10.5303
b0313	588	338	6.6312	9.25818	7.94469	21.6743	34.619	28.1466	41.7213	42.2481	41.9847	30.0648	32.2904	31.1776	4.15594	4.30449	4.23022	31.0965	27.4819	29.2892
b0314	2034	1784	2.26145	3.70066	2.98106	9.34193	9.32144	9.33169	11.8034	11.913	11.8582	10.2092	9.51169	9.86045	2.03796	1.67731	1.85764	8.09491	8.85301	8.47396
b0315	1089	839	3.04545	2.63812	2.84179	3.59042	3.14561	3.36801	8.51782	7.46825	7.99303	2.70189	3.95505	3.32847	2.79044	3.57548	3.18296	2.61846	2.24937	2.43392
b0316	933	683	2.84407	3.07306	2.95856	3.51012	3.45007	3.4801	3.30126	3.24973	3.2755	2.24319	2.74004	2.49162	3.75041	4.04077	3.89559	3.48457	2.15564	2.82011
b0317	498	248	0.48201	0.692451	0.58723	0.287494	0.542949	0.415222	0.154098	0.554417	0.354258	0.378234	0.317066	0.34765	0.277654	0.483844	0.380749	0.347389	0.05397	0.20068
b0318	606	356	1.67891	2.19752	1.93821	1.9527	0.605175	1.27894	2.41536	1.82076	2.11806	1.09787	1.72284	1.41036	2.12764	1.85383	1.99074	0.968006	0.676747	0.822376
b0319	864	614	0.146016	0.248611	0.197314	0.232242	0.109651	0.170947	0.40457	0.57583	0.4902	0.280082	0.204905	0.242494	0.224294	0.415286	0.31979	0.105235	0	0.0526175
b0320	1548	1298	0.241748	0.279304	0.260526	0.439436	0.176354	0.307895	0.515243	0.635572	0.575407	0.156578	0.218087	0.187333	0.265248	0.254223	0.259736	0.116153	0.072182	0.0941675
b0321	1419	1169	0.268425	0.310126	0.289276	0.289707	0.149741	0.219724	0.474026	0.386459	0.430243	0.200603	0.242153	0.221378	0.306299	0.423415	0.364857	0.128971	0.01145	0.0702105
b0323	951	701	0.319735	0.258585	0.28916	0.127137	0.134459	0.130798	0.51791	0.308223	0.413067	0.312227	0.168258	0.240242	0.098229	0.256761	0.177495	0.076812	0.420057	0.248435
b0324	1383	1133	3.3762	3.99132	3.68376	6.43448	2.21052	4.3225	4.60417	4.07406	4.33912	3.29784	3.49785	3.39785	3.70729	3.53466	3.62097	2.20514	1.84289	2.02401
b0325	1050	800	13.392	14.7161	14.0541	37.2646	2.20492	19.7347	51.9742	45.7909	48.8825	8.46173	9.71109	9.08641	16.5088	12.2056	14.3572	1.44036	1.42211	1.43124
b0326	816	566	0.0528	0.033712	0.043256	0.157461	0	0.0787305	0.6752	0.624663	0.649931	0.193349	0.416779	0.305064	0.194652	0.159002	0.176827	0.095133	0.189181	0.142157
b0327	246	18.23	7.37675	5.23327	6.30501	13.1995	11.0792	12.1394	19.9149	18.3166	19.1157	7.71807	7.76388	7.74097	18.1302	18.9234	18.5268	10.633	13.2154	11.9242
b0328	672	422	1.20388	0.67823	0.941056	0.380146	1.08487	0.732508	0.52072	0.698182	0.609451	0.22228	0.316765	0.269522	0.195806	0.284344	0.240075	1.18664	0.792924	0.989781
b0329	276	32.649	207.324	157.796	182.56	348.317	11.1355	179.726	328.334	371.201	349.767	65.1229	62.1376	63.6303	167.038	174.576	170.807	13.5237	17.6281	15.5759
b0330	1587	1337	0.067056	0.042814	0.054935	0.346627	0.140996	0.243811	0.571672	0.514193	0.542933	0.239709	0.294063	0.266886	0.103004	0.179496	0.14125	0.22553	0.005005	0.115267
b0331	891	641	0.139866	0	0.069933	0.083423	0.210065	0.146744	0.08943	0.153215	0.121322	0.146337	0.245343	0.19584	0.042969	0.0234	0.0331845	0.084002	0	0.042001
b0333	1170	920	0.064967	0.1037	0.0843335	0.077498	0.087816	0.082657	0.041539	0.064051	0.052795	0.118952	0.128205	0.123578	0.149692	0.065214	0.107453	0.070233	0.101839	0.086036
b0334	1452	1202	0.09945	0.126994	0.113222	0.118633	0.112023	0.115328	0.095382	0.032683	0.0640325	0.084542	0.013084	0.048813	0.045829	0.124785	0.085307	0.071674	0.066811	0.0692425
b0335	1887	1637	0.392498	0.314712	0.353605	0.511763	0.271442	0.391603	0.420216	0.287973	0.354094	0.362908	0.345848	0.354378	0.420637	0.476454	0.448545	0.388134	0.237112	0.312623
b0336	1260	1010	103.013	153.611	128.312	58.4506	2.37306	30.4118	45.3866	52.2754	48.831	103.445	94.7481	99.0967	118.559	110.875	114.717	2.70826	2.00106	2.35466
b0337	1284	1034	107.804	169.015	138.41	82.1415	7.82645	44.984	66.5644	68.4057	67.485	140.567	128.793	134.68	149.544	140.853	145.198	6.01984	7.76667	6.89326
b0338	900	650	2.1379	3.05294	2.59542	4.3876	3.00376	3.69568	3.88042	4.26084	4.07063	2.94635	2.80657	2.87646	2.75433	2.88445	2.81939	2.28635	2.57395	2.43015
b0339	660	410	0.145779	0.465387	0.305583	0.521696	0.262735	0.392215	1.11853	0.574893	0.84671	0.41944	0.594537	0.506988	0.167947	0.603624	0.385786	0.052532	0	0.026266
b0340	471	221	1.01418	0.777049	0.895616	1.85505	0.731139	1.29309	1.03755	1.95533	1.49644	1.20259	1.70785	1.45522	2.11872	1.561	1.83986	0.38983	0.121127	0.255478
b0341	1155	905	0.825542	1.03311	0.929326	0.906002	0.729052	0.817527	1.60466	1.12861	1.36664	0.829189	0.764602	0.796895	1.11086	0.894977	1.00292	0.73777	1.03527	0.88652
b0342	612	362	0.454048	0.737935	0.595992	1.62489	1.0415	1.3332	0.897344	0.976683	0.937014	0.388683	0.304103	0.346393	0.532605	0.952985	0.742795	0.624725	0.332765	0.478745
b0343	1254	1004	0.223242	0.380097	0.301669	0.301811	0.362111	0.331961	0.266448	0.469534	0.367991	0.233571	0.187966	0.210768	0.150885	0.313727	0.232306	0.375416	0.453262	0.414339
b0344	3075	2825	0.264466	0.584246	0.424356	0.561554	1.04623	0.803892	0.270558	0.333743	0.30215	0.138351	0.289478	0.213915	0.204747	0.323875	0.264311	0.655674	0.938103	0.796888
b0345	1083	833	7.2828	7.87974	7.58127	10.7204	7.71053	9.21549	9.97845	9.62066	9.79955	9.68425	8.6656	9.17492	8.05138	6.55425	7.30281	6.95529	7.27876	7.11702
b0346	834	584	0.997859	1.11087	1.05437	4.27302	4.08105	4.17703	3.79545	3.49792	3.64669	4.04227	3.77004	3.90616	0.495214	0.462303	0.478758	2.76603	3.25446	3.01025
b0347	1665	1415	0.084479	0.107878	0.0961785	0.188953	0.218868	0.20391	0.432128	0.319272	0.3757	0.419844	0.322309	0.371076	0.077861	0.0106	0.0442305	0.136992	0.094591	0.115792
b0348	945	695	0.042999	0.109818	0.0764085	0.256469	0.193743	0.225106	0.054987	0.226097	0.140542	0.157461	0.090512	0.123986	0.059446	0.086326	0.072886	0.139456	0	0.069728
b0349	867	617	0.460136	0.494804	0.47747	0.491116	0.30553	0.398323	0.650358	0.477525	0.563941	0.405411	0.433306	0.419359	0.290165	0.072929	0.181547	0.069816	0.130158	0.099987
b0350	810	560	0.133413	0.477022	0.305217	0.636593	0.216404	0.426499	0.750677	0.596281	0.673479	0.390842	0.336996	0.363919	0.418068	0.214274	0.316171	0.173074	0.071703	0.122388
b0351	951	701	0.596839	0.626049	0.611444	0.610258	0.422587	0.516423	0.763236	0.504364	0.6338	0.669059	0.493555	0.581307	0.491143	0.256761	0.373952	0.168987	0.32459	0.246788
b0352	1014	764	0.48895	0.424575	0.456763	0.536605	0.370115	0.45336	0.550235	0.642742	0.596488	0.286481	0.349935	0.318208	0.37854	0.294486	0.336513	0.183243	0.473014	0.328128
b0353	1212	962	0.730029	1.13057	0.9303	0.611447	0.37792	0.494683	0.754792	0.775887	0.765339	0.812561	0.735646	0.774104	0.515363	0.67044	0.592901	0.268667	0.500877	0.384772
b0354	540	290	30.3483	37.5696	33.959	26.3067	20.8478	23.5772	30.9684	30.8179	30.8931	29.9735	28.0907	29.0321	27.2109	27.7743	27.4926	19.7557	15.1845	17.4701
b0355	834	584	4.9893	8.11918	6.55424	4.92924	10.6522	7.79073	5.87314	6.70996	6.29155	4.96583	5.34538	5.15561	5.22332	4.86702	5.04517	7.30231	9.96966	8.63599
b0356	1110	860	13.5349	18.7259	16.1304	18.8195	21.325	20.0723	21.5522	22.6114	22.0818	18.5423	16.0191	17.2807	16.2217	15.5224	15.8721	14.6259	18.7228	16.6744
b0357	276	32.649	35.6982	45.5855	40.6418	79.1629	52.7904	65.9767	60.8675	78.8125	69.84	49.321	51.0588	50.1899	57.7884	45.4816	51.635	79.493	72.1524	75.8227
b0358	774	524	0.826959	0.254897	0.540928	1.29262	0.513937	0.903281	1.27631	0.974612	1.12546	0.656376	0.810333	0.733355	0.814735	0.629735	0.722235	0.390481	0.689662	0.540072
b0360	366	116	14.792	11.624	13.208	21.3588	7.9127	14.6357	17.1451	20.1501	18.6476	12.4665	12.066	12.2662	16.4231	15.4625	15.9428	10.9083	9.88456	10.3964
b0361	906	656	5.92033	5.18471	5.55252	5.97097	3.52879	4.74988	5.98829	6.11573	6.05201	4.92721	4.68675	4.80698	5.14513	5.26075	5.20294	2.9987	2.55381	2.77626
b0363	1197	947	0.252457	0.32238	0.287419	0.319977	0.270156	0.295067	0.766747	0.705211	0.735979	0.231121	0.265706	0.248414	0.334475	0.348449	0.341462	0.466242	0.15547	0.310856
b0364	558	308	0.097028	0.495607	0.296318	0.057872	0.043718	0.050795	0.744473	0.57396	0.659216	0.050759	0.30636	0.17856	0.178853	0.194794	0.186824	0.104893	0	0.0524465
b0365	963	713	0.502967	0.802842	0.652904	0.674985	0.056656	0.36582	1.91617	1.32234	1.61926	1.51294	1.54397	1.52845	0.849864	0.967687	0.908775	0.030208	0	0.015104
b0366	768	518	0.490384	0.699878	0.595131	1.16996	0.207956	0.688956	1.36487	2.12348	1.74417	0.784702	1.2144	0.999551	0.611483	0.723897	0.66769	0.083159	0.129195	0.106177
b0367	828	578	0.620442	0.297107	0.458774	0.832637	0.163073	0.497855	1.02483	1.05347	1.03915	0.351622	0.843461	0.597541	0.643313	0.596852	0.620082	0.093158	0.13894	0.116049
b0368	852	602	0.90597	1.20444	1.05521	1.36201	0.514449	0.938231	1.52357	1.7293	1.62643	1.27251	1.64579	1.45915	0.800678	1.10874	0.954709	0.393554	0.422436	0.407995
b0369	975	725	32.7906	38.7013	35.746	49.6631	31.9449	40.804	50.5246	50.5007	50.5127	36.7014	33.6438	35.1726	28.4646	31.0534	29.759	29.9454	30.5906	30.268
b0372	867	617	2.55496	2.84822	2.70159	2.79936	2.00777	2.40356	3.03501	2.48306	2.75904	2.38939	2.37299	2.38119	2.31908	2.29728	2.30818	1.29333	1.35581	1.32457
b0373	300	51.326	13.3628	14.7218	14.0423	19.7258	10.0742	14.9	17.9445	18.2164	18.0805	15.2908	12.6239	13.9574	17.0651	19.8136	18.4394	13.3025	9.80525	11.5539
b0375	624	374	0.279669	0.204074	0.241871	0	0	0	0.306548	0.525192	0.41587	0.041801	0.084099	0.06295	0.14729	0.380994	0.264142	0.172766	0	0.086383
b0376	1158	908	7.718	9.16219	8.44009	12.9562	13.1537	13.055	8.85961	8.35009	8.60485	7.35196	5.99268	6.67232	7.00716	6.52496	6.76606	10.6149	11.0997	10.8573
b0377	1221	971	4.26263	5.3057	4.78417	8.09542	3.28655	5.69099	3.85705	4.61217	4.23461	2.6083	3.69272	3.15051	4.75129	4.8195	4.7854	3.6932	2.92227	3.30774
b0378	1095	845	9.99101	10.3646	10.1778	13.2894	6.97957	10.1345	9.67845	8.90291	9.29068	6.81776	6.90476	6.86126	8.83342	8.96399	8.8987	6.53791	4.546	5.54195
b0379	309	59.592	3.25964	4.32256	3.7911	5.98217	0.451908	3.21704	6.41294	8.24021	7.32658	2.88577	0.5278	1.70679	4.15975	2.76865	3.4642	0.542135	0	0.271068
b0380	213	10.625	71.0232	35.9186	53.4709	65.4299	58.2989	61.8644	124.096	133.111	128.604	73.5737	54.7677	64.1707	64.8108	46.5878	55.6993	73.9933	37.7935	55.8934
b0381	1095	845	44.8269	47.8941	46.3605	42.3255	38.3159	40.3207	58.2742	61.4022	59.8382	43.3488	40.0699	41.7093	48.5675	45.8672	47.2174	31.5234	31.4418	31.4826
b0382	261	24.25	79.4869	47.2104	63.3487	95.5546	5.55264	50.5536	87.4641	120.688	104.076	57.3772	65.4999	61.4386	77.2349	93.3968	85.3158	13.7666	20.9737	17.3702
b0383	1416	1166	3.93421	4.58203	4.25812	3.17969	0.889208	2.03445	6.93203	6.43509	6.68356	3.11064	3.23701	3.17383	3.60236	3.24167	3.42202	0.701929	0.975718	0.838824
b0384	321	71.167	13.2275	13.2716	13.2495	18.7845	1.60823	10.1964	23.3591	25.116	24.2376	8.01813	5.74545	6.88179	12.7717	15.3854	14.0786	1.05924	2.44493	1.75209
b0385	1116	866	0.569395	0.56185	0.565623	0.555733	0.528655	0.542194	0.860529	0.861897	0.861213	0.39716	0.417678	0.407419	0.54864	0.744762	0.646701	0.273579	0.061822	0.167701
b0386	810	560	24.6815	31.5857	28.1336	37.8773	16.2544	27.0658	35.9301	33.9179	34.924	20.1842	20.9218	20.553	27.1252	24.4808	25.803	13.4998	15.4639	14.4819
b0387	459	209	30.7425	35.4229	33.0827	33.2612	23.5801	28.4207	35.9306	31.4839	33.7073	23.3383	23.7778	23.5581	33.7373	32.4384	33.0878	21.5897	18.9561	20.2729
b0388	525	275	57.5414	54.606	56.0737	84.4562	26	55.2281	39.8839	41.4986	40.6913	42.5804	40.0882	41.3343	71.6126	77.5592	74.5859	22.9871	19.7118	21.3494
b0389	192	8.045	326.905	398.473	362.689	629.26	180.77	405.015	306.408	385.779	346.093	322.597	275.64	299.119	470.772	461.459	466.116	133.866	146.413	140.139
b0390	678	428	17.3861	17.4314	17.4088	20.4483	13.3393	16.8938	16.5634	16.1543	16.3588	8.47433	9.70044	9.08738	14.2543	12.8614	13.5579	10.2407	8.91261	9.57664
b0391	285	38.947	555.924	377.976	466.95	216.019	218.849	217.434	450.638	523.5	487.069	322.334	276.196	299.265	424.677	450.206	437.442	292.822	261.872	277.347
b0392	342	92.011	8.93187	7.67295	8.30241	7.45835	4.68299	6.07067	11.0067	9.60648	10.3066	6.11682	5.98221	6.04951	10.6269	14.5084	12.5676	7.84178	3.34575	5.59377
b0393	912	662	31.0809	30.8983	30.9896	27.2081	28.7406	27.9743	44.3933	43.3938	43.8935	27.0873	24.8013	25.9443	30.0397	30.2475	30.1436	23.7668	31.6417	27.7043
b0394	909	659	7.86795	9.1206	8.49428	6.05875	3.86178	4.96026	8.0318	8.52453	8.27817	5.93083	5.48875	5.70979	7.29333	7.41991	7.35662	3.12123	4.54953	3.83538
b0396	1185	935	2.9565	3.28559	3.12104	4.72781	2.80824	3.76803	4.65953	3.52929	4.09441	2.44119	2.43886	2.44003	4.06522	4.03453	4.04987	2.45327	2.69123	2.57225
b0397	3147	2897	5.64785	6.27687	5.96236	4.92838	4.14598	4.53718	7.81937	7.89213	7.85575	5.7203	5.75425	5.73727	5.28856	5.91009	5.59933	3.36045	3.32419	3.34232
b0398	1203	953	7.66714	8.16894	7.91804	7.74332	4.99468	6.369	8.74203	8.67719	8.70961	7.30829	6.60083	6.95456	7.18207	6.35064	6.76635	5.02858	5.13332	5.08095
b0399	690	440	4.55061	3.94627	4.24844	6.72474	7.55884	7.14179	6.38386	6.83012	6.60699	4.61904	5.43278	5.02591	5.38347	6.57917	5.98132	6.09431	5.99263	6.04347
b0400	1296	1046	2.09992	1.78769	1.94381	3.66376	3.06377	3.36376	2.60317	2.74164	2.6724	2.11488	2.02971	2.07229	2.40938	1.89282	2.1511	3.01657	2.39284	2.70471
b0401	1320	1070	20.0813	30.6364	25.3589	28.0696	17.3663	22.7179	50.7884	47.49	49.1392	29.0173	29.1307	29.074	29.3581	27.9657	28.6619	14.8855	16.3116	15.5986
b0402	1374	1124	14.5568	19.5732	17.065	26.6259	16.9991	21.8125	23.3922	24.0809	23.7365	19.5282	18.4968	19.0125	17.7414	16.1067	16.9241	13.0014	13.8966	13.449
b0403	1815	1565	3.65203	4.37702	4.01453	4.40775	1.70358	3.05566	4.19402	4.72542	4.45972	2.95691	2.92422	2.94057	3.8279	3.30652	3.56721	1.31431	1.0434	1.17885
b0404	582	332	8.82136	7.87374	8.34755	12.0262	7.46261	9.74443	9.95696	12.0101	10.9835	9.27661	8.2185	8.74755	8.37914	9.62295	9.00104	5.77377	8.18393	6.97885
b0405	1071	821	19.7471	27.099	23.4231	35.063	25.7166	30.3898	27.0447	28.0876	27.5661	24.2027	22.9863	23.5945	19.542	18.9088	19.2254	19.951	21.5196	20.7353
b0406	1128	878	67.785	74.3894	71.0872	74.3233	69.6875	72.0054	67.4226	72.081	69.7518	77.1	76.8949	76.9975	58.3492	56.8533	57.6012	53.6736	61.2824	57.478
b0407	333	83.038	572.048	568.26	570.154	586.872	579.387	583.129	729.462	698.992	714.227	469.927	453.966	461.947	607.668	587.591	597.629	649.222	605.9	627.561
b0408	1848	1598	72.0372	85.1117	78.5745	80.4673	88.661	84.5641	87.0868	83.3994	85.2431	75.928	74.8139	75.371	76.8989	69.1388	73.0188	70.255	82.795	76.525
b0409	972	722	72.4971	83.8026	78.1498	72.9031	79.8304	76.3668	74.4477	75.5218	74.9847	77.757	70.9216	74.3393	69.1062	64.1723	66.6393	63.9879	71.6315	67.8097
b0410	348	98.004	70.7442	67.6563	69.2002	65.1116	42.4546	53.7831	58.2968	66.54	62.4184	45.4633	51.0286	48.2459	70.6821	62.4427	66.5624	51.5354	45.0685	48.302
b0411	885	635	172.107	217.792	194.95	133.951	377.12	255.535	166.467	158.529	162.498	248.662	238.349	243.505	229.585	196.701	213.143	257.83	310.543	284.186
b0412	540	290	4.37964	3.3556	3.86762	4.60981	2.83232	3.72107	6.52313	7.17956	6.85134	3.82755	3.30798	3.56777	3.79908	3.93081	3.86495	3.56493	1.10769	2.33631
b0413	450	200	63.1312	66.9739	65.0526	63.2774	36.7599	50.0186	77.9612	76.2117	77.0865	60.7368	50.5606	55.6487	53.2275	57.7467	55.4871	37.3687	36.5064	36.9375
b0414	1104	854	33.9789	38.9661	36.4725	33.6455	21.5852	27.6154	35.3076	34.6153	34.9614	30.7182	28.9485	29.8333	29.1237	28.0312	28.5774	17.4903	17.1147	17.3025
b0415	471	221	137.118	166.116	151.617	164.212	145.375	154.794	196.529	192.956	194.742	169.99	150.647	160.318	154.853	155.964	155.409	127.231	116.464	121.847
b0416	420	170	270.016	306.192	288.104	313.713	300.51	307.112	423.526	397.928	410.727	402.889	391.497	397.193	330.52	320.541	325.53	226.15	235.096	230.623
b0417	978	728	18.1853	21.3612	19.7732	26.9083	14.7599	20.8341	23.0978	20.1548	21.6263	16.3423	15.2944	15.8184	20.8467	17.8218	19.3342	12.2483	14.7267	13.4875
b0418	519	269	76.1557	57.2072	66.6815	66.9914	42.5979	54.7946	66.9851	61.4822	64.2337	47.6566	46.4779	47.0672	67.2712	65.9628	66.617	41.3148	39.2083	40.2615
b0419	975	725	15.7255	18.1071	16.9163	17.3452	8.0048	12.675	20.65	21.1594	20.9047	9.55271	10.6723	10.1125	13.3917	12.7855	13.0886	5.70389	5.34459	5.52424
b0420	1863	1613	26.4246	30.7329	28.5788	32.102	20.1393	26.1206	24.7885	25.2742	25.0314	27.2063	24.3989	25.8026	23.6756	24.1493	23.9125	14.5546	16.3428	15.4487
b0421	900	650	47.1372	53.0449	50.091	57.642	39.3597	48.5009	52.2534	50.0725	51.163	52.0241	46.5262	49.2751	45.3617	42.8745	44.1181	28.48	38.0533	33.2667
b0422	243	17.264	275.231	258.623	266.927	382.01	228.524	305.267	346.431	333.358	339.894	335.055	251.416	293.236	292.756	330.144	311.45	256.997	299.257	278.127
b0423	1449	1199	28.5636	36.1884	32.376	37.9981	31.063	34.5306	41.9614	38.3015	40.1314	38.4779	36.0174	37.2476	36.1922	33.77	34.9811	24.053	29.2696	26.6613
b0424	591	341	32.7986	32.9299	32.8642	28.0698	16.7031	22.3865	31.1558	30.8745	31.0152	21.9147	22.0908	22.0027	19.6478	21.4651	20.5564	10.6427	13.5023	12.0725
b0425	912	662	15.9354	16.775	16.3552	17.9862	9.29543	13.6408	16.5392	16.4081	16.4736	12.3983	10.9278	11.663	12.8147	12.2123	12.5135	8.76817	8.55237	8.66027
b0426	492	242	320.21	308.054	314.132	192.02	253.39	222.705	336.288	327.911	332.099	253.886	271.054	262.47	234.943	268.187	251.565	226.818	193.744	210.281
b0427	1365	1115	6.64028	8.69335	7.66682	17.8326	10.2528	14.0427	12.3817	12.5604	12.4711	10.7753	10.0565	10.4159	4.15002	4.47284	4.31143	8.05507	8.34284	8.19895
b0428	891	641	151.754	260.197	205.975	387.359	213.972	300.665	437.192	437	437.096	482.571	407.367	444.969	6.98251	4.96072	5.97161	150.935	181.809	166.372
b0429	330	80.056	211.379	463.818	337.599	797.317	455.14	626.228	861.175	807.221	834.198	932.483	813.865	873.174	20.471	12.1783	16.3247	331.724	446.565	389.145
b0430	615	365	87.0747	215.013	151.044	354.392	211.643	283.017	368.133	374.655	371.394	403.649	379.46	391.554	9.96087	7.27356	8.61721	136.251	179.756	158.004
b0431	1992	1742	65.0102	183.262	124.136	373.15	213.835	293.492	339.702	327.293	333.497	375.765	345.919	360.842	17.6454	13.1996	15.4225	144.195	190.127	167.161
b0432	948	698	123.349	281.388	202.369	680.246	423.38	551.813	582.853	553.724	568.289	643.332	602.427	622.88	52.8966	44.1809	48.5387	319.153	382.515	350.834
b0433	1476	1226	25.5335	28.9948	27.2642	26.0245	29.072	27.5482	21.3213	21.4526	21.387	25.1401	24.2952	24.7177	25.5101	23.453	24.4816	23.7692	23.8215	23.7953
b0434	579	329	66.4456	82.3262	74.3859	72.5445	102.769	87.6567	74.3417	78.7479	76.5448	91.3786	89.0051	90.1919	78.4022	73.7192	76.0607	88.3783	89.4609	88.9196
b0435	318	68.234	227.525	170.019	198.772	189.389	92.3535	140.871	253.433	254.471	253.952	113.413	112.473	112.943	150.362	156.73	153.546	108.82	109.651	109.235
b0436	1299	1049	413.171	550.344	481.758	336.985	591.465	464.225	421.381	414.845	418.113	502.334	492.708	497.521	389.886	378.51	384.198	450.956	508.511	479.733
b0437	624	374	171.357	200.706	186.032	136.735	128.909	132.822	176.214	183.24	179.727	131.089	139.688	135.388	137.422	140.046	138.734	102.738	131.555	117.147
b0438	1275	1025	129.874	143.805	136.839	107.469	97.6059	102.538	126.151	128.01	127.08	109.619	102.629	106.124	98.2557	103.589	100.922	77.926	103.12	90.5229
b0439	2355	2105	49.2918	56.6806	52.9862	64.3972	80.1448	72.271	58.2413	57.219	57.7301	56.9942	52.835	54.9146	50.3761	53.6407	52.0084	60.3477	80.8732	70.6105
b0440	273	30.76	4685.29	3578	4131.64	4365.78	3140.87	3753.32	3883.77	4093.85	3988.81	4211.87	3630.51	3921.19	4442.69	4726.52	4584.6	4094.09	3796.96	3945.52
b0441	1872	1622	56.1027	69.8417	62.9722	50.188	56.5254	53.3567	71.0253	71.9568	71.491	50.236	48.3623	49.2991	54.3904	48.308	51.3492	47.6641	55.4609	51.5625
b0442	372	122	10.4106	6.56883	8.48972	7.88958	9.9333	8.91144	10.3372	11.1091	10.7231	8.71385	8.76557	8.73971	6.09565	6.14719	6.12142	8.47401	4.27867	6.37634
b0443	399	149	4.61306	4.48209	4.54757	4.06736	3.70518	3.88627	4.16789	7.77778	5.97283	4.72158	4.27464	4.49811	5.36078	3.72462	4.5427	1.95144	3.23385	2.59265
b0444	696	446	15.5621	15.7011	15.6316	21.6613	17.873	19.7672	23.1783	25.3675	24.2729	12.3737	12.9056	12.6397	16.7977	17.5551	17.1764	15.9846	13.2945	14.6396
b0445	1701	1451	1.11218	1.27557	1.19387	0.417668	0.99295	0.705309	0.921827	0.561786	0.741807	0.377104	0.384762	0.380933	0.336936	0.372136	0.354536	0.578902	0.562686	0.570794
b0446	819	569	4.77944	4.35943	4.56943	4.98087	4.82758	4.90422	4.23133	5.73041	4.98087	4.34116	4.72623	4.5337	4.86486	5.56208	5.21347	3.61492	3.26969	3.44231
b0447	459	209	14.5133	11.6859	13.0996	14.8396	12.8853	13.8625	13.5311	14.7551	14.1431	12.0432	11.6632	11.8532	12.6515	10.2626	11.457	12.9847	17.227	15.1059
b0448	1773	1523	5.49421	6.01367	5.75394	5.84011	5.43734	5.63872	4.39124	5.12012	4.75568	4.76812	3.68637	4.22725	4.54835	4.74694	4.64765	5.33857	4.74567	5.04212
b0449	1782	1532	6.12517	5.18123	5.6532	4.99136	4.7462	4.86878	4.30307	4.11563	4.20935	3.18388	3.71604	3.44996	3.52382	3.89665	3.71023	3.80291	3.38109	3.592
b0450	339	89.016	28.0326	30.6524	29.3425	40.0479	0.453798	20.2509	17.1727	17.6526	17.4127	21.9534	16.6069	19.2801	2.93947	2.61173	2.7756	0.483913	0.451081	0.467497
b0451	1287	1037	15.9798	23.6993	19.8395	14.1291	1.33743	7.73324	8.42085	8.54255	8.4817	12.1813	10.3731	11.2772	2.26429	2.67584	2.47006	1.62003	1.45849	1.53926
b0452	861	611	11.6164	14.7713	13.1938	13.4924	13.5533	13.5229	14.8549	16.6042	15.7296	13.4332	12.7665	13.0998	11.2698	9.45118	10.3605	10.7514	10.6682	10.7098
b0453	573	323	31.9663	37.571	34.7687	100.16	7.56633	53.8631	72.5281	68.474	70.5011	26.0884	25.2208	25.6546	25.8378	26.3298	26.0838	7.18493	6.85803	7.02148
b0454	390	140	9.28557	8.04123	8.6634	15.7875	6.01123	10.8994	13.7852	19.2213	16.5032	9.0452	7.86323	8.45422	18.8868	15.7491	17.318	7.76911	4.7802	6.27465
b0455	114	3.86	27.0953	9.88567	18.4905	27.7044	17.4405	22.5725	0	0	0	0	6.11083	3.05541	14.27	11.6564	12.9632	13.9484	10.4017	12.1751
b0456	354	104.002	1.14939	1.19254	1.17096	2.05665	1.29471	1.67568	0.734917	1.13319	0.934052	0.526125	0.831675	0.6789	1.4566	1.29798	1.37729	0.828377	0	0.414189
b0457	1551	1301	6.79926	8.92446	7.86186	13.0568	3.06355	8.06016	8.53331	8.46984	8.50158	8.67603	8.55829	8.61716	3.94308	3.40104	3.67206	3.22824	2.75716	2.9927
b0458	471	221	144.082	189.6	166.841	297.292	34.4245	165.858	290.427	291.966	291.197	308.641	311.825	310.233	54.4012	48.866	51.6336	27.1907	30.4029	28.7968
b0459	552	302	23.0567	27.7368	25.3967	24.317	38.1661	31.2416	34.5465	35.1543	34.8504	20.1374	25.4123	22.7749	20.7031	17.8798	19.2914	27.0653	31.1124	29.0889
b0460	219	11.606	663.022	647.736	655.379	855.419	587.036	721.228	783.662	929.107	856.385	716.599	752.017	734.308	564.802	656.499	610.651	786.823	783.028	784.926
b0461	375	125	41.4798	36.9406	39.2102	30.2305	26.4994	28.365	71.6938	80.6115	76.1526	30.3919	27.5528	28.9723	39.7725	35.638	37.7053	33.2549	25.3771	29.316
b0462	3150	2900	41.0681	53.9002	47.4842	40.9536	43.5946	42.2741	45.3324	48.9158	47.1241	49.2083	45.3031	47.2557	40.4792	36.6186	38.5489	30.6658	34.8183	32.7421
b0463	1194	944	39.366	50.0267	44.6963	39.5578	42.8346	41.1962	48.8027	54.1617	51.4822	53.1114	45.8467	49.479	40.1698	38.5148	39.3423	31.8281	35.9568	33.8924
b0464	648	398	5.19977	5.32155	5.26066	4.45615	10.268	7.36209	6.0013	7.69895	6.85013	4.55655	5.88755	5.22205	5.06921	5.18187	5.12554	9.38911	8.20561	8.79736
b0465	3363	3113	9.96954	10.0155	9.9925	13.5932	10.0005	11.7968	13.4119	12.3702	12.8911	6.95555	7.43635	7.19595	10.8873	11.1012	10.9942	8.03096	8.74747	8.38922
b0466	162	5.797	33.5071	65.827	49.667	36.8958	27.872	32.3839	65.9211	47.4344	56.6777	88.9919	113.935	101.463	57.0129	49.1582	53.0855	35.2945	23.0876	29.1911
b0467	528	278	11.6098	11.3936	11.5017	18.594	8.96062	13.7773	13.197	13.7778	13.4874	14.2278	13.6899	13.9589	13.7221	14.9452	14.3337	7.08899	8.42553	7.75726
b0468	378	128	56.2671	44.1991	50.2331	85.572	14.2015	49.8868	78.6718	77.9549	78.3134	50.1987	49.6367	49.9177	72.7853	64.5666	68.676	18.5093	14.8485	16.6789
b0469	552	302	76.5917	84.2212	80.4065	169.098	144.461	156.779	107.626	100.748	104.187	120.307	117.115	118.711	88.1477	82.8927	85.5202	124.95	124.14	124.545
b0470	1932	1682	26.5621	30.7257	28.6439	34.4623	24.3445	29.4034	31.9113	30.0005	30.9559	24.5101	24.6088	24.5595	27.3304	27.3721	27.3513	21.1924	22.1935	21.693
b0471	330	80.056	280.719	349.174	314.947	377.618	321.256	349.437	430.11	435.997	433.054	321.048	295.451	308.249	302.077	285.159	293.618	329.034	289.908	309.471
b0472	606	356	124.743	135.281	130.012	123.521	150.046	136.783	165.157	159.069	162.113	132.228	119.936	126.082	118.336	107.185	112.76	107.857	106.362	107.11
b0473	1875	1625	24.8732	32.3025	28.5878	40.3604	74.5596	57.46	34.1712	37.2779	35.7246	34.2979	30.5723	32.4351	32.1028	33.155	32.6289	51.0421	64.2871	57.6646
b0474	645	395	238.623	268.388	253.506	374.813	237.293	306.053	264.418	266.438	265.428	279.348	264.244	271.796	306.323	320.298	313.311	195.861	183.114	189.487
b0475	963	713	12.4903	14.3174	13.4038	10.9998	9.36706	10.1834	9.94267	11.5153	10.729	10.2836	9.19767	9.74062	41.5468	53.37	47.4584	7.0233	7.38685	7.20508
b0476	960	710	1.6205	0.92717	1.27384	0.753153	0.79653	0.774841	1.31873	1.57691	1.44782	0.462404	0.885998	0.674201	1.05712	0.897836	0.977478	0.849391	0.546693	0.698042
b0477	1305	1055	35.5995	37.9809	36.7902	29.7527	22.9035	26.3281	40.263	38.8841	39.5735	24.1025	24.4543	24.2784	32.2818	32.4508	32.3663	18.5779	20.7175	19.6477
b0478	1677	1427	25.1831	28.5344	26.8587	7.35093	16.6262	11.9886	22.1344	22.0923	22.1133	21.9332	21.0274	21.4803	18.2496	17.6689	17.9593	14.6179	13.4268	14.0223
b0479	1221	971	4.41652	5.93453	5.17552	6.02108	6.46216	6.24162	3.07974	3.2973	3.18852	5.07169	5.99258	5.53213	2.5813	2.48699	2.53414	5.11836	3.98366	4.55101
b0480	1653	1403	12.743	17.7617	15.2524	10.5004	6.21911	8.35975	15.0291	17.7382	16.3836	10.8589	10.206	10.5324	12.6526	11.4712	12.0619	5.74145	5.01802	5.37974
b0481	480	230	20.5944	25.6348	23.1146	44.639	18.7048	31.6719	35.5162	31.9399	33.7281	26.4753	25.9829	26.2291	21.0766	23.6074	22.342	19.2907	16.9926	18.1416
b0482	795	545	14.9423	13.5842	14.2632	19.558	10.4015	14.9798	15.0586	17.5879	16.3232	11.1874	9.5513	10.3694	11.7754	11.4214	11.5984	10.9765	8.03073	9.50364
b0483	342	92.011	54.2408	56.4065	55.3237	86.5944	45.6591	66.1267	84.3154	89.6605	86.9879	54.2018	60.3348	57.2683	44.154	43.6881	43.9211	58.1696	40.44	49.3048
b0484	2505	2255	8.86599	8.51236	8.68917	14.9316	4.31721	9.62439	13.846	14.1633	14.0046	6.28813	5.49555	5.89184	22.7248	24.9831	23.8539	3.94945	3.87588	3.91267
b0485	933	683	3.7848	5.67119	4.72799	21.4783	0.33515	10.9067	14.2682	15.9898	15.129	2.47209	2.0723	2.2722	7.62179	8.49879	8.06029	0.17344	0.333144	0.253292
b0486	1293	1043	5.17178	5.0858	5.12879	21.3451	0.503491	10.9243	13.722	12.9755	13.3487	1.70876	1.82445	1.76661	6.73398	6.2125	6.47324	0.660805	0.846961	0.753883
b0487	408	158	30.0265	24.5153	27.2709	53.1354	13.4651	33.3003	44.7469	45.8732	45.3101	24.1431	23.4902	23.8167	31.117	34.0803	32.5987	13.3591	11.8597	12.6094
b0488	459	209	13.1192	14.9269	14.0231	8.05945	3.99444	6.02695	10.9712	10.9019	10.9365	9.20068	8.23947	8.72007	10.2793	9.3655	9.82241	4.53434	1.50496	3.01965
b0489	918	668	9.77513	12.0255	10.9003	6.53747	3.22519	4.88133	11.3848	12.8204	12.1026	7.27855	6.38005	6.8293	8.96807	7.47712	8.2226	3.12754	2.56471	2.84612
b0490	678	428	12.6032	14.8456	13.7244	9.32877	6.85842	8.09359	10.2684	10.739	10.5037	7.2324	6.87114	7.05177	11.3584	9.6373	10.4979	5.78711	6.50464	6.14588
b0491	780	530	6.39982	7.99237	7.19609	5.24649	4.23009	4.73829	6.59772	6.33739	6.46755	5.78151	4.28769	5.0346	6.22323	6.02796	6.12559	3.14944	3.9396	3.54452
b0492	855	605	40.8999	42.1987	41.5493	37.5643	41.1855	39.3749	46.9018	46.1023	46.5021	30.8539	29.5164	30.1851	42.6808	46.6089	44.6448	31.168	36.1272	33.6476
b0493	810	560	16.3031	19.592	17.9475	15.8512	12.1908	14.021	15.0818	15.363	15.2224	13.847	13.8309	13.8389	14.9521	12.8296	13.8909	9.4037	8.77167	9.08768
b0494	627	377	14.2883	17.4866	15.8875	13.2857	10.9114	12.0986	15.3575	15.6564	15.507	13.1041	12.139	12.6215	12.8219	15.7949	14.3084	9.56933	10.4378	10.0036
b0495	687	437	6.53085	7.20445	6.86765	5.46567	3.45102	4.45835	7.87063	8.62998	8.25031	4.79385	5.47008	5.13196	6.2713	6.10949	6.1904	3.69647	2.69529	3.19588
b0496	2415	2165	3.65793	4.27447	3.9662	2.43699	1.20036	1.81867	4.02463	4.01009	4.01736	2.75124	2.17192	2.46158	3.35227	3.00676	3.17951	1.25846	1.32918	1.29382
b0497	4281	4031	1.03679	0.939118	0.987956	0.962498	0.399622	0.68106	1.14198	1.40493	1.27346	0.687281	0.706463	0.696872	0.946201	0.935301	0.940751	0.466849	0.275352	0.3711
b0498	369	119	5.90158	2.56549	4.23353	2.09701	2.3762	2.23661	6.58347	7.42771	7.00559	5.64914	2.77526	4.2122	5.55495	4.41151	4.98323	1.17645	1.7996	1.48803
b0499	708	458	1.14188	1.70811	1.425	1.01188	0.440998	0.726437	1.66883	2.10146	1.88515	1.19471	1.09879	1.14675	1.14263	1.60471	1.37367	0.587831	0.555255	0.571543
b0501	491	241	0.620013	0.237521	0.428767	0.443766	0.335232	0.389499	1.11002	1.22254	1.16628	0.51896	0.39153	0.455245	0.971445	0.746846	0.859146	0.08937	0.055538	0.072454
b0502	422	172	9.03488	8.65296	8.84392	10.4668	4.54057	7.50368	8.9986	11.9909	10.4947	13.3613	11.612	12.4867	6.84579	7.49958	7.17268	4.13232	4.12431	4.12831
b0503	1095	845	8.205	6.81944	7.51222	6.72905	3.82442	5.27674	7.32667	5.74156	6.53412	4.64385	4.35502	4.49944	5.67164	6.37242	6.02203	4.10371	5.3855	4.74461
b0504	927	677	0.529712	0.169107	0.349409	0.157973	0.039779	0.098876	0.338697	0.203095	0.270896	0.161648	0.278756	0.220202	0.264448	0.177243	0.220846	0.095442	0	0.047721
b0505	483	233	1.09021	0.900814	0.995513	2.44801	1.44476	1.94639	0.820092	1.85463	1.33736	1.54324	1.21492	1.37908	2.0096	1.60935	1.80947	1.57145	1.60844	1.58995
b0506	816	566	40.1541	46.3537	43.2539	50.797	19.8884	35.3427	62.6248	68.3833	65.504	36.2668	31.5363	33.9016	48.3711	49.635	49.0031	15.6018	16.506	16.0539
b0507	1782	1532	0.438906	0.361192	0.400049	0.628283	0.219732	0.424007	0.723416	0.70517	0.714293	0.581671	0.605654	0.593662	0.575317	0.332879	0.454098	0.203853	0.410623	0.307238
b0508	777	527	0.085061	0.253446	0.169254	0.169114	0.051101	0.110107	0.253808	0.298174	0.275991	0.237323	0.179049	0.208186	0.156793	0.113846	0.13532	0.061304	0.330169	0.195737
b0509	879	629	0.285068	0.394358	0.339713	0.42507	0.214072	0.319571	0.972116	0.562098	0.767107	0.198838	0.275026	0.236932	0.109473	0.143076	0.126275	0.136967	0.106396	0.121681
b0511	1455	1205	0.062001	0.047504	0.0547525	0.044377	0.033523	0.03895	0.285433	0.163006	0.224219	0.025948	0.065255	0.0456015	0.022858	0.012447	0.0176525	0.017874	0	0.008937
b0512	1362	1112	0.228434	0.154432	0.191433	0.224411	0.290615	0.257513	0.635793	0.671226	0.653509	0.337417	0.240423	0.28892	0.260076	0.121396	0.190736	0.184004	0.024073	0.104039
b0513	1302	1052	0.582352	0.417168	0.49976	0.474419	0.127996	0.301208	0.563073	0.522796	0.542934	0.297218	0.179389	0.238304	0.877092	0.278026	0.577559	0.102368	0.165399	0.133883
b0514	1146	896	1.23407	1.25644	1.24526	1.45223	0.450842	0.951535	1.53548	1.53455	1.53501	0.959656	0.877593	0.918624	1.1835	1.20529	1.1944	0.516819	0.209134	0.362976
b0515	786	536	3.73558	6.40776	5.07167	3.65804	1.70826	2.68315	7.45075	6.88943	7.17009	3.1209	2.40591	2.76341	5.62685	4.92509	5.27597	1.56714	1.27353	1.42034
b0516	1236	986	0.757723	1.25787	1.00779	0.867729	0.546253	0.706991	1.24029	0.956212	1.09825	0.951339	0.845338	0.898339	1.01961	1.06485	1.04223	0.840992	0.828051	0.834522
b0517	1050	800	0.214796	0.095404	0.1551	0.089123	0.067326	0.0782245	0.071656	0.196422	0.134039	0.175879	0.039316	0.107597	0.051644	0.131243	0.0914435	0.094229	0.083653	0.088941
b0518	1668	1418	0.094838	0.121106	0.107972	0.037711	0.085463	0.061587	0.14823	0.083112	0.115671	0.055126	0.033272	0.044199	0.04856	0.063466	0.056013	0.075945	0.037756	0.0568505
b0520	816	566	0.501597	0.303406	0.402502	0.724322	0.33306	0.528691	0.911519	0.416442	0.66398	0.524805	0.805773	0.665289	0.437968	0.450505	0.444236	0.437612	0.40201	0.419811
b0521	894	644	0.510451	0.666646	0.588549	0.691949	0.376355	0.534152	0.712105	0.610006	0.661056	0.53407	0.830279	0.682175	0.630845	0.628846	0.629845	0.334443	0.342927	0.338685
b0522	1068	818	82.3471	94.2848	88.3159	100.868	6.8478	53.858	195.73	189.794	192.762	114.596	106.279	110.437	111.874	109.872	110.873	4.58146	7.06862	5.82504
b0523	510	260	108.562	118.081	113.321	163.986	9.94349	86.965	248.112	248.247	248.18	153.09	149.522	151.306	166.478	166.837	166.657	6.00582	6.17749	6.09166
b0524	723	473	36.9293	46.8752	41.9023	34.1419	32.1399	33.1409	31.8738	30.0239	30.9489	34.209	31.0207	32.6148	29.727	30.1886	29.9578	22.7676	22.1001	22.4338
b0525	495	245	363.433	393.144	378.289	388.795	330.308	359.552	534.17	522.883	528.527	350.577	346.496	348.536	339.851	333.655	336.753	267.732	284.681	276.207
b0526	1386	1136	32.6994	41.3195	37.0095	29.8751	39.8028	34.8389	52.396	50.921	51.6585	34.9969	33.2526	34.1247	51.8619	53.4609	52.6614	29.468	30.563	30.0155
b0527	522	272	2.14246	1.47316	1.80781	4.12849	1.38612	2.75731	2.28314	3.21352	2.74833	2.29907	2.65962	2.47935	3.03787	2.2609	2.64938	0.910619	1.08257	0.996596
b0528	213	10.625	580.843	483.106	531.974	541.893	271.217	406.555	830.906	721.018	775.962	475.286	504.751	490.018	582.001	560.465	571.233	181.436	163.772	172.604
b0529	867	617	71.3089	81.1169	76.2129	93.4564	27.4759	60.4662	130.01	127.563	128.786	78.6751	74.6051	76.6401	94.4374	94.1276	94.2825	24.9765	27.9188	26.4477
b0530	543	293	0.407981	0.26049	0.334236	0.12167	0.137868	0.129769	0.782586	1.07261	0.927598	0	0	0	0.188009	0.6143	0.401155	0.036754	0.228405	0.132579
b0531	693	443	0.101189	0.086144	0.0936665	0	0	0	0.194101	0.088678	0.14139	0.017645	0	0.0088225	0	0.101574	0.050787	0	0	0
b0532	2604	2354	0.339598	0.291806	0.315702	0.408891	0.251685	0.330288	0.787379	0.542371	0.664875	0.325425	0.293953	0.309689	0.36272	0.446024	0.404372	0.173842	0.238807	0.206324
b0533	984	734	0.122144	0.051992	0.087068	0.072853	0.03669	0.0547715	0.468592	0.508449	0.488521	0.149095	0.085703	0.117399	0.093812	0.061304	0.077558	0.073359	0.164116	0.118737
b0534	516	266	0.168522	0.358663	0.263593	0.469069	0.556829	0.512949	0.431011	1.32917	0.880091	0.352639	0.29561	0.324124	0.414185	0.733041	0.573613	0.526308	0.95604	0.741174
b0535	633	383	0.468166	0.298917	0.383541	0.139618	0.210942	0.17528	0.099781	0.461566	0.280674	0.285733	0.821226	0.55348	0.251701	0.195811	0.223756	0.028118	0	0.014059
b0536	77	3.008	0	0	0	0	0	0	0	0	0	0	0	0	0	0	0	0	0	0
b0537	1164	914	12.1304	14.843	13.4867	15.6502	8.82453	12.2373	11.5402	11.8842	11.7122	11.2036	10.8829	11.0432	10.3137	10.3632	10.3384	7.36986	6.6337	7.00178
b0539	279	34.644	2.15656	0.550772	1.35366	1.54353	0.388673	0.966101	3.30936	1.70092	2.50514	0.902536	0	0.451268	4.37273	0	2.18636	0	0.772694	0.386347
b0540	300	51.326	13.3628	14.7218	14.0423	19.7258	10.0742	14.9	17.9445	18.2164	18.0805	15.2908	12.6239	13.9574	17.0651	19.8136	18.4394	13.3025	9.80525	11.5539
b0541	867	617	2.55496	2.84822	2.70159	2.79936	2.00777	2.40356	3.03501	2.48306	2.75904	2.38939	2.37299	2.38119	2.31908	2.29728	2.30818	1.29333	1.35581	1.32457
b0542	306	56.785	7.63097	4.36824	5.9996	9.41685	7.58797	8.50241	10.095	4.15084	7.12289	8.25937	7.7545	8.00693	13.8237	6.60345	10.2136	7.58582	7.07114	7.32848
b0543	333	83.038	17.0949	8.27229	12.6836	26.8321	28.5396	27.6859	21.8608	25.7834	23.8221	18.8272	18.5602	18.6937	24.5455	26.0108	25.2782	39.9442	34.9775	37.4608
b0544	1527	1277	0.503147	0.254013	0.37858	0.488537	0.305786	0.397162	0.703276	0.538353	0.620815	0.171395	0.307879	0.239637	0.463728	0.223167	0.343448	0.236127	0.303956	0.270041
b0545	552	302	1.03903	1.13727	1.08815	0.94435	0.490452	0.717401	3.1636	3.51218	3.33789	1.34594	1.04149	1.19372	1.41365	1.04299	1.22832	0.499228	0.132959	0.316094
b0546	798	548	5.12619	3.55155	4.33887	4.74889	1.86743	3.30816	7.49681	6.81025	7.15353	2.51052	2.12365	2.31708	4.22197	5.06358	4.64278	1.53282	0.976975	1.2549
b0547	456	206	0.217606	0	0.108803	0.519163	0	0.259582	0.278274	0.381402	0.329838	0	0	0	0.066853	0	0.0334265	0	0	0
b0548	171	6.349	0	0	0	0	0	0	0	6.18712	3.09356	0	4.9537	2.47685	0	0	0	5.08824	0	2.54412
b0549	291	43.643	0.342375	1.74881	1.04559	0.816836	0	0.408418	1.31348	0	0.656741	0.358217	0	0.179109	0.315552	0.343678	0.329615	0.246753	0	0.123377
b0550	363	113	0	0.337714	0.168857	0.157739	0	0.0788695	0.169098	0.347648	0.258373	0.415052	0	0.207526	0.365618	0.132735	0.249176	0	0.355341	0.177671
b0551	384	134	0.669058	0.996762	0.83291	0.266039	0.401945	0.333992	0.712991	0.586334	0.649663	0.350008	0.586809	0.468409	0.308321	0.55967	0.433995	0.241098	0.499424	0.370261
b0552	1017	767	23.7199	29.0205	26.3702	15.4601	18.0244	16.7422	18.0738	17.4018	17.7378	18.6826	17.9011	18.2919	13.5563	12.5135	13.0349	12.9011	15.1893	14.0452
b0553	1098	848	178.938	218.89	198.914	7.44093	188.846	98.1432	96.8477	98.1646	97.5061	267.413	268.147	267.78	53.2515	64.3831	58.8173	132.899	170.748	151.823
b0554	216	11.099	53.8523	42.9799	48.4161	32.1201	52.1682	42.1442	75.7527	106.186	90.9694	50.7096	65.1802	57.9449	120.361	95.9515	108.156	58.2178	31.3548	44.7863
b0555	498	248	3.91633	3.30838	3.61235	1.79684	2.82334	2.31009	5.04671	3.64331	4.34501	3.40411	3.55114	3.47762	6.13616	5.80612	5.97114	2.04091	2.26674	2.15382
b0556	462	212	1.62826	2.69387	2.16106	1.18013	1.83547	1.5078	2.2187	3.23678	2.72774	2.55536	2.64253	2.59894	3.19352	3.78743	3.49047	1.58262	1.83091	1.70677
b0557	294	46.126	318.764	207.663	263.213	80.3785	476.126	278.252	109.365	122.642	116.004	769.384	696.556	732.97	540.706	606.134	573.42	663.994	622.426	643.21
b0558	411	161	1.0209	2.84436	1.93263	0	0	0	0.237368	1.09801	0.66769	0.194207	0.29304	0.243623	0.769844	0.931624	0.850734	0.200666	0.498803	0.349735
b0559	207	9.766	64.2615	44.9376	54.5996	7.30069	33.0907	20.1957	13.6962	24.1354	18.9158	20.8108	12.8827	16.8467	40.8948	53.755	47.3249	24.2597	15.0758	19.6677
b0560	546	296	0.932236	1.44659	1.18941	1.44481	0.786712	1.11576	1.65925	2.40179	2.03052	0.518875	0.787284	0.65308	1.42953	2.20539	1.81746	0.797672	2.03481	1.41624
b0561	438	188	0.635843	0.811952	0.723897	0.853306	0.143246	0.498276	0.508195	0.417919	0.463057	0.332631	0.418257	0.375444	0.586028	0.478696	0.532362	0.400976	0.284778	0.342877
b0562	655	405	0.442735	0.895152	0.668944	1.5404	0.698193	1.1193	1.36824	1.26098	1.31461	0.656228	0.349477	0.502853	0.952115	0.740699	0.846407	0.531806	0.363531	0.447669
b0563	183	7.236	0	7.91093	3.95547	9.85345	11.1653	10.5094	5.28149	8.14365	6.71257	8.6423	4.3468	6.49455	0	14.5102	7.25509	7.44142	11.0985	9.26995
b0564	750	500	17.5124	12.5171	15.0147	17.5038	3.58173	10.5427	7.56683	7.58188	7.57436	2.18871	2.79931	2.49401	20.0515	26.2785	23.165	2.62765	2.9446	2.78613
b0565	954	704	428.572	572.033	500.303	274.028	167.415	220.722	202.264	226.359	214.312	598.499	610.741	604.62	358.63	337.641	348.136	134.43	141.45	137.94
b0566	762	512	0.291842	0.409941	0.350892	0.522205	0.157795	0.34	0.373206	0.306909	0.340058	0.427483	0.122863	0.275173	0.390018	0.717733	0.553875	0.0631	0.235275	0.149188
b0567	891	641	1.77163	1.51814	1.64488	3.03102	1.47045	2.25074	2.4146	1.28701	1.85081	1.43898	1.59473	1.51685	1.97659	2.05917	2.01788	1.46164	1.87927	1.67045
b0568	2973	2723	1.94804	2.32292	2.13548	3.3057	2.08183	2.69377	2.29466	2.13518	2.21492	1.63628	1.80193	1.71911	2.4529	2.73763	2.59527	2.02093	1.65648	1.83871
b0569	2238	1988	0.826787	0.643068	0.734927	1.49734	0.789079	1.14321	1.13419	1.20541	1.1698	0.76281	0.719874	0.741342	1.19844	1.14682	1.17263	0.866725	0.424158	0.645442
b0570	1443	1193	3.39427	3.69462	3.54445	5.4684	2.61289	4.04065	3.55575	2.93069	3.24322	2.70608	3.38785	3.04696	3.28996	3.49519	3.39258	2.28831	2.78237	2.53534
b0571	684	434	12.1535	11.5189	11.8362	16.1818	9.89719	13.0395	10.6548	12.8082	11.7315	13.7605	12.8638	13.3122	12.4706	12.891	12.6808	9.95022	11.0407	10.4955
b0572	1374	1124	0.039882	0.033952	0.036917	0.079291	0.143756	0.111523	0.153001	0.052426	0.102713	0.041727	0.132919	0.087323	0.428833	0.54045	0.484642	0.09581	0.17862	0.137215
b0573	333	83.038	1.61951	0.919143	1.26933	1.93191	1.54049	1.7362	2.07103	1.18273	1.62688	3.20062	1.51511	2.35787	9.78504	6.14144	7.96324	1.03751	1.1283	1.08291
b0574	1224	974	0.490918	0.411395	0.451157	0.677116	0.317965	0.49754	0.392364	0.443663	0.418013	0.497581	0.435949	0.466765	1.80983	2.01734	1.91358	0.276413	0.22674	0.251576
b0575	3144	2894	0.647982	0.52746	0.587721	0.73294	0.423403	0.578171	0.792321	1.01129	0.901807	0.645551	0.43745	0.541501	0.94698	1.2387	1.09284	0.338626	0.198872	0.268749
b0576	1377	1127	14.8495	16.9645	15.907	15.4522	20.2097	17.8309	15.6833	15.7033	15.6933	21.6957	20.1221	20.9089	15.7513	14.3204	15.0358	16.0819	16.5436	16.3128
b0577	1248	998	15.0471	16.0218	15.5345	15.7171	10.6318	13.1744	15.6044	15.391	15.4977	15.289	15.301	15.295	16.1037	14.9315	15.5176	8.90228	8.23459	8.56843
b0578	654	404	81.406	89.359	85.3825	101.08	69.0589	85.0693	117.676	118.096	117.886	76.814	70.847	73.8305	108.946	104.029	106.487	58.5101	51.3516	54.9309
b0579	369	119	16.3235	12.1861	14.2548	15.2782	11.5415	13.4099	20.0716	25.2542	22.6629	9.45902	11.101	10.28	10.7627	10.5876	10.6752	10.95	9.33544	10.1427
b0580	249	19.269	31.7934	34.6579	33.2257	63.8271	38.4335	51.1303	42.6406	70.3356	56.4881	20.2832	19.5875	19.9354	23.585	23.352	23.4685	83.8311	65.9878	74.9095
b0581	1119	869	3.9892	4.25971	4.12446	6.49193	0.3099	3.40092	5.71705	5.89944	5.80825	1.09742	1.48397	1.29069	3.74006	3.50383	3.62194	0.24785	0.246436	0.247143
b0582	1113	863	11.289	13.8519	12.5704	14.1378	26.3428	20.2403	14.9234	13.7473	14.3353	13.8553	13.2724	13.5639	13.9685	13.6493	13.8089	20.3589	23.3777	21.8683
b0583	621	371	30.8915	57.0884	43.9899	11.0023	1.12512	6.06369	24.4131	25.519	24.966	46.9642	44.3393	45.6518	6.90439	5.01319	5.95879	0.232217	0.721539	0.476878
b0584	2241	1991	120.326	221.639	170.983	35.3762	0.541041	17.9586	87.8245	89.9042	88.8644	181.315	181.648	181.481	31.3061	23.2558	27.281	0.451641	0.833594	0.642617
b0585	1125	875	55.9952	60.7753	58.3853	25.3008	0.692493	12.9966	49.5065	46.2882	47.8974	53.4404	57.2803	55.3603	27.5118	21.7702	24.641	0.479993	0.520086	0.500039
b0586	3882	3632	72.8314	99.271	86.0512	17.3878	0.467128	8.92748	62.1909	59.2835	60.7372	61.747	60.637	61.192	7.09817	4.97218	6.03518	0.57522	0.298499	0.43686
b0587	1134	884	1.98611	2.14768	2.06689	0.473844	0.030464	0.252154	1.58874	1.33318	1.46096	1.07879	1.28089	1.17984	0.077894	0.076353	0.0771235	0.048729	0.060564	0.0546465
b0588	816	566	36.8542	38.3977	37.626	21.2888	1.02297	11.1559	30.3502	28.7345	29.5424	36.6811	34.8983	35.7897	19.2949	15.3967	17.3458	0.761065	0.851315	0.80619
b0589	993	743	22.9866	21.3408	22.1637	17.6807	1.10548	9.39308	15.6363	14.3549	14.9956	18.2428	18.4992	18.371	12.6781	10.7598	11.7189	0.9711	0.666526	0.818813
b0590	1005	755	19.5833	18.1458	18.8646	18.5329	1.07008	9.80148	16.1723	16.2861	16.2292	17.7872	16.0806	16.9339	18.1494	17.4825	17.8159	1.04125	1.43596	1.2386
b0591	1251	1001	35.363	40.9448	38.1539	26.3006	1.37207	13.8364	33.7495	32.2104	32.98	33.9068	36.4018	35.1543	23.5948	21.0677	22.3313	0.860664	1.21678	1.03872
b0592	957	707	34.6822	41.7242	38.2032	20.5475	2.13309	11.3403	35.9055	32.5888	34.2471	30.0512	31.1638	30.6075	22.2645	17.6192	19.9419	1.20333	1.07909	1.14121
b0593	1176	926	100.417	146.218	123.317	53.2621	0.756142	27.0091	109.139	114.777	111.958	154.53	155.159	154.845	46.4236	37.5303	41.9769	0.476816	0.419171	0.447993
b0594	1611	1361	73.0757	119.911	96.4933	28.8127	0.346275	14.5795	91.4271	88.0218	89.7245	102.773	106.532	104.653	23.3541	16.0682	19.7111	0.276941	0.216356	0.246648
b0595	858	608	126.002	223.51	174.756	36.001	0.908012	18.4545	151.922	145.895	148.909	174.876	168.93	171.903	18.3471	11.5947	14.9709	0.61993	0.528338	0.574134
b0596	747	497	110.504	182.938	146.721	29.4088	0.650228	15.0295	121.896	118.09	119.993	147.246	136.317	141.782	9.64293	5.03996	7.34144	1.17008	1.42733	1.2987
b0597	414	164	148.694	260.268	204.481	31.6278	1.64209	16.635	154.496	165.641	160.069	177.118	174.334	175.726	7.64159	4.38999	6.01579	1.37897	2.20356	1.79126
b0598	2106	1856	25.3278	38.1001	31.714	6.28567	6.4714	6.37853	19.8082	18.7955	19.3019	26.4155	25.9622	26.1889	2.30764	1.60821	1.95792	5.09442	5.66103	5.37772
b0599	1089	839	3.36603	2.53578	2.9509	4.84387	1.84564	3.34476	3.83757	3.40636	3.62197	2.85096	2.92411	2.88753	1.95331	3.1643	2.55881	2.05369	1.38791	1.7208
b0600	1161	911	0.926718	1.11008	1.0184	2.32835	1.04942	1.68889	1.06972	1.37991	1.22482	1.0983	1.29472	1.19651	1.33786	1.4818	1.40983	0.591057	0.734608	0.662833
b0601	630	380	1.6122	2.00851	1.81035	2.81441	0.921299	1.86786	2.76565	2.22267	2.49416	1.27538	1.11741	1.19639	1.77582	2.19067	1.98324	1.13359	0.634005	0.883795
b0602	1221	971	0.076943	0.471618	0.27428	0.440567	0.138673	0.28962	0.432934	0.323661	0.378298	0.322012	0.234844	0.278428	0.482221	0.370731	0.426476	0.255086	0.248117	0.251601
b0603	903	653	0.297473	0.672068	0.48477	0.791598	0.433029	0.612313	0.380407	0.751998	0.566203	0.454885	0.626169	0.540527	0.569425	0.689088	0.629256	0.362817	0	0.181409
b0604	747	497	11.3044	14.7042	13.0043	20.5862	9.80761	15.1969	15.0328	14.8996	14.9662	13.3374	12.1667	12.752	12.2199	10.4722	11.3461	6.26209	7.1097	6.6859
b0605	564	314	234.08	259.293	246.687	359.87	163.597	261.734	400.115	409.045	404.58	189.571	176.597	183.084	815.686	771.262	793.474	146.514	154.178	150.346
b0606	1566	1316	28.8457	38.1618	33.5037	57.4966	39.5564	48.5265	50.8776	50.807	50.8423	33.1325	30.5328	31.8326	338.776	347.34	343.058	29.5904	34.3564	31.9734
b0607	429	179	112.192	104.145	108.169	61.0418	33.6253	47.3335	98.3162	98.2109	98.2636	72.7534	58.9523	65.8528	74.013	74.1997	74.1064	42.5348	36.5645	39.5497
b0608	1239	989	1.31444	1.4084	1.36142	2.34297	0.844124	1.59355	2.53101	2.28397	2.40749	1.0433	1.00179	1.02254	1.36463	1.48627	1.42545	0.685997	0.717271	0.701634
b0610	411	161	51.5092	69.5682	60.5387	28.4529	56.3696	42.4113	52.4584	49.6545	51.0564	49.9112	54.5054	52.2083	27.6289	29.7188	28.6738	48.7618	47.8851	48.3235
b0611	807	557	23.4194	26.4118	24.9156	21.6647	15.4958	18.5803	23.7737	24.5968	24.1853	20.0403	18.2958	19.168	21.5105	21.1927	21.3516	14.6165	15.7635	15.19
b0612	1464	1214	0.196933	0.432228	0.31458	0.425794	0.088732	0.257263	0.503674	0.469212	0.486443	0.399212	0.259085	0.329149	0.204193	0.494206	0.349199	0.159673	0.121277	0.140475
b0613	879	629	0.071267	0.030335	0.050801	0	0	0	0.060757	0.015614	0.0381855	0	0	0	0.043789	0.143076	0.0934325	0.017121	0	0.0085605
b0614	552	302	0.247389	0.126363	0.186876	0.118044	0.13376	0.125902	0.063272	0	0.031636	0.36237	0	0.181185	0.182406	0.24833	0.215368	0.213955	0	0.106978
b0615	1533	1283	0.221281	0.252825	0.237053	0.166715	0.10495	0.135832	0.208507	0.153096	0.180802	0.036556	0.110318	0.073437	0.075138	0.210432	0.142785	0.025181	0.020864	0.0230225
b0616	909	659	0.27209	0.260589	0.26634	0.027048	0.020433	0.0237405	0.014498	0.119224	0.066861	0.094893	0.119321	0.107107	0.052245	0.045521	0.048883	0.032683	0.162483	0.097583
b0617	297	48.689	0.920676	0	0.460338	0	0	0	0	0	0	0	0	0	0	1.5403	0.770149	0.22118	0	0.11059
b0618	1059	809	0.03694	0.023586	0.030263	0.022033	0	0.0110165	0.070858	0	0.035429	0	0	0	0.017023	0	0.0085115	0	0	0
b0619	1659	1409	2.96937	2.89802	2.9337	3.95962	1.77751	2.86857	3.64804	4.14033	3.89419	2.69623	2.91314	2.80468	2.88335	3.37454	3.12895	1.80376	1.53889	1.67133
b0620	681	431	4.52429	4.93624	4.73027	5.87261	3.71775	4.79518	4.21177	6.24357	5.22767	4.38904	4.63402	4.51153	4.47339	5.56813	5.02076	2.99835	2.51543	2.75689
b0621	1386	1136	26.2016	32.6021	29.4019	0.564864	0.877131	0.720997	5.07981	4.5388	4.8093	0.646816	0.526061	0.586438	7.67382	8.47663	8.07523	0.853183	0.883663	0.868423
b0622	561	311	4.63644	3.19037	3.91341	4.92899	1.60196	3.26548	3.87078	3.85265	3.86171	1.91022	1.31475	1.61249	5.09241	6.82437	5.95839	1.76599	1.20504	1.48551
b0623	210	10.181	26554.3	13214.7	19884.5	31139.1	34350.4	32744.7	26731.7	27293.6	27012.7	15103.8	16381.3	15742.6	27643.3	28639.8	28141.5	75127	59101.5	67114.3
b0624	384	134	20.5178	20.7184	20.6181	59.3932	12.4603	35.9267	31.942	31.8086	31.8753	27.3006	23.1789	25.2398	27.4405	33.1884	30.3145	13.7426	6.64234	10.1925
b0627	204	9.377	444.585	323.541	384.063	1064.49	218.267	641.378	760.083	802.273	781.178	690.232	620.535	655.383	823.915	873.359	848.637	360.613	335.433	348.023
b0628	966	716	64.423	79.6547	72.0389	142.921	45.0405	93.9805	157.162	153.653	155.408	70.7336	66.9253	68.8295	110.635	106.398	108.516	38.1429	39.9854	39.0642
b0629	954	704	0.413885	0.514967	0.464426	1.22797	1.1476	1.18779	1.13997	0.850976	0.995475	0.322	0.603146	0.462573	0.547736	1.1505	0.84912	0.871927	0.893571	0.882749
b0630	642	392	24.4337	25.2627	24.8482	42.5153	22.9801	32.7477	38.265	38.7332	38.4991	25.1255	25.3148	25.2202	26.3488	26.8607	26.6048	17.7195	13.7601	15.7398
b0631	264	25.725	105.715	119.419	112.567	303.489	207.279	255.384	404.078	334.817	369.448	100.275	108.206	104.241	183.088	219.231	201.16	261.641	229.451	245.546
b0632	1212	962	33.7988	51.8873	42.8431	58.8286	38.7718	48.8002	64.3162	62.2343	63.2752	47.8273	43.9753	45.9013	50.2766	44.5453	47.4109	30.5049	29.7744	30.1396
b0633	1089	839	28.166	34.6367	31.4013	48.5237	31.0388	39.7813	38.6262	36.1355	37.3809	38.4413	36.0172	37.2292	34.4538	37.3549	35.9043	27.3141	27.5588	27.4365
b0634	1113	863	21.2794	23.2376	22.2585	33.1707	23.5601	28.3654	22.9608	22.3279	22.6443	21.0321	21.977	21.5045	25.0858	23.3069	24.1964	21.1388	21.589	21.3639
b0635	1902	1652	24.5662	24.2554	24.4108	34.991	27.4764	31.2337	19.0503	19.4757	19.263	20.4127	19.4772	19.945	23.3001	22.9255	23.1128	21.8901	23.2285	22.5593
b0636	468	218	106.584	115.711	111.147	145.05	130.081	137.565	128.936	115.601	122.268	96.5272	100.274	98.4007	141.002	136.368	138.685	107.246	109.103	108.174
b0637	318	68.234	224.459	216.719	220.589	359.186	292.058	325.622	271.356	261.092	266.224	218.349	217.57	217.959	308.192	291.479	299.835	228.688	229.894	229.291
b0638	612	362	9.12223	13.0193	11.0708	18.2185	7.14173	12.6801	13.0907	12.3171	12.7039	7.98958	9.20998	8.59978	11.1847	11.6016	11.3931	5.11679	7.20991	6.16335
b0639	642	392	16.8482	22.9749	19.9116	32.5572	15.0968	23.827	26.225	24.5527	25.3888	20.1004	18.1336	19.117	23.7139	22.4605	23.0872	12.4723	17.8233	15.1478
b0640	1032	782	17.1206	23.7413	20.4309	30.7942	19.4229	25.1085	25.7056	24.7914	25.2485	24.5301	22.7249	23.6275	25.7294	23.381	24.5552	14.8316	17.8518	16.3417
b0641	582	332	74.0364	99.8873	86.9618	115.108	78.2357	96.672	121.325	120.456	120.891	96.957	98.622	97.7895	112.538	100.024	106.281	62.3438	77.1225	69.7331
b0642	2583	2333	54.1138	80.92	67.5169	91.0407	56.3424	73.6916	95.8929	92.73	94.3115	75.5817	70.9073	73.2445	87.8482	76.4552	82.1517	40.1128	54.8176	47.4652
b0643	483	233	43.8008	29.8088	36.8048	45.9385	10.8646	28.4016	57.6525	51.6767	54.6646	23.417	23.016	23.2165	32.6855	32.7342	32.7099	10.3069	5.687	7.99694
b0644	978	728	0.277089	0.49799	0.387539	0.685562	0.536386	0.610974	0.800547	0.78245	0.791498	0.418759	0.496853	0.457806	0.510762	0.70051	0.605636	0.428987	0.625103	0.527045
b0645	708	458	0.032625	0	0.0163125	0.155673	0	0.0778365	0.417208	0.171548	0.294378	0.034135	0.068675	0.051405	0.060138	0.229245	0.144692	0.164593	0	0.0822965
b0646	1428	1178	0.139529	0.032395	0.085962	0.249666	0.194319	0.221993	0.210871	0.166742	0.188806	0.199071	0.066751	0.132911	0.198742	0.229189	0.213966	0.054851	0	0.0274255
b0647	555	305	0	0.125121	0.0625605	0.233765	0.088296	0.16103	0.250599	0.322003	0.286301	0	0.206249	0.103124	0.45153	0	0.225765	0.176542	0.043884	0.110213
b0648	708	458	0.1305	0.541597	0.336048	0.544857	0.499798	0.522327	0.876138	0.814851	0.845495	0.716828	0.309035	0.512931	0.120276	0.229245	0.174761	0.07054	0	0.03527
b0649	1452	1202	1.11881	1.12707	1.12294	1.34945	0.963397	1.15642	1.47047	1.74034	1.60541	1.28763	1.07285	1.18024	1.23739	0.99828	1.11783	0.528598	0.645844	0.587221
b0650	1671	1421	1.23029	1.24878	1.23954	1.0035	1.11815	1.06082	0.820265	0.746431	0.783348	0.385066	0.586561	0.485814	0.474885	0.559433	0.517159	0.826058	1.12087	0.973466
b0651	936	686	26.3777	29.0385	27.7081	5.76831	17.9601	11.8642	14.1222	14.6887	14.4054	6.47225	6.44189	6.45707	5.34003	4.78836	5.06419	13.4064	13.7553	13.5808
b0652	726	476	23.5749	26.2563	24.9156	29.3956	9.70283	19.5492	20.7942	21.2515	21.0228	19.6406	19.2947	19.4676	6.8569	6.42821	6.64255	8.0768	7.50772	7.79226
b0653	675	425	14.4501	20.9216	17.6859	20.2152	6.65337	13.4343	15.916	12.5248	14.2204	10.4838	13.5803	12.032	6.28636	5.50557	5.89596	4.56102	6.42459	5.4928
b0654	741	491	14.3945	21.296	17.8452	22.2172	5.23797	13.7276	13.1539	11.2813	12.2176	9.42478	10.7619	10.0933	4.79624	5.19319	4.99471	4.01372	3.84363	3.92868
b0655	909	659	40.7455	58.893	49.8193	56.5032	11.5036	34.0034	41.5218	37.4364	39.4791	27.5428	30.6893	29.116	13.5	12.8141	13.1571	7.87662	8.46944	8.17303
b0656	1017	767	23.7199	29.0208	26.3703	15.4601	18.0244	16.7423	18.0738	17.4018	17.7378	18.6827	17.9011	18.2919	13.5563	12.5135	13.0349	12.9011	15.1895	14.0453
b0657	1539	1289	23.8335	30.8195	27.3265	41.2358	18.8711	30.0534	27.0983	26.7966	26.9474	25.2759	24.1204	24.6981	27.3724	26.7518	27.0621	12.6488	17.0292	14.839
b0658	879	629	79.9378	91.3092	85.6235	133.075	50.2856	91.6804	89.6473	89.6858	89.6665	81.3249	85.383	83.354	87.6657	85.2495	86.4576	37.8886	45.5586	41.7236
b0659	468	218	58.8096	60.5687	59.6891	84.2172	48.9192	66.5682	76.6955	72.1715	74.4335	48.1919	47.6122	47.9021	57.3608	58.6893	58.0251	33.2458	44.697	38.9714
b0660	1041	791	36.4396	46.7735	41.6065	54.871	35.7992	45.3351	50.3431	50.2353	50.2892	34.6866	33.6598	34.1732	37.328	34.9854	36.1567	25.3093	34.4259	29.8676
b0661	1425	1175	36.8598	43.5694	40.2146	66.0572	46.555	56.3061	56.7227	58.2161	57.4694	49.429	49.3477	49.3883	41.6314	40.7977	41.2146	35.405	42.5686	38.9868
b0662	1176	926	17.0562	15.1658	16.111	15.303	6.23817	10.7706	18.5923	19.3664	18.9794	14.4856	11.8543	13.17	11.8234	11.873	11.8482	5.89624	5.57931	5.73777
b0664	75	2.971	7.54283	0	3.77142	14.9964	6.79717	10.8968	9.64574	0	4.82287	0	7.93868	3.96934	6.95189	10.0954	8.52363	12.6844	15.7651	14.2248
b0665	75	2.971	7.54283	0	3.77142	14.9964	6.79717	10.8968	9.64574	0	4.82287	0	7.93868	3.96934	6.95189	10.0954	8.52363	12.6844	15.7651	14.2248
b0666	77	3.008	2.48349	3.17135	2.82742	2.96255	8.95192	5.95724	0	0	0	2.5984	10.4553	6.52685	9.1557	4.98588	7.07079	5.36963	13.3475	9.35858
b0668	75	2.971	7.54283	9.63197	8.5874	8.99781	31.7201	20.359	12.861	0	6.43049	5.26122	2.64622	3.95372	11.5865	10.0954	10.8409	25.3689	51.7997	38.5843
b0670	75	2.971	7.54283	9.63197	8.5874	8.99781	31.7201	20.359	12.861	0	6.43049	5.26122	2.64622	3.95372	11.5865	10.0954	10.8409	25.3689	51.7997	38.5843
b0672	85	3.164	18.8922	0	9.44612	0	0	0	0	0	0	0	0	0	4.35304	0	2.17652	27.2317	21.1534	24.1925
b0673	77	3.008	2.48349	3.17135	2.82742	2.96255	8.95192	5.95724	0	0	0	2.5984	10.4553	6.52685	9.1557	4.98588	7.07079	5.36963	13.3475	9.35858
b0674	1665	1415	52.8313	68.3001	60.5657	47.4777	8.02199	27.7498	62.5235	65.1454	63.8345	52.5358	49.6134	51.0746	27.5044	25.1329	26.3186	6.94852	8.01182	7.48017
b0675	753	503	48.2134	60.3153	54.2644	54.6432	35.9249	45.2841	49.5748	50.8042	50.1895	47.3672	49.3992	48.3832	51.3357	50.8719	51.1038	31.1404	37.4927	34.3165
b0676	1221	971	27.1301	34.7818	30.9559	28.7011	17.9582	23.3296	29.3215	30.1005	29.711	21.4621	22.043	21.7525	26.125	24.8081	25.4665	13.6083	15.8519	14.7301
b0677	1149	899	15.5074	19.9723	17.7399	16.407	9.58587	12.9964	16.2175	15.0102	15.6138	10.8688	10.7234	10.7961	9.65088	10.1607	9.9058	8.55296	9.34984	8.9514
b0678	801	551	25.5999	33.8677	29.7338	18.4716	12.2921	15.3819	23.6858	25.845	24.7654	16.4849	15.2983	15.8916	11.4722	11.1881	11.3302	9.37163	11.5384	10.455
b0679	1947	1697	28.7752	42.3838	35.5795	12.8564	28.3903	20.6233	15.8202	17.6282	16.7242	19.5029	18.831	19.167	9.32447	8.01664	8.67055	20.9289	22.9123	21.9206
b0680	1665	1415	65.1442	80.0858	72.615	69.875	60.3886	65.1318	79.7546	79.8597	79.8072	83.7921	72.1306	77.9613	75.4862	70.4377	72.962	42.5055	50.5492	46.5273
b0681	1407	1157	1.47228	0.799847	1.13606	0.338929	3.07243	1.70568	1.63501	1.30722	1.47111	0.675613	0.570883	0.623248	0.214252	0.401879	0.308065	3.1274	2.38308	2.75524
b0682	327	77.082	3.39238	0.990163	2.19127	1.15621	3.14436	2.15029	3.71842	1.27411	2.49627	0.912687	0.61207	0.762378	0.982646	2.91881	1.95073	4.331	0	2.1655
b0683	447	197	156.477	148.579	152.528	181.232	115.787	148.509	209.802	204.997	207.399	178.557	165.168	171.863	159.597	193.238	176.418	114.961	117.947	116.454
b0684	531	281	144.744	152.919	148.831	185.16	148.835	166.998	210.462	199.777	205.119	141.705	151.668	146.686	182.217	178.175	180.196	117.961	114.84	116.401
b0685	294	46.126	59.6062	74.0471	66.8267	124.046	122.024	123.035	81.6096	94.1106	87.8601	103.375	85.2369	94.3062	90.466	95.9279	93.197	122.573	124.775	123.674
b0686	765	515	13.6076	16.8579	15.2328	15.7133	8.91576	12.3146	14.7671	15.9426	15.3548	15.3605	14.108	14.7342	11.873	12.043	11.958	7.58017	6.10752	6.84384
b0687	546	296	74.6105	92.6325	83.6215	104.84	96.5988	100.719	98.8976	97.9455	98.4215	77.1649	73.2662	75.2155	83.7466	85.3837	84.5651	80.3678	95.9528	88.1603
b0688	1641	1391	59.0495	74.6363	66.8429	59.6759	56.6969	58.1864	71.5972	66.5236	69.0604	61.6805	56.1224	58.9014	57.0073	54.7345	55.8709	41.613	49.3237	45.4684
b0689	495	245	7.92857	9.03421	8.48139	9.60346	4.89142	7.24744	3.89962	3.76809	3.83386	4.0839	5.45612	4.77001	4.10339	5.75478	4.92908	4.65927	4.75288	4.70608
b0691	651	401	0.372626	0.475832	0.424229	0.266702	0.268631	0.267666	0.333559	0.391864	0.362712	0.428854	0.235309	0.332081	0.549493	0.261831	0.405662	0.402833	0	0.201416
b0692	1320	1070	1.25683	1.14129	1.19906	2.01568	0.654381	1.33503	1.69652	1.22993	1.46322	1.40265	1.20521	1.30393	1.39004	1.1775	1.28377	0.593808	0.58792	0.590864
b0693	2199	1949	0.184	0.186012	0.185006	0.173765	0.124357	0.149061	0.4804	0.206601	0.3435	0.240641	0.250139	0.24539	0.148386	0.373247	0.260817	0.077356	0	0.038678
b0694	678	428	5.02732	3.74485	4.38608	5.74719	3.80674	4.77696	6.11639	6.19555	6.15597	5.80784	4.26231	5.03508	3.6038	4.13528	3.86954	4.22711	4.09668	4.16189
b0695	2685	2435	3.67575	3.33818	3.50696	5.13144	2.14005	3.63574	4.9124	4.6625	4.78745	3.69815	3.31322	3.50568	3.34253	3.85604	3.59928	2.19362	2.22618	2.2099
b0696	573	323	2.35931	1.65407	2.00669	2.31775	0.500253	1.409	2.72128	1.88516	2.30322	1.45204	1.55804	1.50504	1.74811	2.08967	1.91888	1.16693	0.331506	0.749216
b0697	2049	1799	0.431906	0.466681	0.449294	0.891726	0.449088	0.670407	0.892209	0.687859	0.790034	0.599624	0.384638	0.492131	0.543517	0.516925	0.530221	0.323252	0.21576	0.269506
b0698	1674	1424	0.115425	0.080397	0.097911	0.41307	0.198573	0.305822	0.375722	0.358635	0.367179	0.197617	0.209834	0.203726	0.135395	0.13693	0.136162	0.166376	0.028198	0.097287
b0699	207	9.766	881.301	490.407	685.854	509.223	107.545	308.384	827.643	812.56	820.101	331.372	217.395	274.383	688.161	743.355	715.758	215.029	176.798	195.913
b0700	4194	3944	2.09314	1.84909	1.97112	1.68912	0.225324	0.957221	1.5357	1.50198	1.51884	1.09591	1.09372	1.09481	2.01323	1.97263	1.99293	0.350702	0.354864	0.352783
b0702	327	77.082	2.52005	2.72295	2.6215	0.924972	0.174687	0.549829	4.4621	3.3127	3.8874	0.405639	0.816093	0.610866	3.03727	1.75129	2.39428	0.279419	0	0.139709
b0703	1521	1271	0.419195	0.393456	0.406326	0.858642	0.186568	0.522605	0.349389	0.584615	0.467002	0.28707	0.109697	0.198383	0.38049	0.493623	0.437057	0.264725	0.021464	0.143095
b0704	570	320	0.980589	0.954044	0.967317	1.33685	0.967807	1.15233	1.91081	1.84146	1.87614	1.56337	1.47436	1.51886	0.688583	1.59366	1.14112	0.70672	0	0.35336
b0705	1137	887	0.437993	0.274385	0.356189	0.368415	0.13287	0.250642	0.588143	0.33929	0.463716	0.246755	0.230489	0.238622	0.301622	0.37202	0.336821	0.026327	0.165987	0.096157
b0706	762	512	0.425291	0.298139	0.361715	0.626646	0	0.313323	0.671771	0.747057	0.709414	0.366414	0.184295	0.275355	0.44442	1.05463	0.749524	0.091195	0	0.0455975
b0707	510	260	9.82744	13.7969	11.8122	20.7725	0.362523	10.5675	22.3418	22.1352	22.2385	4.87049	4.23405	4.55227	14.0365	14.2492	14.1428	0.745551	0.051479	0.398515
b0708	1419	1169	6.45497	8.83042	7.64269	8.50824	1.54348	5.02586	11.5483	10.2328	10.8905	3.71785	3.67265	3.69525	7.48075	6.49236	6.98656	1.44632	1.3396	1.39296
b0709	1482	1232	2.35293	2.83425	2.59359	2.15574	1.13667	1.6462	1.84567	1.93711	1.89139	1.86538	1.67221	1.7688	4.1695	4.13938	4.15444	1.05768	0.71703	0.887353
b0710	744	494	32.7581	36.5395	34.6488	32.2214	15.9728	24.0971	39.6475	44.9703	42.3089	30.761	28.4286	29.5948	37.6908	36.3745	37.0327	13.5812	18.0177	15.7995
b0711	657	407	27.4982	35.9114	31.7048	34.9923	13.0681	24.0302	37.2773	37.3057	37.2915	25.9665	25.0773	25.5219	34.0739	34.1995	34.1367	10.7955	10.3919	10.5937
b0712	933	683	24.459	29.9763	27.2176	30.0513	9.71935	19.8853	28.6482	30.8868	29.7675	18.8382	20.1013	19.4698	28.9548	28.1097	28.5322	7.06375	8.38739	7.72557
b0713	735	485	19.9025	24.4707	22.1866	25.8365	8.85646	17.3465	26.121	27.0536	26.5873	18.8893	16.9262	17.9078	22.0914	21.741	21.9162	7.66047	6.37491	7.01769
b0714	792	542	13.9223	17.3207	15.6215	17.134	5.61462	11.3743	15.0891	12.829	13.9591	10.6436	9.99588	10.3197	12.7045	12.0934	12.3989	4.12284	5.1859	4.65437
b0715	1047	797	19.395	10.4981	14.9465	2.51602	1.20798	1.862	7.33638	7.81251	7.57445	3.1287	3.32486	3.22678	3.60275	3.98033	3.79154	1.97275	1.64578	1.80927
b0716	1062	812	0.239224	0.270234	0.254729	0.263418	0.265323	0.264371	0.305919	0.193519	0.249719	0.134773	0.56166	0.348216	0.322243	0.258606	0.290424	0.225461	0.148351	0.186906
b0717	729	479	0.124779	0.07967	0.102224	0.334909	0.168666	0.251787	0.199459	0.287047	0.243253	0.718039	0.361151	0.539595	0.287508	0.062627	0.175067	0.224824	0.055885	0.140354
b0718	2448	2198	0.027193	0.060767	0.04398	0.097314	0.052072	0.074693	0.104321	0.134046	0.119183	0.078239	0.071549	0.074894	0.062655	0.078476	0.0705655	0.068593	0.030447	0.04952
b0719	567	317	0.14141	0.30096	0.221185	0.449832	0.424768	0.4373	0.421946	0.495702	0.458824	0.19727	0.446493	0.321881	0.34755	0.094632	0.221091	0.169859	0.084445	0.127152
b0720	1284	1034	35.5927	58.7005	47.1466	79.9005	60.4239	70.1622	80.609	77.125	78.867	84.2313	77.4308	80.8311	24.9595	21.7444	23.3519	32.9008	47.2213	40.0611
b0721	390	140	38.1029	87.0906	62.5967	171.753	288.25	230.002	230.799	189.267	210.033	295.365	282.065	288.715	12.4929	10.178	11.3354	166.767	216.83	191.798
b0722	348	98.004	11.7399	50.0365	30.8882	120.766	121.731	121.248	108.795	88.386	98.5904	148.194	115.857	132.026	7.16657	4.74442	5.9555	78.347	114.993	96.67
b0723	1767	1517	9.46576	22.3763	15.921	41.6182	70.6099	56.114	61.5945	50.8081	56.2013	72.861	57.1834	65.0222	2.56006	2.15545	2.35775	45.7242	65.9787	55.8514
b0724	717	467	22.1415	47.0076	34.5745	75.3825	127.27	101.326	119.17	97.7483	108.459	106.557	104.125	105.341	5.16068	5.65278	5.40674	84.3308	108.08	96.2052
b0726	2802	2552	31.1669	64.727	47.9469	70.9003	47.5132	59.2068	128.568	114.805	121.687	69.4633	61.091	65.2772	10.7281	9.445	10.0865	29.7964	44.7559	37.2762
b0727	1218	968	85.5786	161.281	123.43	131.862	63.6673	97.7645	246.373	226.9	236.636	157.677	150.327	154.002	28.0128	25.6132	26.813	37.9142	56.0133	46.9637
b0728	1167	917	68.9595	139.913	104.436	103.546	46.2103	74.8781	176.995	160.308	168.651	127.831	119.192	123.512	18.8178	16.5203	17.669	25.7189	38.1686	31.9438
b0729	870	620	90.3527	155.325	122.839	113.416	50.0165	81.7164	207.138	179.853	193.496	140.274	136.059	138.167	21.1684	19.0151	20.0917	27.2179	43.0896	35.1538
b0730	723	473	6.38128	7.38224	6.88176	5.36999	4.99605	5.18302	6.34245	6.47818	6.41032	5.12309	6.38368	5.75338	7.10419	7.07148	7.08784	4.46244	3.9616	4.21202
b0731	1977	1727	0.181696	0.132583	0.157139	0.123854	0.054578	0.089216	0.154901	0.170604	0.162752	0.063368	0.154806	0.109087	0.143538	0.121591	0.132565	0.037414	0.046501	0.0419575
b0732	2634	2384	1.98061	1.96091	1.97076	1.74209	0.632591	1.18734	1.77937	2.17514	1.97725	1.31155	1.42488	1.36822	2.06228	1.73648	1.89938	0.704687	0.707405	0.706046
b0733	1569	1319	321.582	473.536	397.559	198.76	75.952	137.356	215.767	232.951	224.359	113.418	108.13	110.774	407.24	323.386	365.313	65.3737	71.3065	68.3401
b0734	1140	890	228.5	371.841	300.171	174.06	78.3551	126.208	163.407	172.145	167.776	100.073	87.7855	93.9293	233.855	166.019	199.937	64.8201	74.5926	69.7063
b0735	294	46.126	843.558	1307.2	1075.38	706.017	309.146	507.581	702.174	729.464	715.819	453.157	413.228	433.193	847.633	597.029	722.331	232.538	245.198	238.868
b0736	405	155	75.4827	79.8935	77.6881	158.927	61.9397	110.433	71.3782	73.6265	72.5024	68.183	64.9351	66.559	94.5358	100.446	97.4908	63.607	60.2737	61.9403
b0737	693	443	55.3506	64.9525	60.1516	97.2508	47.9639	72.6073	62.7161	57.9954	60.3558	48.3479	50.5874	49.4677	57.2627	56.2383	56.7505	39.7945	42.3895	41.092
b0738	429	179	67.5325	80.2676	73.9001	103.861	55.8916	79.8762	70.9884	67.376	69.1822	61.6613	61.6759	61.6686	61.5493	66.6163	64.0828	41.1511	41.8735	41.5123
b0739	1266	1016	33.5466	36.1898	34.8682	55.7107	24.2664	39.9885	33.3076	34.5285	33.9181	34.0833	31.4684	32.7758	33.2634	32.3751	32.8193	24.1986	24.0817	24.1401
b0740	1293	1043	78.1355	101.048	89.5918	153.551	55.9907	104.771	153.342	159.04	156.191	104.639	98.9275	101.783	107.255	96.7539	102.005	47.3921	53.936	50.6641
b0741	522	272	651.364	881.263	766.313	734.806	400.984	567.895	926.253	897.691	911.972	823.067	848.767	835.917	686.811	657.316	672.063	292.19	369.552	330.871
b0742	792	542	130.208	187.007	158.607	209.587	91.4736	150.53	197.604	191.203	194.403	188.614	195.71	192.162	157.51	134.771	146.141	68.9459	79.9369	74.4414
b0743	76	2.99	2.49887	1.06366	1.78127	1.98726	0.750613	1.36894	2.13036	1.09495	1.61266	5.22898	1.75334	3.49116	6.14159	0.836126	3.48886	3.0016	5.96896	4.48528
b0744	76	2.99	2.99864	3.82918	3.41391	8.3465	2.70221	5.52435	2.55644	0	1.27822	3.13739	4.20802	3.6727	10.1336	3.01005	6.57184	1.44077	1.79069	1.61573
b0745	76	2.99	2.49887	1.06366	1.78127	1.98726	0.750613	1.36894	2.13036	1.09495	1.61266	5.22898	1.75334	3.49116	6.14159	0.836126	3.48886	3.0016	5.96896	4.48528
b0746	76	2.99	2.99864	3.82918	3.41391	8.3465	2.70221	5.52435	2.55644	0	1.27822	3.13739	4.20802	3.6727	10.1336	3.01005	6.57184	1.44077	1.79069	1.61573
b0747	76	2.99	2.49887	1.06366	1.78127	1.98726	0.750613	1.36894	2.13036	1.09495	1.61266	5.22898	1.75334	3.49116	6.14159	0.836126	3.48886	3.0016	5.96896	4.48528
b0748	76	2.99	2.49887	1.06366	1.78127	1.98726	0.750613	1.36894	2.13036	1.09495	1.61266	5.22898	1.75334	3.49116	6.14159	0.836126	3.48886	3.0016	5.96896	4.48528
b0749	76	2.99	2.49887	1.06366	1.78127	1.98726	0.750613	1.36894	2.13036	1.09495	1.61266	5.22898	1.75334	3.49116	6.14159	0.836126	3.48886	3.0016	5.96896	4.48528
b0750	1044	794	60.6349	69.4506	65.0427	89.9761	1.9672	45.9717	30.78	27.1874	28.9837	46.271	47.2784	46.7747	61.1226	62.3957	61.7591	1.34274	1.888	1.61537
b0751	720	470	74.9658	80.0991	77.5325	98.6422	2.736	50.6891	32.0366	30.3827	31.2097	42.5436	43.0638	42.8037	69.8252	75.6021	72.7137	2.08507	2.64843	2.36675
b0752	942	692	5.67894	6.09375	5.88634	4.88116	2.43229	3.65672	5.60543	5.13762	5.37153	3.42269	3.40892	3.4158	5.57235	4.93108	5.25171	2.87901	1.62471	2.25186
b0753	381	131	16.4251	20.6831	18.5541	43.2689	0.925086	22.097	55.2823	60.8758	58.0791	11.8148	12.125	11.9699	7.67428	9.73227	8.70328	0.822066	1.43041	1.12624
b0754	1053	803	105.396	135.36	120.378	95.6935	26.3769	61.0352	83.1193	86.0294	84.5743	75.6763	73.2662	74.4712	110.602	101.576	106.089	20.6798	22.1354	21.4076
b0755	753	503	585.572	649.357	617.464	351.035	168.167	259.601	790.044	760.461	775.253	339.59	328.192	333.891	176.129	158.371	167.25	126.852	132.302	129.577
b0756	1041	791	66.0597	74.1284	70.094	47.1868	42.1828	44.6848	88.958	84.5036	86.7308	51.8421	51.5832	51.7127	54.2945	53.3029	53.7987	34.5127	37.9539	36.2333
b0757	1149	899	18.9147	25.6711	22.2929	10.6075	20.2501	15.4288	28.3434	28.054	28.1987	9.42542	8.90409	9.16475	11.3053	9.99387	10.6496	15.2731	22.0049	18.639
b0758	1047	797	13.7424	23.4621	18.6022	10.2206	18.5505	14.3856	34.0926	31.6937	32.8931	9.63129	8.80051	9.2159	11.2661	11.0094	11.1378	11.5663	16.6257	14.096
b0759	1017	767	27.8001	37.1418	32.4709	18.5567	38.6048	28.5807	65.8197	62.6399	64.2298	16.2452	16.8439	16.5445	20.056	20.7681	20.412	33.5779	35.2326	34.4052
b0760	1473	1223	6.25549	7.73844	6.99696	14.0498	7.96018	11.005	8.81193	8.72094	8.76644	7.26077	6.15943	6.7101	6.1933	6.42645	6.30988	6.60409	7.01513	6.80961
b0761	789	539	12.5305	18.4437	15.4871	16.5349	9.76785	13.1514	15.7048	18.476	17.0904	12.2111	11.6125	11.9118	13.4906	13.0234	13.257	9.07079	10.355	9.71291
b0762	150	5.178	63.4907	106.873	85.1816	72.2951	36.409	54.3521	70.12	87.2544	78.6872	30.1947	42.5235	36.3591	218.107	214.372	216.24	39.5186	93.0628	66.2907
b0763	774	524	13.2314	14.784	14.0077	13.1984	9.19947	11.1989	9.55407	7.87187	8.71297	12.2325	11.0746	11.6535	11.6954	8.87354	10.2845	8.98107	7.38194	8.18151
b0764	690	440	7.94659	7.93591	7.94125	7.29189	7.46704	7.37946	6.99184	6.29443	6.64314	7.8879	7.89898	7.89344	7.07362	6.37464	6.72413	4.11182	4.89753	4.50468
b0765	1059	809	7.73897	8.37295	8.05596	8.08607	4.62708	6.35658	5.14904	7.16248	6.15576	8.01975	7.42585	7.7228	5.65166	5.40451	5.52809	4.31295	4.79793	4.55544
b0766	819	569	10.7931	13.9837	12.3884	13.2197	11.1697	12.1947	16.5559	17.3638	16.9599	13.6005	15.3119	14.4562	15.7926	15.1969	15.4947	8.23294	8.04485	8.13889
b0767	996	746	30.0649	40.5661	35.3155	43.6297	21.2446	32.4371	56.3255	58.3473	57.3364	21.8578	23.8005	22.8292	34.0968	32.7126	33.4047	15.8938	14.7122	15.303
b0768	954	704	0.169799	0.298139	0.233969	0.26585	0	0.132925	0.895694	1.22764	1.06167	0.266483	0.134032	0.200258	0.273868	0.53264	0.403254	0.076485	0.057036	0.0667605
b0769	1053	803	0.055824	0.166334	0.111079	0.022198	0.184454	0.103326	0.571103	0.366915	0.469009	0.038938	0.058754	0.048846	0.051451	0.037358	0.0444045	0.067055	0	0.0335275
b0770	1434	1184	0.113582	0.177272	0.145427	0.180655	0.056863	0.118759	0.629407	0.663587	0.646497	0.22447	0.305497	0.264983	0.197735	0.291369	0.244552	0.063668	0.033914	0.048791
b0771	2262	2012	0.438169	0.431501	0.434835	0.403091	0.448392	0.425741	0.954458	0.722426	0.838442	0.586651	0.359551	0.473101	0.513357	0.484565	0.498961	0.342555	0.119743	0.231149
b0772	1284	1034	5.30351	6.05274	5.67812	6.18862	5.48242	5.83552	6.54186	7.31358	6.92772	6.9399	6.08374	6.51182	7.16552	6.45515	6.81034	3.95768	5.61789	4.78779
b0773	477	227	33.7683	33.6647	33.7165	64.624	10.4399	37.532	74.244	80.2993	77.2717	26.7907	27.1576	26.9742	37.0682	39.1828	38.1255	9.01375	6.36798	7.69087
b0774	1290	1040	15.1866	20.1175	17.652	16.8134	1.48246	9.14793	29.5625	31.4842	30.5233	19.1513	18.6374	18.8943	21.7963	21.3738	21.585	1.11833	1.37706	1.2477
b0775	1041	791	12.3165	21.7344	17.0254	34.9507	0.936262	17.9435	35.704	42.2891	38.9965	19.6557	19.8818	19.7687	36.5793	34.4734	35.5264	0.803255	1.01526	0.909259
b0776	1155	905	14.0672	18.596	16.3316	26.9043	1.27956	14.0919	27.047	31.7965	29.4217	17.7757	18.0724	17.9241	29.7803	27.5288	28.6545	0.785368	0.709899	0.747633
b0777	756	506	12.196	17.7988	14.9974	25.9619	1.14427	13.5531	26.6608	26.7072	26.684	17.1167	16.9697	17.0432	25.5021	20.898	23.2	0.893875	1.34904	1.12146
b0778	678	428	14.5583	19.1255	16.8419	30.5267	1.13258	15.8297	36.5644	40.2022	38.3833	16.9121	19.8418	18.377	30.8253	24.0407	27.433	0.805164	0.281451	0.543308
b0779	2022	1772	17.5606	20.9976	19.2791	25.218	8.29034	16.7542	28.6191	27.8726	28.2459	15.6954	15.5002	15.5978	15.4815	16.4804	15.9809	6.18674	6.44302	6.31488
b0780	909	659	12.2667	13.1887	12.7277	13.0371	13.9964	13.5168	12.7001	12.2056	12.4528	10.8416	10.2377	10.5396	9.101	10.7202	9.91059	15.4264	12.2269	13.8266
b0781	990	740	37.4971	31.5092	34.5032	41.5265	16.1764	28.8514	53.7352	59.3513	56.5432	23.2604	24.6311	23.9457	25.3287	25.9647	25.6467	14.1744	15.7359	14.9552
b0782	513	263	33.748	35.6225	34.6852	54.016	16.793	35.4045	58.5596	63.9305	61.245	20.0919	23.2608	21.6764	15.4997	16.0257	15.7627	14.7409	8.1427	11.4418
b0783	486	236	35.2664	33.9575	34.6119	44.0328	15.348	29.6904	47.6084	49.3552	48.4818	22.3906	20.591	21.4908	18.1482	20.8463	19.4973	11.5904	11.5697	11.5801
b0784	246	18.23	113.11	118.272	115.691	152.528	63.5206	108.024	167.704	162.694	165.199	58.3143	68.1496	63.2319	58.1677	75.6937	66.9307	44.8949	60.2037	52.5493
b0785	453	203	37.687	33.838	35.7625	51.1909	19.7002	35.4456	51.7708	55.0562	53.4135	23.181	21.6142	22.3976	20.6914	23.8656	22.2785	13.0502	14.0439	13.547
b0786	705	455	60.9843	71.6686	66.3265	51.8285	22.8464	37.3374	57.7864	59.5741	58.6803	35.1844	32.5935	33.8889	46.188	45.426	45.807	20.5914	22.0036	21.2975
b0787	714	464	1.28813	0.781329	1.03473	1.65185	1.18981	1.42083	0.90599	1.77796	1.34197	0.774945	0.576185	0.675565	0.623286	0.937447	0.780366	0.673067	0.721151	0.697109
b0788	957	707	1.4583	1.99715	1.72773	4.26076	0.114273	2.18752	2.37838	2.41707	2.39773	0.840282	0.95649	0.898386	1.12978	1.14562	1.1377	0.137089	0.170383	0.153736
b0789	1242	992	2.16904	2.61593	2.39249	5.29168	0.162885	2.72728	3.00491	3.99972	3.50231	0.961345	0.998758	0.980051	1.9297	2.08657	2.00814	0.23883	0.37779	0.30831
b0790	762	512	3.23944	4.06214	3.65079	8.8949	0.420786	4.65784	4.77704	4.83382	4.80543	1.03817	1.44364	1.24091	4.65331	2.84164	3.74748	0.336533	0.052283	0.194408
b0791	411	161	24.3624	21.3327	22.8476	15.0568	27.5994	21.3281	35.2492	37.5764	36.4128	14.08	12.7961	13.438	14.1138	16.7692	15.4415	38.8623	26.9354	32.8988
b0792	1107	857	3.41738	2.53818	2.97778	3.5774	1.52406	2.55073	4.30323	4.71	4.50662	2.21644	2.06444	2.14044	2.86039	2.32776	2.59407	1.10581	0.905839	1.00582
b0793	1134	884	3.93841	4.2306	4.08451	3.60928	1.6603	2.63479	3.84757	4.79945	4.32351	2.01611	2.43725	2.22668	2.94439	2.66388	2.80413	1.70551	1.9986	1.85205
b0794	1737	1487	6.51151	7.44244	6.97698	8.58266	3.54966	6.06616	8.99509	8.88984	8.94247	5.1937	4.16693	4.68032	4.80665	5.76968	5.28817	2.58544	3.04235	2.8139
b0795	999	749	4.96747	5.97392	5.47069	7.09177	3.09213	5.09195	9.82195	9.02125	9.4216	4.57113	3.43295	4.00204	4.67023	4.3055	4.48786	2.81807	3.35061	3.08434
b0796	672	422	6.23186	6.82752	6.52969	7.94082	6.54113	7.24097	13.6746	13.5913	13.6329	6.13122	5.03098	5.5811	8.94179	9.27673	9.10926	8.16611	9.19792	8.68202
b0797	1365	1115	27.1374	37.5799	32.3586	38.2869	14.9022	26.5946	30.9158	31.2778	31.0968	29.0941	30.0002	29.5471	34.7194	32.1237	33.4216	11.5514	12.4602	12.0058
b0798	483	233	5.19453	2.21109	3.70281	1.75951	1.84929	1.8044	4.83854	5.22668	5.03261	2.6168	1.95737	2.28708	2.54155	2.70371	2.62263	1.82566	2.29778	2.06172
b0799	2151	1901	9.29866	10.6245	9.96156	8.57944	4.88032	6.72988	10.514	9.7436	10.1288	7.21238	6.92428	7.06833	7.35309	6.78552	7.06931	4.12975	4.54835	4.33905
b0800	963	713	21.2084	24.2191	22.7138	16.4496	8.68719	12.5684	25.1649	22.4246	23.7947	14.7128	12.8811	13.797	15.7032	16.1562	15.9297	6.44935	6.02587	6.23761
b0801	1086	836	17.4446	22.2306	19.8376	36.8006	2.85087	19.8257	28.3194	28.9699	28.6446	17.2513	15.4255	16.3384	10.9877	10.8546	10.9212	2.29293	1.98527	2.1391
b0802	261	24.25	56.6883	78.6841	67.6862	122.016	19.4342	70.7251	159.169	136.888	148.028	92.835	94.0346	93.4348	36.9137	48.8632	42.8885	21.3161	4.96746	13.1418
b0803	267	27.299	75.5339	156.215	115.874	82.9219	3.9459	43.4339	137.889	153.975	145.932	280.037	299.557	289.797	20.6831	15.9335	18.3083	1.18344	0	0.591718
b0804	678	428	18.8175	31.9204	25.3689	14.4096	0.440449	7.42503	33.4393	34.0755	33.7574	82.1133	86.0914	84.1024	7.12715	4.696	5.91158	0.301936	0.218906	0.260421
b0805	2283	2033	22.5274	52.8033	37.6653	31.3881	0.662329	16.0252	64.9188	61.9893	63.4541	195.367	208.134	201.751	11.0282	8.59518	9.81167	0.564144	0.697867	0.631005
b0806	261	24.25	8.62648	12.5894	10.608	42.6321	1.11053	21.8713	14.9713	12.9598	13.9656	9.67032	5.83663	7.75347	7.95065	14.226	11.0883	2.22043	0	1.11021
b0807	927	677	19.8642	23.5904	21.7273	18.3249	15.9911	17.158	16.455	15.7834	16.1192	27.2723	26.4818	26.8771	16.9654	19.3416	18.1535	14.38	15.9547	15.1673
b0808	2226	1976	1.48213	1.23118	1.35666	2.16042	0.170359	1.16539	1.73095	2.22167	1.97631	0.57756	0.620782	0.599171	1.10814	1.07787	1.09301	0.408745	0.213367	0.311056
b0809	723	473	192.039	262.332	227.185	93.9089	40.2246	67.0668	65.0404	67.9794	66.5099	92.0999	86.9112	89.5055	65.015	70.3818	67.6984	28.9831	32.4568	30.72
b0810	660	410	114.582	164.794	139.688	56.0823	19.6066	37.8444	46.4421	46.8059	46.624	55.8618	54.7358	55.2988	40.4081	36.5467	38.4774	16.4163	19.783	18.0996
b0811	747	497	360.509	501.056	430.782	153.177	54.6327	103.905	148.598	152.988	150.793	201.791	198.084	199.937	111.697	110.517	111.107	46.3481	49.5256	47.9368
b0812	504	254	245.666	232.652	239.159	429.124	24.5447	226.834	448.515	460.509	454.512	80.4457	73.4934	76.9695	616.661	696.398	656.529	21.9197	20.8146	21.3671
b0813	888	638	4.73095	4.24684	4.4889	4.10692	4.57984	4.34338	4.40266	6.00349	5.20308	4.31274	4.17811	4.24543	5.59069	5.19563	5.39316	3.49404	4.61536	4.0547
b0814	516	266	2120.46	2250.61	2185.54	3323.28	2048.27	2685.78	3168.07	3237.49	3202.78	2028.03	2080.27	2054.15	2046.2	2068.67	2057.44	1678.64	1519.8	1599.22
b0815	1584	1334	8.68087	11.4214	10.0511	10.0815	10.1796	10.1305	3.88179	3.68843	3.78511	5.77766	5.2343	5.50598	7.54654	8.01679	7.78166	8.876	8.69394	8.78497
b0817	468	218	29.8161	32.385	31.1005	65.4114	22.7919	44.1017	40.7582	40.9963	40.8773	39.4428	38.1619	38.8023	32.2181	31.6496	31.9338	22.7237	22.7783	22.751
b0818	1119	869	7.29061	8.47551	7.88306	16.4093	7.67002	12.0397	11.1263	9.28992	10.2081	10.3265	10.1344	10.2305	7.68614	7.38738	7.53676	6.15906	5.88366	6.02136
b0819	921	671	50.1157	58.636	54.3759	94.0374	43.8069	68.9222	113.908	109.92	111.914	69.5128	66.773	68.1429	84.8773	74.1687	79.523	34.538	36.3637	35.4509
b0820	1593	1343	38.0845	41.8984	39.9914	45.5503	36.0441	40.7972	36.452	34.4433	35.4477	36.9714	35.0128	35.9921	36.9158	34.5327	35.7242	28.1696	32.7687	30.4692
b0821	1266	1016	2.17664	1.95316	2.0649	5.00001	1.65664	3.32833	5.58575	6.10919	5.84747	2.47738	1.56336	2.02037	1.62657	1.10722	1.3669	1.17654	1.6072	1.39187
b0822	816	566	8.10475	10.7878	9.44626	15.4627	7.39869	11.4307	22.0115	21.2038	21.6077	11.0485	9.058	10.0533	11.3142	10.5471	10.9306	7.17303	5.24977	6.2114
b0823	2433	2183	0.492829	0.673032	0.582931	0.493994	0.20355	0.348772	0.415775	0.697329	0.556552	0.358078	0.28456	0.321319	0.410058	0.398512	0.404285	0.123329	0.110363	0.116846
b0824	900	650	0.25287	0.234842	0.243856	0.164535	0.020716	0.0926255	0.029397	0.120875	0.075136	0.024052	0.072584	0.048318	0.127123	0.069227	0.098175	0.082839	0	0.0414195
b0825	663	413	3.97979	3.28025	3.63002	2.84849	0.586859	1.71767	4.25654	4.54196	4.39925	2.8769	1.5993	2.2381	2.9344	2.36064	2.64752	1.14731	0.972244	1.05978
b0826	750	500	19.2457	27.5528	23.3992	29.7671	17.0738	23.4205	25.2992	24.5527	24.926	22.8095	20.7589	21.7842	16.223	16.4991	16.361	13.5044	11.2698	12.3871
b0827	1236	986	16.3214	22.2352	19.2783	25.0376	12.5092	18.7734	22.5577	23.0487	22.8032	17.7583	15.2639	16.5111	15.0147	15.0752	15.045	11.1186	11.9592	11.5389
b0828	966	716	62.2318	57.5624	59.8971	55.4405	6.31884	30.8797	51.987	54.0983	53.0426	48.0364	44.1483	46.0924	51.5475	50.4022	50.9749	6.1516	7.25308	6.70234
b0829	1872	1622	30.1794	36.0678	33.1236	36.6273	2.88895	19.7581	23.6083	24.2197	23.914	20.7421	18.577	19.6595	21.2773	21.8052	21.5412	2.46985	2.91291	2.69138
b0830	1539	1289	37.292	42.1733	39.7327	38.4287	1.95344	20.1911	21.5245	23.848	22.6862	14.6027	13.5426	14.0727	19.4983	20.3751	19.9367	1.24483	1.39141	1.31812
b0831	921	671	25.4086	23.7729	24.5907	30.5754	1.80605	16.1908	15.2922	15.4854	15.3888	9.76231	9.49213	9.62722	17.7123	18.3298	18.021	1.54073	0.817834	1.17928
b0832	912	662	15.1003	12.3939	13.7471	20.4094	0.732244	10.5708	9.03452	10.0585	9.54649	5.76226	6.50914	6.1357	11.1921	10.6716	10.9318	0.943513	0.24262	0.593067
b0833	2349	2099	14.1023	11.5903	12.8463	15.5742	3.4128	9.49352	7.50125	7.74832	7.62479	5.01261	5.85903	5.43582	14.2637	15.9067	15.0852	3.22713	2.71645	2.97179
b0834	1329	1079	11.9926	12.2549	12.1238	21.2772	4.34279	12.81	10.5546	9.77558	10.1651	7.88204	9.7507	8.81637	18.5324	19.6143	19.0733	3.89243	4.01909	3.95576
b0835	1326	1076	19.1709	24.7555	21.9632	33.4791	27.3307	30.4049	30.2605	28.8974	29.5789	25.0052	25.1974	25.1013	26.5002	23.7812	25.1407	20.6073	25.0276	22.8175
b0836	384	134	264.39	206.33	235.36	72.8947	1.50729	37.201	171.973	188.8	180.386	24.7339	24.0591	24.3965	68.8583	75.4435	72.1509	1.44659	0.599308	1.02295
b0837	1116	866	3.02815	2.9745	3.00132	1.80099	0.155487	0.978236	5.62653	5.29613	5.46133	0.487424	1.07143	0.779429	1.74929	1.31632	1.5328	0.198967	0.154556	0.176761
b0838	627	377	32.1041	36.4916	34.2979	38.4387	12.7508	25.5948	56.7162	60.3333	58.5248	27.2864	24.6117	25.949	34.557	34.4941	34.5255	10.7691	11.8579	11.3135
b0839	1203	953	18.329	19.9018	19.1154	25.9046	12.5044	19.2045	23.0982	23.5583	23.3282	15.5681	15.71	15.639	18.8873	16.5258	17.7065	10.3284	11.1374	10.7329
b0840	759	509	17.3935	18.856	18.1248	19.0503	17.0629	18.0566	21.6984	20.2596	20.979	15.6337	17.6575	16.6456	19.0206	21.5116	20.2661	13.456	17.3026	15.3793
b0841	597	347	25.277	22.8201	24.0486	27.1735	48.3504	37.7619	26.5422	24.9631	25.7526	34.5788	32.586	33.5824	35.084	40.0266	37.5553	38.9486	42.6609	40.8047
b0842	1233	983	12.8142	13.7235	13.2688	7.97846	16.013	11.9957	8.20309	8.29248	8.24779	12.7073	11.9828	12.3451	10.4934	10.1775	10.3354	13.3983	12.1591	12.7787
b0843	285	38.947	48.7249	61.2404	54.9827	22.4257	22.1269	22.2763	68.9326	48.9206	58.9266	39.3384	33.1112	36.2248	36.0675	38.512	37.2898	17.973	25.4311	21.7021
b0844	816	566	12.0911	15.8445	13.9678	7.77858	6.30435	7.04147	16.4749	15.2001	15.8375	8.89407	10.0583	9.47617	12.4091	11.3421	11.8756	5.53674	6.73957	6.13816
b0845	1209	959	6.59082	6.80465	6.69773	3.84744	5.63037	4.7389	8.14936	9.01206	8.58071	6.24369	5.29682	5.77025	7.56795	6.33437	6.95116	5.43506	5.20588	5.32047
b0846	537	287	5.51876	6.58191	6.05033	2.98112	4.22252	3.60182	8.32236	7.45993	7.89114	4.41229	3.56174	3.98702	4.03073	3.50154	3.76614	3.9399	2.79817	3.36903
b0847	1686	1436	21.1648	21.7118	21.4383	17.8246	8.49542	13.16	19.3344	18.2607	18.7975	13.1079	13.4485	13.2782	21.5398	21.5378	21.5388	6.92565	6.26818	6.59692
b0848	378	128	47.2784	31.3046	39.2915	12.1152	8.10013	10.1076	30.9015	27.008	28.9547	13.0688	16.2794	14.6741	33.1918	39.9587	36.5753	9.54913	7.73794	8.64354
b0849	258	22.871	57.4919	37.542	47.517	89.624	68.8817	79.2528	77.6977	68.7047	73.2012	62.8862	39.1934	51.0398	1544.47	1552.94	1548.71	87.5785	86.0256	86.8021
b0850	288	41.248	46.7309	30.9935	38.8622	51.4238	54.1896	52.8067	38.4498	51.9055	45.1776	54.9574	47.6583	51.3078	22.7035	23.9998	23.3516	71.2751	93.1286	82.2018
b0851	723	473	22.9031	23.72	23.3116	22.2713	22.9448	22.6081	16.0783	18.5625	17.3204	24.1611	24.8365	24.4988	10.7145	11.9866	11.3506	17.531	18.6761	18.1036
b0852	903	653	16.1093	18.8471	17.4782	17.5789	17.8161	17.6975	13.1679	13.5059	13.3369	17.0702	16.3045	16.6873	10.8613	11.0484	10.9548	15.3867	13.3231	14.3549
b0853	477	227	103.872	99.6913	101.782	138.828	52.0217	95.4248	94.5306	95.7881	95.1594	60.6752	56.1165	58.3958	78.5652	81.9998	80.2825	41.7005	37.1466	39.4235
b0854	1113	863	2.30281	2.54264	2.42273	7.02244	0.936163	3.9793	3.1441	3.30025	3.22218	4.18468	3.97262	4.07865	2.52135	1.91183	2.21659	0.611453	1.08565	0.848553
b0855	1134	884	0.946571	1.68361	1.31509	2.68176	0.380802	1.53128	1.03755	0.977666	1.00761	1.91	2.29493	2.10246	1.13725	0.831401	0.984326	0.280191	0.651059	0.465625
b0856	954	704	0.488172	1.27387	0.881019	1.13936	0.459039	0.799198	0.977121	0.502215	0.739668	1.11035	0.737178	0.923762	0.352116	0.490029	0.421073	0.305939	0.076049	0.190994
b0857	846	596	1.67976	2.24104	1.9604	3.40941	0.813331	2.11137	1.89158	1.31827	1.60492	1.83617	2.21648	2.02633	1.6868	1.23315	1.45997	0.397516	0.628805	0.513161
b0858	489	239	4.93909	4.71034	4.82472	8.35295	7.09878	7.72587	7.11559	7.23227	7.17393	9.61569	6.11951	7.8676	5.30122	5.83649	5.56886	5.90271	2.91212	4.40742
b0859	1128	878	9.27512	10.4532	9.86416	12.2417	9.67712	10.9594	7.33422	8.92623	8.13023	9.93575	8.83047	9.38311	7.49755	7.92666	7.71211	9.19909	7.83561	8.51735
b0860	732	482	7.65716	9.26333	8.46024	15.3469	2.87741	9.11216	7.80976	7.53901	7.67439	4.73551	6.42762	5.58157	11.8573	11.3738	11.6156	2.16722	2.77688	2.47205
b0861	669	419	31.0614	36.7501	33.9057	51.4744	17.1287	34.3016	33.8839	41.6283	37.7561	19.8499	20.1179	19.9839	39.8359	34.4372	37.1366	11.1289	13.7679	12.4484
b0862	717	467	26.045	32.4007	29.2229	43.3592	12.5136	27.9364	35.7204	31.5032	33.6118	18.9144	17.3429	18.1286	37.2749	31.3473	34.3111	9.3624	11.6936	10.528
b0863	732	482	49.012	61.7556	55.3838	75.995	19.5273	47.7611	65.6892	65.8543	65.7718	32.7594	30.2457	31.5025	59.2867	56.5113	57.899	12.8916	13.4401	13.1658
b0864	729	479	20.0894	23.9606	22.025	44.2824	12.5375	28.41	34.5861	36.4959	35.541	17.4614	18.156	17.8087	34.5585	35.6974	35.1279	9.73487	12.5463	11.1406
b0865	516	266	24.6604	28.9083	26.7843	30.7575	5.66953	18.2135	40.1199	44.3795	42.2497	14.0468	14.3075	14.1772	17.6029	23.0062	20.3045	3.03639	2.76748	2.90194
b0866	324	74.118	92.7369	75.1725	83.9547	87.298	36.3344	61.8162	93.3264	99.1149	96.2207	77.2004	61.745	69.4727	82.6844	69.615	76.1497	38.5036	35.0335	36.7685
b0867	831	581	22.8121	23.9086	23.3603	17.1957	10.1626	13.6791	18.4504	18.2561	18.3532	15.2973	12.7219	14.0096	15.905	13.4889	14.6969	7.1732	6.99176	7.08248
b0868	1014	764	13.7101	14.473	14.0916	18.7695	10.4602	14.6148	17.67	17.7654	17.7177	15.736	14.9443	15.3401	13.6455	13.8801	13.7628	9.48636	11.3173	10.4018
b0869	1431	1181	7.022	8.83763	7.92981	9.38773	3.03279	6.21026	9.72396	10.1122	9.91806	6.83725	6.24531	6.54128	7.7779	6.94711	7.3625	2.8906	3.79097	3.34078
b0870	1002	752	16.7107	22.2779	19.4943	25.2436	9.56169	17.4027	27.8745	29.829	28.8517	16.6316	15.1409	15.8862	19.7968	19.9457	19.8712	8.82147	8.22296	8.52221
b0871	1719	1469	8.75788	11.6641	10.211	22.7752	0.339149	11.5572	16.5391	16.9145	16.7268	4.78908	4.69974	4.74441	8.03425	7.29026	7.66225	0.32989	0.528458	0.429174
b0872	969	719	3.32513	2.4415	2.88332	0.694143	0.093638	0.39389	0.637824	1.80304	1.22043	0.456616	0.590563	0.52359	1.03431	1.35597	1.19514	0.419379	0.279233	0.349306
b0873	1653	1403	0.894621	0.884004	0.889312	0.559004	0.153558	0.356281	0.367726	0.385004	0.376365	0.351006	0.481994	0.4165	0.814717	0.641446	0.728082	0.099785	0.438838	0.269311
b0874	900	650	9.99985	13.9731	11.9865	10.0092	7.51977	8.76449	13.8167	14.5957	14.2062	13.7095	15.0732	14.3914	16.7167	16.5914	16.654	6.56084	6.34222	6.45153
b0875	696	446	7.53816	7.27298	7.40557	3.79672	1.93222	2.86447	9.16848	9.64493	9.40671	3.47025	3.8082	3.63923	4.53909	3.83386	4.18648	1.61777	0.900306	1.25904
b0876	1659	1409	6.48489	6.35127	6.41808	3.56113	3.21577	3.38845	5.3907	5.72955	5.56012	4.99856	4.62642	4.81249	4.43743	4.77439	4.60591	2.37699	2.61707	2.49703
b0877	993	743	41.0561	46.1485	43.6023	114.96	99.6203	107.29	46.8445	44.2544	45.5495	84.4071	79.4367	81.9219	83.705	84.5847	84.1448	84.5002	81.7305	83.1153
b0878	1116	866	6.98803	7.75574	7.37188	6.4218	2.47224	4.44702	8.60529	9.09529	8.85029	4.9645	4.81237	4.88844	6.36104	5.21333	5.78719	1.71609	2.99839	2.35724
b0879	1947	1697	6.46296	7.36475	6.91386	5.15727	2.7454	3.95133	6.26054	6.60334	6.43194	4.25619	4.20732	4.23175	5.54275	5.2855	5.41412	1.98311	2.16898	2.07604
b0880	225	12.734	461.756	374.618	418.187	286.262	121.607	203.935	492.202	422.66	457.431	193.985	133.385	163.685	135.191	187.29	161.24	192.825	142.953	167.889
b0881	321	71.167	68.447	66.492	67.4695	91.1676	24.7857	57.9767	72.2254	66.792	69.5087	51.8432	42.6489	47.2461	90.3696	97.7921	94.0808	23.7573	35.5455	29.6514
b0882	2277	2027	107.515	113.789	110.652	76.5394	31.6667	54.103	89.2436	92.0285	90.6361	57.3055	59.0654	58.1854	64.9381	67.4407	66.1894	25.3793	27.6671	26.5232
b0883	88	3.225	0	2.95782	1.47891	11.0523	8.3492	9.70076	11.8482	3.04483	7.44651	4.84691	2.43784	3.64237	12.8089	4.65019	8.72953	1.66937	10.374	6.0217
b0884	219	11.606	5640.2	5707.97	5674.08	12104.9	4272.84	8188.85	5765.52	6016.35	5890.93	4876.11	4913.18	4894.64	7416	7781.06	7598.53	5429.82	4314.15	4871.99
b0885	705	455	15.5663	16.9841	16.2752	25.0328	10.0915	17.5621	19.2761	21.2826	20.2794	16.0116	16.9016	16.4566	18.1604	15.9551	17.0578	8.56791	8.1484	8.35816
b0886	1722	1472	19.2362	21.0123	20.1242	23.08	9.16581	16.1229	21.1592	21.3769	21.268	13.4139	12.938	13.176	14.7072	13.9394	14.3233	7.2501	7.4197	7.3349
b0887	1767	1517	16.5281	18.9174	17.7228	15.6098	7.35834	11.484	17.2565	17.0526	17.1546	12.2895	11.0303	11.6599	13.5356	13.7632	13.6494	6.41033	6.37024	6.39028
b0888	966	716	58.5692	73.9517	66.2605	106.524	83.2545	94.8895	117.184	108.965	113.074	87.8412	82.0588	84.95	70.5124	69.3606	69.9365	66.69	73.4281	70.0591
b0889	495	245	180.253	196.183	188.218	139.396	70.6233	105.01	163.55	169.644	166.597	144.787	159.447	152.117	151.039	162.542	156.79	58.4167	51.353	54.8848
b0890	3990	3740	34.0597	39.1515	36.6056	32.6634	17.6415	25.1524	34.5147	35.0277	34.7712	22.0669	21.4115	21.7392	29.3439	28.4944	28.9192	14.8607	15.2276	15.0442
b0891	612	362	53.2062	61.0904	57.1483	52.1936	23.3594	37.7765	58.6969	61.8566	60.2767	31.181	33.5817	32.3813	45.2715	44.7281	44.9998	21.1068	22.2213	21.664
b0892	1344	1094	18.9989	25.9877	22.4933	27.2583	11.6928	19.4755	24.9594	24.3104	24.6349	15.2907	13.8433	14.567	21.5009	20.8946	21.1978	8.98734	9.07801	9.03268
b0893	1293	1043	203.655	244.987	224.321	170.522	124.556	147.539	202.349	199.435	200.892	123.061	114.805	118.933	206.628	196.614	201.621	102.187	123.31	112.749
b0894	2445	2195	21.2868	23.8185	22.5527	3.29694	1.12567	2.21131	10.22	11.5437	10.8819	2.07262	2.27837	2.17549	15.1269	15.5116	15.3193	1.01558	0.917711	0.966645
b0895	618	368	39.4266	48.2726	43.8496	4.31084	1.93927	3.12506	9.55407	13.3973	11.4757	1.82676	1.7094	1.76808	38.1714	37.7017	37.9366	1.3754	3.00061	2.18801
b0896	864	614	47.3092	44.4237	45.8664	4.64485	2.87286	3.75885	7.62459	9.94906	8.78682	3.36098	2.1387	2.74984	46.2719	46.2189	46.2454	2.35025	1.32974	1.83999
b0897	627	377	22.354	23.9397	23.1468	42.8358	0.392882	21.6143	84.0353	80.8612	82.4483	5.05917	4.29662	4.6779	19.8356	20.6487	20.2421	0.171391	0.390531	0.280961
b0898	1149	899	11.0031	11.1641	11.0836	56.1902	8.14799	32.1691	13.0505	13.59	13.3203	12.347	11.2657	11.8063	22.0898	24.2923	23.191	7.10351	6.5955	6.84951
b0899	1431	1181	0.898309	1.35715	1.12773	1.72058	2.12067	1.92063	1.42381	1.49686	1.46034	0.516269	0.226376	0.371322	0.583051	1.10493	0.843992	1.67782	1.64332	1.66057
b0900	909	659	1.45115	1.30294	1.37705	1.67697	1.24639	1.46168	1.47878	2.11623	1.7975	0.877763	1.67049	1.27413	1.52554	1.38839	1.45696	0.947808	1.3608	1.1543
b0901	591	341	1.09548	1.23103	1.16325	0.418173	0.355385	0.386779	1.23278	0.979229	1.10601	2.0631	2.39817	2.23063	1.57506	1.36356	1.46931	1.07375	0.196254	0.635001
b0902	741	491	75.3506	82.1139	78.7322	49.4442	14.3427	31.8935	50.6697	56.6863	53.678	21.8426	21.9402	21.8914	56.0964	62.8987	59.4975	13.6203	11.6399	12.6301
b0903	2283	2033	694.541	1044.14	869.339	435.743	167.781	301.762	1014.21	1077.75	1045.98	143.833	137.67	140.752	1001.42	863.48	932.451	124.374	164.591	144.483
b0904	858	608	210.249	177.471	193.86	73.292	10.0767	41.6843	293.772	303.937	298.855	29.0046	31.4012	30.2029	152.802	149.202	151.002	10.3263	11.007	10.6666
b0905	1761	1511	19.8967	33.2242	26.5605	29.9869	36.109	33.048	39.4872	38.1664	38.8268	30.4293	31.9629	31.1961	22.1477	19.8036	20.9757	25.5436	36.451	30.9973
b0906	693	443	3.81147	3.5319	3.67168	6.59873	0.85107	3.7249	5.43482	3.68014	4.55748	2.25859	1.8105	2.03454	4.29004	3.92754	4.10879	1.14254	0.906403	1.02447
b0907	1089	839	112.165	140.207	126.186	186.999	32.9166	109.958	152.956	148.616	150.786	88.007	87.7421	87.8745	183.168	173.572	178.37	30.1636	27.9018	29.0327
b0908	1284	1034	25.2603	35.7259	30.4931	51.6638	9.66261	30.6632	43.1135	44.3564	43.7349	24.5391	25.8863	25.2127	47.5149	42.2993	44.9071	6.04067	8.621	7.33084
b0909	765	515	2.49522	3.0196	2.75741	2.69965	1.18964	1.94464	1.89226	1.94515	1.91871	1.97318	1.61845	1.79582	2.03232	1.86397	1.94815	0.920075	0.675725	0.7979
b0910	684	434	44.035	57.6823	50.8587	64.0084	53.8606	58.9345	33.9676	40.5969	37.2822	65.9208	61.8913	63.906	39.8236	38.0854	38.9545	43.0266	49.4519	46.2393
b0911	1674	1424	881.501	1341.87	1111.68	1047.17	1480.81	1263.99	1116.55	1106.67	1111.61	1602.99	1551.35	1577.17	1140.76	980.253	1060.5	1003.44	1329.5	1166.47
b0912	285	38.947	948.793	1201.78	1075.29	1411.9	761.65	1086.78	1669.59	1675.91	1672.75	952.15	899.252	925.701	1138.96	1099.52	1119.24	639.84	642.308	641.074
b0913	2265	2015	1.14941	1.16474	1.15707	1.40651	0.808577	1.10754	1.16166	1.25749	1.20958	1.04742	0.889736	0.968576	0.973926	1.10167	1.0378	0.758912	0.345408	0.55216
b0914	1749	1499	38.3875	42.1714	40.2794	44.841	32.7332	38.7871	43.0603	43.9885	43.5244	34.3753	33.3099	33.8426	41.1772	38.1032	39.6402	26.0785	27.8227	26.9506
b0915	987	737	28.0599	30.9903	29.5251	29.9415	23.6051	26.7733	28.4678	27.1046	27.7862	24.4793	23.387	23.9332	26.2913	24.1167	25.204	17.7098	21.9746	19.8422
b0916	1233	983	4.2258	4.58096	4.40338	5.82065	2.7533	4.28698	6.78407	6.27431	6.52919	4.27819	4.99151	4.63485	5.1276	4.89799	5.01279	1.93909	2.30111	2.1201
b0917	183	7.236	231.283	160.856	196.069	376.894	124.679	250.787	282.56	347.462	315.011	278.714	223.86	251.287	357.81	377.265	367.537	165.2	175.726	170.463
b0918	747	497	98.0119	103.697	100.854	91.8487	50.2301	71.0394	95.5407	94.8121	95.1764	90.6564	78.2526	84.4545	82.7408	83.6572	83.199	35.9258	34.6598	35.2928
b0919	894	644	37.6342	25.4807	31.5574	7.25163	1.33815	4.29489	13.2926	11.8341	12.5634	4.87945	5.38461	5.13203	10.1363	10.539	10.3376	1.85616	1.01839	1.43727
b0920	780	530	3.46774	4.06819	3.76796	4.60749	1.82923	3.21836	5.29981	6.63387	5.96684	2.74327	3.47169	3.10748	4.41732	4.52804	4.47268	1.40201	2.52539	1.9637
b0921	786	536	26.3999	31.1132	28.7566	29.9294	29.9449	29.9371	25.2042	24.8093	25.0067	30.859	27.0812	28.9701	26.5413	24.5135	25.5274	29.2935	31.9132	30.6033
b0922	1323	1073	22.0166	24.0601	23.0383	21.7118	21.622	21.6669	18.004	18.3425	18.1733	22.4816	19.757	21.1193	18.0071	17.3196	17.6634	17.2225	20.0332	18.6278
b0923	705	455	36.8139	33.1504	34.9822	34.6307	30.5407	32.5857	30.783	34.7084	32.7457	34.8751	27.3744	31.1248	26.7564	27.8226	27.2895	24.8754	26.975	25.9252
b0924	4461	4211	28.8733	35.7262	32.2998	29.1899	29.1271	29.1585	27.0899	28.1736	27.6317	29.7341	28.1908	28.9624	24.8583	25.0045	24.9314	21.565	26.9916	24.2783
b0925	1848	1598	15.0078	15.1286	15.0682	15.6941	5.99949	10.8468	17.3863	15.967	16.6766	8.4821	8.33562	8.40886	12.2463	12.0613	12.1538	4.55899	5.32283	4.94091
b0926	549	299	80.0088	80.2163	80.1125	182.658	56.3375	119.497	132.926	125.079	129.003	75.3972	82.5771	78.9871	88.4334	93.5064	90.9699	47.6504	50.6733	49.1619
b0927	648	398	90.2545	91.9047	91.0796	137.043	46.9589	92.0012	115.417	108.328	111.873	71.8638	62.5107	67.1873	81.3151	78.9905	80.1528	40.2622	41.9697	41.1159
b0928	1191	941	81.3649	114.526	97.9454	118.749	27.4884	73.1185	113.816	117.77	115.793	98.6699	79.3259	88.9979	83.9178	80.1602	82.039	17.9217	22.4095	20.1656
b0929	1089	839	823.483	956.045	889.764	105.609	606.22	355.915	293.717	308.844	301.28	777.51	837.758	807.634	849.673	804.734	827.204	434.312	486.175	460.243
b0930	1401	1151	148.657	172.822	160.74	221.329	152.071	186.7	189.131	183.64	186.385	157.274	156.131	156.702	220.49	217.911	219.201	120.705	144.381	132.543
b0931	1203	953	124.007	137.811	130.909	166.238	34.1503	100.194	106.067	102.993	104.53	120.903	118.534	119.718	135.477	138.093	136.785	26.0808	26.3618	26.2213
b0932	2613	2363	21.1045	30.0627	25.5836	31.689	14.5649	23.127	25.4721	26.3586	25.9154	22.1174	19.0974	20.6074	22.0125	18.7886	20.4006	9.76644	12.1328	10.9496
b0933	768	518	1.52885	1.65761	1.59323	2.92489	0.597873	1.76138	2.8404	2.50267	2.67154	1.20723	1.71534	1.46129	1.46224	1.38988	1.42606	0.644481	0.72349	0.683986
b0934	792	542	0.661652	0.352046	0.506849	0.723508	0.124217	0.423862	0.951882	0.326162	0.639022	0.490355	0.377203	0.433779	0.431952	0.249063	0.340508	0.178822	0.04939	0.114106
b0935	1146	896	0.366887	0.383321	0.375104	0.397871	0.120225	0.259048	1.02365	1.00842	1.01603	0.540897	0.631867	0.586382	0.292033	0.334802	0.313418	0.060095	0.074691	0.067393
b0936	960	710	0.189409	0.107498	0.148453	0.502102	0.132755	0.317429	0.915038	0.663961	0.7895	0.264231	0.465149	0.36469	0.096983	0.232381	0.164682	0.075838	0.226218	0.151028
b0937	576	326	0.183341	0.175591	0.179466	0.109353	0.082608	0.0959805	1.17228	1.5063	1.33929	0.863209	0.434166	0.648687	0.042244	0.736155	0.389199	0.132136	0.020528	0.076332
b0938	540	290	1.28813	1.38172	1.33492	0.614642	0.882199	0.748421	2.7015	2.09968	2.40059	1.34773	1.40996	1.37885	1.32968	1.08614	1.20791	0.928368	0.692305	0.810337
b0939	702	452	0.214878	0.337715	0.276297	0.177457	0	0.0887285	0.63412	0.478018	0.556069	0.069176	0.034793	0.0519845	0.18281	0.232288	0.207549	0.119127	0	0.0595635
b0940	2601	2351	0.521169	0.527545	0.524357	0.561047	0.246279	0.403663	0.609575	0.593192	0.601383	0.518684	0.581966	0.550325	0.492054	0.586951	0.539502	0.28858	0.398519	0.34355
b0941	1071	821	1.69261	2.11493	1.90377	2.10595	1.37768	1.74181	2.21105	1.72258	1.96682	1.48529	1.85806	1.67168	1.7613	1.57117	1.66623	0.754228	0.47278	0.613504
b0942	543	293	1.68292	2.53978	2.11135	1.46004	0.643386	1.05171	1.76082	1.27373	1.51727	1.1205	1.4492	1.28485	1.03405	1.94528	1.48967	0.845353	1.27907	1.06221
b0943	516	266	1.79757	3.01277	2.40517	2.14431	0.303725	1.22402	2.6579	1.5507	2.1043	1.29301	1.35981	1.32641	2.01915	1.8608	1.93998	0.242911	0.050318	0.146615
b0944	711	461	2.90095	1.49005	2.1955	2.28124	1.28518	1.78321	2.40406	2.93994	2.672	1.96693	1.70569	1.83631	1.49367	2.31006	1.90187	1.21473	0.551641	0.883186
b0945	1011	761	107.659	121.155	114.407	88.2798	13.3944	50.8371	71.009	69.7156	70.3623	116.297	118.186	117.242	153.606	155.786	154.696	10.3587	12.47	11.4143
b0946	543	293	62.9566	59.0986	61.0276	69.4126	18.7501	44.0813	74.737	75.7532	75.2451	50.9562	50.8292	50.8927	58.7528	65.1926	61.9727	18.6345	16.0341	17.3343
b0947	1110	860	12.5706	15.3756	13.9731	15.5344	12.4318	13.9831	17.0751	17.1983	17.1367	13.9431	12.956	13.4496	18.3195	16.3857	17.3526	10.6063	12.2251	11.4157
b0948	2109	1859	23.0926	30.3713	26.732	27.1828	23.1421	25.1624	25.3782	23.9848	24.6815	25.944	25.5227	25.7334	25.469	23.5718	24.5204	15.7162	20.9948	18.3555
b0949	1908	1658	19.7098	25.6637	22.6867	33.8001	24.5101	29.1551	26.9796	26.0869	26.5333	31.4182	30.2768	30.8475	24.3371	23.6838	24.0105	17.9723	23.2656	20.6189
b0950	1254	1004	8.17064	9.27437	8.72251	12.6228	9.58922	11.106	8.03151	8.1386	8.08505	8.92241	8.97537	8.94889	9.45087	8.99351	9.22219	7.19725	6.97223	7.08474
b0951	1641	1391	11.6982	13.6762	12.6872	17.4914	11.1419	14.3167	15.1244	14.0079	14.5662	12.2394	11.3624	11.8009	11.1876	11.7427	11.4651	10.2116	9.75697	9.9843
b0952	564	314	23.2462	22.8484	23.0473	28.0993	21.2269	24.6631	25.5282	25.4598	25.494	20.4632	21.987	21.2251	19.868	19.155	19.5115	16.2222	17.6045	16.9134
b0953	168	6.156	2564.48	1286.35	1925.41	5504.45	55.778	2780.12	4670.06	4240.6	4455.33	684.434	784.299	734.367	1992.2	2726.52	2359.36	120.709	52.1828	86.4458
b0954	519	269	352.394	336.221	344.307	417.553	622.801	520.177	520.644	524.352	522.498	469.01	477.699	473.355	426.179	430.738	428.458	518.737	494.731	506.734
b0955	1761	1511	32.3865	38.5217	35.4541	36.4986	19.7967	28.1476	35.6365	33.3566	34.4966	22.7935	22.6426	22.718	28.5413	28.6086	28.5749	16.5349	18.664	17.5994
b0956	453	203	19.3587	16.637	17.9979	14.1368	14.8581	14.4974	20.3318	21.9644	21.1481	18.1751	17.1984	17.6868	15.5694	17.8069	16.6882	14.4295	15.4285	14.929
b0957	1041	791	1939.12	2649.05	2294.08	2398.57	1422.71	1910.64	2563.64	2694.85	2629.25	2581.34	2387.18	2484.26	2266.37	2101.77	2184.07	1187.82	1299.89	1243.86
b0958	510	260	28.1605	29.7221	28.9413	33.0441	11.3936	22.2188	250.905	244.696	247.801	112.142	101.012	106.577	98.7852	100.264	99.5243	11.059	9.16327	10.1111
b0959	630	380	6.60607	5.77448	6.19027	6.28552	3.08281	4.68417	7.44212	9.45927	8.45069	5.10152	5.04902	5.07527	6.84959	6.43385	6.64172	3.59913	3.02914	3.31414
b0960	2154	1904	9.91968	13.048	11.4838	12.3902	9.26082	10.8255	10.5978	10.2699	10.4338	8.46961	8.59422	8.53191	11.0231	11.4896	11.2564	6.94277	7.63426	7.28851
b0961	447	197	26.168	30.2195	28.1937	38.0017	20.9154	29.4586	32.7845	34.4985	33.6415	24.7599	25.306	25.033	32.5766	29.9222	31.2494	19.8982	14.4037	17.1509
b0962	2055	1805	14.0069	14.6622	14.3345	13.9931	6.53862	10.2658	13.8256	14.2283	14.027	10.5148	10.8299	10.6724	11.7879	11.2805	11.5342	5.51579	5.57257	5.54418
b0963	459	209	145.705	128.18	136.943	68.484	106.626	87.555	105.552	108.549	107.05	75.3259	73.8918	74.6089	84.0796	93.6909	88.8852	99.4464	85.1104	92.2784
b0964	663	413	1.98989	3.09545	2.54267	2.50321	0.521652	1.51243	2.26707	2.04507	2.15607	1.05991	1.7897	1.4248	2.50091	2.28801	2.39446	0.365053	0.51853	0.441792
b0965	414	164	113.161	104.13	108.646	103.47	40.067	71.7684	171.857	182.169	177.013	93.1348	92.0574	92.5961	119.578	125.481	122.529	30.9939	33.543	32.2684
b0966	318	68.234	151.319	175.472	163.395	151.511	95.3136	123.412	184.824	168.112	176.468	137.929	128.606	133.267	132.5	149.696	141.098	91.3804	92.1931	91.7867
b0967	1191	941	25.5496	30.0306	27.7901	32.5238	27.1879	29.8558	32.5915	32.9179	32.7547	31.583	30.7427	31.1628	31.3777	31.5126	31.4451	19.7185	22.8149	21.2667
b0968	279	34.644	50.0322	38.5541	44.2931	44.2479	11.2715	27.7597	66.1871	64.6351	65.4111	32.04	29.9605	31.0003	42.9322	62.3452	52.6387	18.9619	11.0109	14.9864
b0969	330	80.056	16.6117	16.2074	16.4096	14.2497	11.6056	12.9276	40.3378	33.3684	36.8531	9.17837	19.055	14.1167	19.7829	21.8272	20.8051	16.5459	13.2916	14.9187
b0970	660	410	137.724	160.512	149.118	52.9956	92.6796	72.8376	200.03	217.837	208.933	113.287	106.365	109.826	111.416	108.616	110.016	89.0418	83.2128	86.1273
b0971	88	3.225	0	0	0	0	0	0	0	6.08967	3.04483	0	0	0	0	4.65019	2.32509	0	0	0
b0972	1119	869	0.92852	0.505018	0.716769	0.676884	0.046485	0.361685	0.571705	0.63289	0.602298	0.215885	0.072389	0.144137	23.8666	19.2106	21.5386	0.024785	0.015402	0.0200935
b0973	1794	1544	0.353234	0.358384	0.355809	0.721527	0.008721	0.365124	0.284642	0.483422	0.384032	0.162007	0.162969	0.162488	15.9748	14.6494	15.3121	0.055798	0.052013	0.0539055
b0974	708	458	1.10925	0.583258	0.846256	1.71241	0.176399	0.944403	1.50195	1.15795	1.32995	0.682693	0.446384	0.564539	25.2881	20.632	22.9601	0.305672	0.233791	0.269732
b0975	588	338	2.51986	2.54035	2.5301	4.16611	0.796754	2.48143	3.10931	2.78942	2.94937	2.22017	1.53542	1.8778	47.3044	41.1811	44.2428	0.541639	1.10878	0.82521
b0976	399	149	1.70483	1.02448	1.36465	1.6748	0.542221	1.10851	1.7954	1.9774	1.8864	1.15416	0.422187	0.788176	38.9119	35.9376	37.4247	0.289102	0.179658	0.23438
b0977	858	608	1.20423	1.475	1.33962	1.75901	0.465079	1.11204	1.50854	2.09991	1.80422	0.797112	0.982904	0.890008	28.0643	27.9754	28.0198	0.265684	0.022014	0.143849
b0978	1545	1295	2.03077	2.60797	2.31937	7.98322	0.467901	4.22556	3.64457	3.8981	3.77133	0.977859	1.19011	1.08398	56.3202	50.916	53.6181	0.490637	0.310067	0.400352
b0979	1137	887	2.22366	2.88257	2.55311	9.02283	0.516139	4.76948	5.34253	4.60606	4.97429	0.916518	1.43613	1.17632	55.8319	51.0343	53.4331	0.60705	0.452691	0.529871
b0980	1299	1049	1.73781	2.31008	2.02394	5.06362	0.641809	2.85271	4.06208	3.81983	3.94096	1.65428	1.22933	1.44181	24.7732	24.8365	24.8049	0.523567	0.842117	0.682842
b0981	2181	1931	2.23632	2.48022	2.35827	3.96923	2.3639	3.16656	2.53324	2.19716	2.3652	2.47742	2.30074	2.38908	2.01119	2.0584	2.0348	2.54866	1.92693	2.2378
b0982	447	197	1.06189	1.74343	1.40266	4.25257	3.7593	4.00594	2.03691	2.39296	2.21493	1.74589	1.67643	1.71116	1.88749	1.29434	1.59091	3.06126	3.19327	3.12726
b0983	1140	890	0.637986	1.05052	0.844253	2.28315	1.48268	1.88292	1.00908	0.838655	0.923868	1.07152	0.989531	1.03053	1.17601	1.09544	1.13573	1.46411	1.63923	1.55167
b0984	2097	1847	0.566303	0.821294	0.693798	1.16772	0.969607	1.06866	0.377611	0.584905	0.481258	0.516326	0.553449	0.534887	0.413821	0.231443	0.322632	0.714245	0.851481	0.782863
b0985	747	497	0.72156	0.691058	0.706309	2.51051	1.38173	1.94612	0.653599	0.908995	0.781297	1.13242	1.13914	1.13578	0.581901	0.603588	0.592745	1.38676	0.888713	1.13774
b0986	645	395	0.605258	0.917815	0.761536	2.25628	0.68178	1.46903	1.11263	0.745906	0.929266	0.672842	0.437952	0.555397	0.34865	0.379725	0.364187	0.763377	1.32151	1.04245
b0987	306	56.785	37.6286	33.2658	35.4472	33.2729	9.95921	21.616	26.9199	28.0181	27.469	25.8793	25.4791	25.6792	27.405	24.0366	25.7208	11.3787	12.0209	11.6998
b0988	504	254	0.391016	1.18774	0.789376	1.44133	1.00588	1.2236	0.790323	1.34823	1.06928	1.44935	0.642623	1.04599	1.03863	3.00157	2.0201	0.849622	0.298028	0.573825
b0989	213	10.625	53.4432	10.7756	32.1094	31.8761	19.0105	25.4433	10.791	11.0926	10.9418	14.7147	26.6437	20.6792	20.7395	15.5293	18.1344	11.6565	0	5.82824
b0990	213	10.625	3160.18	3602.64	3381.41	2457.81	3067.03	2762.42	1530.52	1809.94	1670.23	2132.17	2334.29	2233.23	2535.4	2287.04	2411.22	3837.51	3645.81	3741.66
b0991	231	14.032	31.9467	50.3139	41.1303	15.2437	9.59619	12.4199	16.3413	11.1987	13.77	11.1416	17.9324	14.537	14.7219	21.3789	18.0504	6.9073	0	3.45365
b0992	1074	824	2.54781	2.22302	2.38541	1.10322	0.498407	0.800814	0.730469	0.977342	0.853905	0.72097	0.744335	0.732653	2.11422	1.98411	2.04916	0.431285	0.308624	0.369955
b0993	2745	2495	2.156	1.95015	2.05308	1.85033	0.758258	1.30429	1.52789	1.4525	1.49019	1.48504	1.53798	1.51151	3.59333	2.98781	3.29057	0.656071	0.547184	0.601627
b0994	1029	779	2.64703	2.15548	2.40125	2.51695	0.795118	1.65604	1.59439	2.04238	1.81839	1.63562	1.49391	1.56476	4.33127	4.68844	4.50985	0.78798	0.816131	0.802056
b0995	693	443	3.64282	5.94393	4.79338	7.76558	4.07298	5.91928	5.00349	5.85275	5.42812	7.7639	5.85749	6.81069	5.47136	4.75707	5.11421	3.86519	4.38095	4.12307
b0996	1173	923	2.18549	2.99754	2.59152	0.077246	0.087531	0.0823885	2.27724	1.57478	1.92601	0.271006	0.204461	0.237733	0.313331	0.341259	0.327295	0.058337	0.101508	0.0799225
b0997	2547	2297	1.6523	2.59174	2.12202	0.698396	0.293103	0.49575	2.72855	2.28318	2.50586	0.728256	0.82843	0.778343	0.791406	0.633399	0.712403	0.229728	0.320483	0.275106
b0998	600	350	3.62885	3.78892	3.70888	2.3172	1.42346	1.87033	5.1865	4.01262	4.59956	2.47905	2.8757	2.67738	2.99042	2.9784	2.98441	1.78459	0.764832	1.27471
b0999	306	56.785	17.8933	14.7848	16.3391	95.738	10.6706	53.2043	57.8777	54.3068	56.0922	21.199	19.6632	20.4311	54.8099	51.7711	53.2905	13.0855	15.5565	14.321
b1000	921	671	22.5359	25.8488	24.1923	44.256	5.4583	24.8572	34.6282	34.0738	34.351	10.0652	11.4609	10.763	32.428	33.2395	32.8338	4.92713	4.14901	4.53807
b1001	1257	1007	0.385799	0.32212	0.353959	0.74343	0.147087	0.445259	0.550284	0.585169	0.567727	0.139725	0.343577	0.241651	0.355574	0.283003	0.319288	0.149719	0.505078	0.327398
b1002	1242	992	14.4	16.0514	15.2257	5.83972	5.44307	5.64139	12.4338	11.9992	12.2165	3.07315	2.6475	2.86033	4.91448	5.4886	5.20154	3.9407	5.42398	4.68234
b1003	228	13.36	685.626	808.396	747.011	820.549	15.1186	417.834	1046.98	995.378	1021.18	133.406	196.588	164.997	445.327	440.111	442.719	20.9585	7.01312	13.9858
b1004	597	347	113.165	108.162	110.663	99.1911	1.7462	50.4687	122.028	125.042	123.535	14.237	15.4092	14.8231	50.1257	48.5851	49.3554	1.92416	1.81289	1.86852
b1006	1329	1079	1.22557	1.29092	1.25825	1.685	0.623964	1.15448	1.18651	1.09224	1.13938	1.07219	1.0494	1.0608	0.906198	1.18158	1.04389	0.33934	0.136451	0.237896
b1007	495	245	0.731868	0.311525	0.521697	0.218261	0.164879	0.19157	0.467955	0.641378	0.554666	0.255244	0.770276	0.51276	0.337265	0.306105	0.321685	0.219777	0.218523	0.21915
b1008	591	341	0.043819	0.223823	0.133821	0.209086	0.118462	0.163774	0.336214	0.086403	0.211309	0.091693	0.299771	0.195732	0.040386	0	0.020193	0	0.137378	0.068689
b1009	801	551	0.298304	0.277036	0.28767	0.258797	0.073313	0.166055	0.34679	0.249538	0.298164	0.17024	0.313959	0.242099	0.299927	0.108887	0.204407	0.019545	0.048583	0.034064
b1010	387	137	0.218136	0.557106	0.387621	0.130107	0.688	0.409054	0	0.430121	0.21506	0.114114	0.229583	0.171848	0.100523	0.437931	0.269227	0	0	0
b1011	693	443	0	0.172288	0.086144	0.583424	0.045593	0.314509	0	0.177356	0.088678	0.070581	0.142	0.10629	0	0.101574	0.050787	0.024309	0	0.0121545
b1012	1149	899	0.216073	0.148572	0.182322	0.158617	0	0.0793085	0.021255	0.131094	0.0761745	0.313021	0.087466	0.200243	0.13787	0.016684	0.077277	0	0.044665	0.0223325
b1013	639	389	9.18049	7.06336	8.12192	8.84357	7.2691	8.05634	9.13654	7.22065	8.1786	6.32983	9.62185	7.97584	5.31041	6.94048	6.12544	6.35347	5.16114	5.75731
b1014	3963	3713	4.7648	12.4722	8.6185	15.3283	18.2539	16.7911	30.8159	29.2014	30.0087	23.3621	21.7176	22.5398	2.00474	1.27652	1.64063	12.0539	15.6556	13.8547
b1015	1509	1259	9.98132	14.3372	12.1592	13.28	20.7699	17.0249	11.5954	12.4655	12.0305	16.0683	15.002	15.5351	12.2731	10.4363	11.3547	14.5754	17.6051	16.0903
b1018	1128	878	21.1711	28.7083	24.9397	103.212	6.28782	54.75	80.0127	70.0228	75.0177	70.2803	72.5424	71.4113	16.5323	12.5733	14.5528	3.74096	5.06113	4.40105
b1019	1272	1022	12.1351	20.1264	16.1308	64.2698	3.4651	33.8674	42.0865	38.6309	40.3587	41.8071	39.6239	40.7155	9.08229	5.73842	7.41035	2.37088	3.20863	2.78975
b1020	1065	815	1.43006	2.27098	1.85052	9.90742	1.17304	5.54023	7.4557	7.08565	7.27067	5.85064	6.65722	6.25393	0.827989	0.533712	0.680851	0.673892	0.656911	0.665401
b1021	414	164	2.00446	2.79232	2.39839	0.543433	0.738941	0.641187	3.72842	3.35354	3.54098	1.52524	2.10965	1.81744	1.5955	1.73771	1.6666	0.39399	0.326453	0.360221
b1022	1326	1076	0.888761	1.61372	1.25124	0.397575	0.250282	0.323929	1.52723	1.6977	1.61246	0.813648	0.672321	0.742985	0.883127	0.669107	0.776117	0.160135	0.223905	0.19202
b1023	2019	1769	1.15721	1.2512	1.2042	0.312359	0.213128	0.262744	1.46903	1.28801	1.37852	0.698169	0.506732	0.60245	0.840779	0.661353	0.751066	0.200893	0.181588	0.191241
b1024	2424	2174	2.22691	2.20299	2.21495	0.352557	0.619372	0.485965	3.60365	3.52367	3.56366	1.20093	1.12125	1.16109	2.19181	2.15259	2.1722	0.480496	0.529472	0.504984
b1025	1359	1109	3.25389	4.00888	3.63138	2.89308	1.91839	2.40574	7.97752	8.89123	8.43438	1.55068	2.18384	1.86726	4.08555	3.80051	3.94303	2.21402	1.54484	1.87943
b1026	867	617	2.55496	2.84822	2.70159	2.79936	2.00777	2.40356	3.03501	2.48323	2.75912	2.38939	2.37299	2.38119	2.31908	2.29728	2.30818	1.29333	1.35581	1.32457
b1027	300	51.326	13.3628	14.7218	14.0423	19.7258	10.0742	14.9	17.9445	18.2164	18.0805	15.2908	12.6239	13.9574	17.0651	19.8136	18.4394	13.3025	9.80525	11.5539
b1028	342	92.011	0.162398	0.207377	0.184888	0.193723	0.146343	0.170033	0.415347	2.13477	1.27506	0.509735	0	0.254868	0	0.326031	0.163016	0.585208	1.89108	1.23814
b1029	987	737	0.060823	0.12945	0.0951365	0.072556	0.091351	0.0819535	1.14078	1.03941	1.0901	0.127276	0.298739	0.213007	0.261605	0.24422	0.252912	0.116896	0.108965	0.112931
b1032	88	3.225	0	2.95782	1.47891	11.0523	8.3492	9.70076	11.8482	3.04483	7.44651	4.84691	2.43784	3.64237	12.8089	4.65019	8.72953	1.66937	10.374	6.0217
b1033	939	689	22.0122	32.5954	27.3038	29.4404	3.90861	16.6745	28.1492	29.5346	28.8419	27.0242	26.8879	26.9561	17.2695	16.4359	16.8527	2.90718	2.99161	2.9494
b1034	738	488	40.1115	49.7745	44.943	44.7076	16.4175	30.5626	55.8365	56.4713	56.1539	38.1551	37.5759	37.8655	40.7223	39.9568	40.3395	15.0943	17.1695	16.1319
b1035	555	305	65.6971	74.4467	70.0719	56.3959	27.0627	41.7293	82.8229	77.6671	80.245	61.2532	60.7403	60.9968	64.1624	66.488	65.3252	23.4095	24.4433	23.9264
b1036	492	242	47.1732	53.5369	50.355	48.9072	124.024	86.4656	44.0593	48.6996	46.3795	38.6966	41.1358	39.9162	46.7781	45.6792	46.2287	113.921	96.2361	105.078
b1037	834	584	3.27502	4.05142	3.66322	2.56381	0.864628	1.71422	5.66046	6.08773	5.8741	1.95421	1.33298	1.64359	2.80621	3.63421	3.22021	0.848248	0.847994	0.848121
b1038	417	167	1.70002	4.2275	2.96376	1.06734	0.161259	0.614301	6.75078	6.46898	6.60988	0.842533	0.188341	0.515437	0.82465	1.52686	1.17576	0.322427	0.400735	0.361581
b1039	390	140	2.45481	5.1791	3.81695	1.01855	0.769437	0.893993	12.6933	8.97929	10.8363	1.11669	0.673992	0.895342	1.5739	2.24987	1.91189	0.538453	0.095604	0.317028
b1040	651	401	3.87531	4.04458	3.95994	3.86719	1.00737	2.43728	14.6289	16.7522	15.6906	1.91035	2.157	2.03367	3.22827	3.17937	3.20382	1.26221	0.567425	0.914817
b1041	456	206	0.145071	0	0.0725355	0.173054	0	0.086527	0.556548	0.476752	0.51665	0	0	0	0.066853	0.218434	0.142644	0	0.454815	0.227408
b1042	456	206	2.32113	2.77877	2.54995	2.16318	0.228777	1.19598	5.47272	6.29313	5.88293	3.94636	1.75587	2.85112	3.14208	3.34932	3.2457	1.04554	0.129947	0.587743
b1043	333	83.038	0.89973	0.689357	0.794543	0	0	0	0.230114	0.709636	0.469875	0.376544	0.946947	0.661745	0.165848	0.180631	0.173239	0.389066	1.45068	0.919872
b1044	312	62.441	2.87163	2.75024	2.81094	8.27843	1.50952	4.89398	4.59029	2.202	3.39615	6.009	2.01489	4.01195	3.30832	4.80426	4.05629	2.06961	3.42968	2.74965
b1045	534	284	8.4182	9.40607	8.91213	11.8622	2.03874	6.95044	10.8997	11.8268	11.3633	6.77092	7.14336	6.95714	7.51622	7.02425	7.27024	1.47885	2.92198	2.20042
b1046	1422	1172	5.95397	6.85414	6.40406	6.90475	1.51081	4.20778	6.97806	6.53622	6.75714	3.8684	3.71692	3.79266	4.98224	5.65668	5.31946	1.15777	1.25623	1.207
b1047	1158	908	7.02683	8.83647	7.93165	5.82048	9.89866	7.85957	3.809	3.4071	3.60805	6.38777	6.02733	6.20755	5.68763	5.79813	5.74288	7.48379	7.31139	7.39759
b1048	1536	1286	43.2816	71.175	57.2283	57.8399	39.2018	48.5208	52.2577	52.2672	52.2624	46.1716	45.6019	45.8867	52.7949	48.4265	50.6107	30.6491	31.8794	31.2643
b1049	2544	2294	36.8607	54.373	45.6169	48.9128	38.658	43.7854	43.5722	42.7522	43.1622	43.4526	42.2092	42.8309	44.5568	41.3817	42.9692	29.1807	32.5104	30.8455
b1050	228	13.36	27.9619	39.9913	33.9766	64.71	18.6463	41.6781	42.1939	26.465	34.3295	19.8939	31.7837	25.8388	39.1723	56.1366	47.6545	20.9585	9.01687	14.9877
b1051	375	125	50.8038	47.9312	49.3675	80.7098	5.70922	43.2095	104.254	112.668	108.461	23.6381	21.6396	22.6389	64.6717	59.7566	62.2141	2.92918	2.46276	2.69597
b1053	1227	977	3.01293	3.88648	3.44971	7.22471	1.50225	4.36348	2.9337	3.4982	3.21595	2.43226	2.30183	2.36704	3.27024	3.17792	3.22408	1.39987	0.890477	1.14517
b1054	921	671	24.0279	25.7919	24.9099	23.8547	20.8499	22.3523	22.3545	23.0964	22.7255	20.4216	20.8593	20.6404	20.6472	20.1404	20.3938	17.1567	16.8554	17.006
b1055	1053	803	8.37364	13.6513	11.0125	39.9333	23.2244	31.5789	23.3914	22.4552	22.9233	25.2125	25.9692	25.5909	10.0158	8.94719	9.48147	16.6967	17.9016	17.2992
b1056	576	326	9.07539	11.4719	10.2737	14.6534	3.59346	9.12341	20.7493	19.7024	20.2259	8.2964	9.45518	8.87579	2.70364	2.76058	2.73211	3.30339	4.4752	3.8893
b1057	567	317	0.377093	0.180576	0.278834	0.506061	0.297338	0.401699	1.74806	1.48711	1.61759	0.246588	0.76896	0.507774	0.390993	0.283896	0.337444	0.339718	0	0.169859
b1058	141	4.783	6.24815	15.9574	11.1028	18.6335	0	9.31675	11.9852	8.21342	10.0993	6.53725	3.28803	4.91264	8.63797	3.13596	5.88697	0	0	0
b1059	1119	869	16.9713	19.9153	18.4433	26.9523	10.1337	18.543	19.8118	18.8059	19.3088	14.9141	15.4188	15.1664	17.1789	17.3207	17.2498	8.92258	9.36457	9.14358
b1060	255	21.585	318.439	185.639	252.039	206.448	177.166	191.807	202.724	236.599	219.662	221.632	202.547	212.09	170.99	232.789	201.889	250.955	179.826	215.391
b1061	246	18.23	138.519	216.658	177.588	255.191	53.9186	154.555	284.049	317.846	300.947	282.996	264.835	273.915	314.257	342.267	328.262	63.798	63.8746	63.8363
b1062	1047	797	58.7568	88.4376	73.5972	110.615	9.34282	59.9791	78.2307	82.6845	80.4576	111.75	111.881	111.816	126.537	123.625	125.081	8.445	8.61515	8.53008
b1063	561	311	37.9563	45.0333	41.4948	44.5329	14.4177	29.4753	45.9579	45.8528	45.9053	24.6318	26.9019	25.7669	37.4182	39.837	38.6276	13.9548	12.9542	13.4545
b1064	648	398	48.0556	57.0988	52.5772	61.4009	7.47688	34.4389	93.9084	91.0549	92.4816	29.2248	26.2964	27.7606	34.879	36.7441	35.8116	7.90092	6.79317	7.34704
b1065	1209	959	3.02274	2.64625	2.8345	7.02576	1.0671	4.04643	3.10831	2.88795	2.99813	2.23338	1.83667	2.03503	3.97784	4.66084	4.31934	0.819752	0.600142	0.709947
b1066	585	335	28.4127	30.4725	29.4426	25.9122	16.9621	21.4371	28.0633	28.8476	28.4555	22.7738	19.529	21.1514	29.3521	25.7448	27.5485	16.0089	15.0227	15.5158
b1067	648	398	23.7275	26.8475	25.2875	17.735	13.7358	15.7354	27.1259	27.5385	27.3322	21.2901	19.0851	20.1876	20.4499	19.107	19.7784	8.98324	10.7951	9.88916
b1068	924	674	14.9201	20.0434	17.4818	12.0594	7.81138	9.93538	15.6494	13.8428	14.7461	14.4739	12.1332	13.3035	12.6683	13.8197	13.244	6.83852	6.23553	6.53703
b1069	1536	1286	9.77175	11.8254	10.7986	16.3554	9.43398	12.8947	11.4634	12.2649	11.8642	11.087	9.12282	10.1049	10.1306	9.94889	10.0398	8.41595	7.99327	8.20461
b1070	417	167	9.17117	10.7401	9.95566	8.85894	4.51526	6.6871	7.09404	5.41042	6.25223	8.61256	6.26234	7.43745	12.7821	12.3945	12.5883	2.70839	3.36618	3.03728
b1071	294	46.126	30.775	23.1656	26.9703	24.3454	11.0931	17.7192	28.5841	27.0408	27.8125	25.7591	21.8206	23.7899	22.9897	42.2733	32.6315	15.4091	13.3481	14.3786
b1072	660	410	7.79915	6.05004	6.92459	3.86924	3.57976	3.7245	3.35558	3.16191	3.25874	7.58805	7.51802	7.55304	7.62479	7.13374	7.37927	2.6266	4.96208	3.79434
b1073	417	167	15.0318	28.1072	21.5695	5.76365	6.04722	5.90543	6.2931	5.17519	5.73414	17.3187	15.444	16.3813	20.039	20.7473	20.3932	6.06163	5.69044	5.87603
b1074	405	155	20.5336	35.4535	27.9936	6.66985	9.12155	7.8957	7.64326	6.84309	7.24317	21.1811	18.4659	19.8235	20.9685	18.3861	19.6773	4.79397	6.56275	5.67836
b1075	696	446	20.3028	27.6373	23.9701	5.27545	3.74367	4.50956	6.29798	5.02065	5.65931	15.4935	16.3612	15.9273	16.8595	17.2524	17.0559	2.14898	2.67091	2.40995
b1076	1209	959	17.0613	23.6173	20.3393	6.18007	2.30269	4.24138	6.0373	6.20603	6.12166	14.4762	13.611	14.0436	16.8017	14.6863	15.744	1.69565	2.40057	2.04811
b1077	756	506	12.3141	22.5124	17.4133	3.76924	1.67649	2.72286	4.34276	4.07595	4.20935	10.5048	10.0699	10.2874	10.3424	9.87098	10.1067	1.06414	1.56065	1.31239
b1078	783	533	11.7184	17.0761	14.3972	5.35073	1.26315	3.30694	4.66052	5.04874	4.85463	10.3247	8.94019	9.63243	12.8932	12.579	12.7361	1.25269	1.05469	1.15369
b1079	699	449	6.9886	9.90166	8.44513	3.05678	0.959654	2.00822	2.51087	1.79361	2.15224	5.84957	5.39393	5.62175	6.93184	6.18005	6.55594	0.575629	0.447146	0.511387
b1080	1098	848	4.51088	6.21029	5.36059	1.74463	0.889208	1.31692	1.75759	1.92253	1.84006	3.55814	3.00435	3.28124	4.2062	3.99742	4.10181	0.507975	0.647131	0.577553
b1081	942	692	2.89345	4.60478	3.74912	1.13336	0.505916	0.819636	1.15974	1.58954	1.37464	2.8353	2.45442	2.64486	3.52252	3.57639	3.54945	0.669176	0.154735	0.411955
b1082	1644	1394	2.57256	3.8326	3.20258	1.24031	0.473309	0.856808	1.39816	1.29633	1.34724	2.04113	2.09837	2.06975	3.69483	3.38933	3.54209	0.355364	0.076812	0.216088
b1083	954	704	5.05152	7.10112	6.07632	2.93701	0.975458	1.95623	2.87708	3.3202	3.09864	3.28662	3.93162	3.60912	5.92729	5.82709	5.87719	1.13198	0.741474	0.936725
b1084	3186	2936	53.1429	87.2937	70.2183	55.2041	40.8082	48.0061	46.3776	48.9516	47.6646	64.1481	61.3739	62.761	50.7103	48.6655	49.6879	30.2972	35.367	32.8321
b1085	321	71.167	0.31494	0.804338	0.559639	0.500921	0.094602	0.297762	0	0.138	0.069	0	0.552447	0.276224	0	0.421518	0.210759	0	0.094036	0.047018
b1086	960	710	43.8378	48.5084	46.1731	45.8795	49.821	47.8503	35.6192	37.9565	36.7878	43.466	45.053	44.2595	42.1587	39.8006	40.9796	40.1186	43.2076	41.6631
b1087	585	335	27.2976	25.7165	26.507	30.5413	8.94327	19.7423	38.3304	39.6948	39.0126	16.8004	19.6229	18.2116	24.5012	23.2823	23.8917	9.35462	9.66884	9.51173
b1088	522	272	812.186	758.255	785.22	741.229	948.996	845.112	632.817	626.384	629.6	727.483	749.32	738.402	650.204	698.122	674.163	888.369	849.181	868.775
b1089	174	6.553	22386	23528.8	22957.4	21457.5	27516.5	24487	18871	19317.4	19094.2	24154.2	24093.6	24123.9	16042.6	16412.8	16227.7	24797.3	24106.4	24451.9
b1090	1071	821	90.1088	95.0093	92.5591	139.177	60.749	99.9632	67.0531	66.8456	66.9494	69.904	68.2119	69.058	81.4725	80.8237	81.1481	52.4025	52.3644	52.3834
b1091	954	704	101.837	120.218	111.027	146.952	96.8955	121.924	106.995	108.841	107.918	114.21	106.377	110.294	95.5213	87.6726	91.5969	71.9263	86.2011	79.0637
b1092	930	680	115.957	153.994	134.975	154.786	116.612	135.699	145.784	151.36	148.572	150.336	129.327	139.832	119.064	111.06	115.062	87.0869	113.218	100.152
b1093	735	485	343.673	382.365	363.019	340.799	331.659	336.229	393.746	373.566	383.656	345.391	318.615	332.003	319.218	305.364	312.291	304.953	336.656	320.805
b1094	237	15.531	23853.6	22762	23307.8	31135.9	29766.7	30451.3	27301.3	27233.4	27267.4	20356	19910.8	20133.4	26349.3	26389.7	26369.5	31961.7	29033.5	30497.6
b1095	1242	992	226.545	284.925	255.735	312.829	276.416	294.622	319.175	309.82	314.498	270.816	264.734	267.775	246.085	238.459	242.272	208.238	227.868	218.053
b1096	810	560	12.9945	13.9699	13.4822	17.7928	7.40583	12.5993	17.3679	16.7309	17.0494	11.9207	12.3565	12.1386	12.3453	12.8028	12.5741	6.71143	6.78788	6.74966
b1097	1023	773	10.4577	10.5155	10.4866	14.8846	9.02322	11.9539	13.126	11.6633	12.3947	12.8224	11.5355	12.179	11.8832	11.5841	11.7336	6.91003	9.78302	8.34653
b1098	642	392	25.7297	29.3515	27.5406	35.2855	24.148	29.7167	30.2708	30.5155	30.3932	27.0399	24.2316	25.6357	23.8193	23.9145	23.8669	14.9448	21.4085	18.1766
b1099	1005	755	18.3761	22.4422	20.4091	25.1669	14.125	19.646	22.5755	20.3706	21.473	17.9943	18.4343	18.2143	17.1826	17.3335	17.2581	10.0701	13.0832	11.5767
b1100	798	548	21.6091	25.5746	23.5919	47.2287	20.8857	34.0572	35.758	35.4671	35.6125	22.723	22.8149	22.7689	27.3925	27.3297	27.3611	14.4144	18.9289	16.6717
b1101	1434	1184	393.662	466.482	430.072	140.113	519.466	329.789	137.985	132.452	135.219	153.934	149.202	151.568	167.714	162.97	165.342	400.193	430.165	415.179
b1102	2190	1940	19.995	32.9391	26.467	10.8372	0.249869	5.54352	19.8075	20.1687	19.9881	23.8252	26.4513	25.1383	12.0963	9.50204	10.7992	0.327513	0.255272	0.291392
b1103	360	110.001	117.636	114.832	116.234	160.907	62.7962	111.852	149.564	152.673	151.118	110.43	104.223	107.327	112.677	121.083	116.88	60.8938	83.2272	72.0605
b1104	378	128	93.8563	110.162	102.009	92.7437	54.7022	73.7229	123.457	124.759	124.108	90.1379	81.3353	85.7366	91.6676	80.3861	86.0268	45.0113	45.8003	45.4058
b1105	642	392	43.1497	53.5433	48.3465	48.1083	25.7624	36.9353	58.6893	58.6259	58.6576	44.7474	41.4826	43.115	39.98	42.6251	41.3025	19.8349	19.7695	19.8022
b1106	825	575	14.9423	17.7535	16.3479	16.7396	7.1658	11.9527	15.1868	16.0895	15.6382	14.4374	12.335	13.3862	13.5321	14.2688	13.9005	5.73102	7.58846	6.65974
b1107	1026	776	23.9154	31.8425	27.8789	29.6081	12.6496	21.1289	27.0124	26.2486	26.6305	21.3754	20.5093	20.9423	23.781	22.5374	23.1592	9.93641	12.7464	11.3414
b1108	543	293	139.58	147.502	143.541	93.929	27.1601	60.5445	136.04	147.283	141.661	51.7832	56.4113	54.0973	68.1532	68.0337	68.0935	23.3391	26.4493	24.8942
b1109	1305	1055	29.6297	45.5228	37.5762	16.6081	15.9412	16.2747	49.2465	53.5273	51.3869	33.4457	29.4405	31.4431	229.132	214.594	221.863	14.4744	12.5092	13.4918
b1110	540	290	3.91591	5.00051	4.45821	4.17956	1.67153	2.92555	8.43394	9.68563	9.05979	5.71438	3.47067	4.59252	28.9205	24.4641	26.6923	1.07691	0.807689	0.942298
b1111	633	383	8.42699	10.4123	9.41964	15.9165	6.36342	11.14	10.1278	10.5134	10.3206	10.9395	9.15667	10.0481	9.6905	11.0046	10.3475	5.736	6.25544	5.99572
b1112	258	22.871	45.0789	58.3987	51.7388	368.628	20.6056	194.617	132.003	144.28	138.141	165.418	92.8264	129.122	136.082	118.7	127.391	32.9597	35.6977	34.3287
b1113	963	713	4.29617	4.65648	4.47633	1.52497	3.81481	2.66989	7.5307	8.14063	7.83566	3.46441	4.01433	3.73937	2.60754	2.90306	2.7553	2.82443	1.87722	2.35082
b1114	3447	3197	15.5569	20.2447	17.9008	22.101	8.97957	15.5403	18.1399	16.9389	17.5394	14.416	13.8572	14.1366	16.0935	15.9797	16.0366	6.85488	7.9964	7.42564
b1115	1074	824	0.090669	0.162095	0.126382	0.108159	0	0.0540795	0.324653	0.524427	0.42454	0.151783	0.114513	0.133148	0.217271	0.163826	0.190549	0.130693	0.04873	0.0897115
b1116	1200	950	24.3795	27.1752	25.7774	36.7281	23.3868	30.0575	33.8918	32.7301	33.311	19.4351	19.1863	19.3107	30.921	28.0405	29.4808	19.0669	20.4854	19.7762
b1117	702	452	41.3558	53.1901	47.2729	55.5244	28.8071	42.1658	51.7019	59.5784	55.6402	33.2043	32.4271	32.8157	37.9025	35.5068	36.7047	21.2046	24.6371	22.9208
b1118	1245	995	28.6832	30.9513	29.8173	32.8546	16.104	24.4793	31.4756	30.4602	30.9679	20.0802	20.1046	20.0924	25.0104	23.2449	24.1277	14.5518	13.1828	13.8673
b1119	912	662	30.3812	38.3347	34.3579	36.6993	16.6585	26.6789	39.5441	40.1152	39.8296	23.6158	25.4427	24.5292	28.6043	27.7779	28.1911	13.9575	14.9212	14.4393
b1120	729	479	27.0459	38.9186	32.9823	34.0119	14.0274	24.0196	51.6199	47.4037	49.5118	23.6627	21.9974	22.83	30.4184	30.969	30.6937	12.0506	10.6462	11.3484
b1121	789	539	0.637612	1.16822	0.902914	0.694465	1.04923	0.871849	0.974906	1.1297	1.0523	0.377065	0.758605	0.567835	0.651535	0.584382	0.617958	0.639351	0.79463	0.71699
b1122	462	212	3.17171	4.4102	3.79096	2.69051	4.06495	3.37773	4.23624	2.77956	3.5079	4.42462	3.85744	4.14103	4.54725	1.34426	2.94575	3.65742	3.0936	3.37551
b1123	1047	797	77.5237	100.097	88.8103	86.3051	61.1929	73.749	148.478	146.442	147.46	80.5419	74.7057	77.6238	85.1009	80.2088	82.6548	44.8734	50.3978	47.6356
b1124	795	545	20.1241	25.6279	22.876	39.8356	25.8679	32.8517	24.6828	25.0843	24.8836	21.8871	22.7385	22.3128	23.3992	20.0631	21.7311	17.5664	16.3316	16.949
b1125	828	578	21.276	22.5141	21.895	35.5567	19.6153	27.586	23.3067	23.5163	23.4115	24.2079	18.5017	21.3548	26.5426	22.6544	24.5985	13.7688	20.1	16.9344
b1126	1137	887	40.1606	51.0473	45.6039	69.9922	39.0899	54.5411	44.2051	45.6399	44.9225	45.9669	40.4686	43.2177	45.0878	42.6977	43.8928	30.2554	33.5142	31.8848
b1127	1227	977	66.3915	56.1294	61.2605	17.9523	5.36125	11.6568	32.3489	31.7653	32.0571	9.00896	9.73045	9.36971	24.9638	24.8092	24.8865	5.42862	3.63726	4.53294
b1128	1122	872	50.4988	56.6956	53.5972	42.2517	24.7221	33.4869	65.6295	62.9248	64.2772	40.0703	40.1999	40.1351	51.2647	46.8723	49.0685	19.6486	21.3969	20.5227
b1129	1461	1211	21.2659	26.0137	23.6398	24.0654	16.5785	20.322	18.4612	18.4257	18.4435	21.8497	19.6873	20.7685	19.0483	17.2657	18.157	12.5209	12.6883	12.6046
b1130	672	422	53.3957	62.2163	57.806	69.4822	42.8524	56.1673	49.0835	53.8066	51.445	58.7559	54.4091	56.5825	53.5202	52.2305	52.8753	37.6407	31.4949	34.5678
b1131	1371	1121	57.7431	95.447	76.595	94.7042	32.1794	63.4418	189.232	188.8	189.016	108.188	103.197	105.692	120.37	105.723	113.047	24.4153	27.8676	26.1415
b1132	642	392	56.0718	78.0272	67.0495	74.4814	30.5714	52.5264	79.0161	76.7649	77.8905	61.6972	60.8999	61.2986	64.4317	57.3947	60.9132	24.0656	27.8617	25.9636
b1133	1107	857	79.5586	91.5081	85.5333	106.24	45.3133	75.7769	86.1316	81.2733	83.7024	79.6734	81.6051	80.6393	82.3407	77.7436	80.0421	35.9136	40.1224	38.018
b1134	462	212	18.4664	25.9212	22.1938	24.635	9.71777	17.1764	29.2932	26.3131	27.8031	15.0437	15.0588	15.0513	22.0217	21.7912	21.9064	6.90846	7.38676	7.14761
b1135	654	404	13.9067	16.7194	15.313	26.5604	9.16563	17.863	16.9798	19.3505	18.1651	10.7191	12.6902	11.7046	21.3733	19.8999	20.6366	8.63658	11.463	10.0498
b1136	1251	1001	279.53	474.125	376.827	593.483	140.469	366.976	642.022	602.531	622.276	456.211	456.555	456.383	130.177	117.244	123.71	89.2401	114.578	101.909
b1137	666	416	13.9007	17.3379	15.6193	6.79135	11.1023	8.94681	14.6986	12.1819	13.4403	5.80626	8.4681	7.13718	9.0211	6.88663	7.95386	8.24507	9.52363	8.88435
b1138	705	455	12.3479	11.4066	11.8773	7.16902	9.14446	8.15674	15.0345	13.987	14.5108	11.0982	12.6849	11.8915	6.81016	7.25234	7.03125	6.43777	6.0304	6.23409
b1139	894	644	10.7891	11.407	11.0981	9.57658	2.69721	6.13689	16.6009	13.8319	15.2164	9.61325	14.359	11.9861	8.06198	7.75577	7.90888	2.74243	2.3901	2.56627
b1140	1128	878	3.14844	2.5644	2.85642	1.68501	0.874161	1.27959	34.5383	37.0025	35.7704	8.43114	9.26035	8.84575	6.63486	6.28666	6.46076	1.05483	0.670752	0.862791
b1141	246	18.23	16.3928	12.5599	14.4763	16.6216	2.21584	9.41874	319.686	297.375	308.53	93.4744	50.8965	72.1855	71.7654	58.4158	65.0906	6.49794	11.0129	8.7554
b1143	342	92.011	38.3258	44.7934	41.5596	60.0543	9.21963	34.6369	52.3337	59.0265	55.6801	25.5717	26.0653	25.8185	37.1193	36.2709	36.6951	9.48036	9.01899	9.24967
b1144	309	59.592	11.2834	13.1278	12.2056	9.42191	4.97098	7.19645	230.866	243.251	237.058	75.8171	66.7668	71.2919	70.7157	54.3662	62.541	2.80103	3.14442	2.97273
b1145	675	425	18.212	16.0728	17.1424	17.0277	29.655	23.3414	15.5113	13.4029	14.4571	15.3026	17.1696	16.2361	17.6601	19.4107	18.5354	23.844	20.2815	22.0628
b1146	201	9.012	1.658	0	0.829	0	0	0	38.1644	37.0515	37.6079	5.20414	15.7051	10.4546	27.5059	24.9646	26.2352	0	0	0
b1147	558	308	2.95935	2.53999	2.74967	1.12851	1.00551	1.06701	46.9328	44.6413	45.7871	15.7859	20.1176	17.9518	19.1372	18.3107	18.7239	0.524467	0.782214	0.65334
b1148	339	89.016	1.34288	1.50047	1.42167	4.00479	0.302532	2.15366	28.3349	37.0705	32.7027	11.9426	11.1302	11.5364	9.90138	9.43592	9.66865	0.241957	0	0.120979
b1150	183	7.236	0	0	0	2.46336	0	1.23168	89.7854	40.7183	65.2518	15.124	21.734	18.429	3.80649	10.3644	7.08545	2.97657	0	1.48829
b1151	412	162	0.922364	1.4134	1.16788	0.550142	0.498709	0.524425	14.8619	10.1848	12.5234	2.2196	2.03862	2.12911	1.78521	2.77762	2.28142	0.199427	0	0.0997135
b1152	780	530	0.592053	0.64803	0.620042	0.672627	0.203247	0.437937	4.86717	6.37445	5.62081	0.678442	1.12756	0.903	1.29921	0.622606	0.960909	0.142233	0.227285	0.184759
b1153	585	335	0.401435	0.341747	0.371591	0.159623	0.080389	0.120006	4.2209	3.10757	3.66424	0.466677	0.657226	0.561952	0.575532	0.761151	0.668342	0.064293	0.239723	0.152008
b1154	630	380	0	0.150639	0.0753195	0.469069	0.106304	0.287687	1.3074	0.77535	1.04137	0.411412	0.165542	0.288477	0.108724	0.2763	0.192512	0.113359	0	0.0566795
b1155	414	164	0.455558	1.51251	0.984034	1.19555	0.328418	0.761985	2.6798	1.19769	1.93875	0.381309	1.15072	0.766013	0.587815	0.457291	0.522553	0.39399	0	0.196995
b1156	603	353	0.719601	0.486481	0.603041	0.302968	0.15258	0.227774	1.67805	1.22416	1.45111	0.22144	0.311856	0.266648	1.05336	0.509886	0.781621	0.244058	0.075833	0.159945
b1157	501	251	0.178593	0.076019	0.127306	0.426086	0.160938	0.293512	0.913537	2.11291	1.51322	0.249142	0.062655	0.155898	0.329203	0	0.164602	0	0	0
b1158	555	305	0.22046	0.375362	0.297911	0.701296	0.264888	0.483092	0.250599	0.128801	0.1897	0.153774	0.618746	0.38626	0.361224	0.39342	0.377322	0.070617	0.263303	0.16696
b1159	834	584	2.25158	2.5158	2.38369	4.91398	5.21083	5.0624	5.46415	4.03607	4.75011	4.0155	4.30862	4.16206	2.97128	2.3372	2.65424	4.92353	3.94203	4.43278
b1160	324	74.118	3.22563	1.2872	2.25642	1.44294	9.62863	5.53578	0.773423	2.12011	1.44676	1.05465	1.69746	1.37605	3.71615	2.02369	2.86992	13.222	7.40398	10.313
b1161	405	155	2.89206	1.84654	2.3693	2.35745	4.08298	3.22021	2.8354	2.40775	2.62158	2.01725	1.31899	1.66812	1.15504	3.0966	2.12582	3.82128	5.18112	4.5012
b1162	732	482	26.1645	26.9983	26.5814	36.13	15.8397	25.9848	40.5553	40.8329	40.6941	22.4775	21.6321	22.0548	27.6862	25.2372	26.4617	15.8408	12.3016	14.0712
b1163	1212	962	3.35503	5.61319	4.48411	11.8398	2.71543	7.27763	6.25683	5.59455	5.92569	5.37915	6.73524	6.0572	4.10143	3.86673	3.98408	1.54483	2.33743	1.94113
b1164	237	15.531	0.962111	0	0.481056	20.6586	9.53699	15.0978	56.5958	39.2066	47.9012	6.03976	10.126	8.08289	9.75408	4.82886	7.29147	31.8965	24.1307	28.0136
b1165	273	30.76	3.40042	2.48128	2.94084	23.7586	21.0121	22.3853	68.3326	65.7724	67.0525	7.1155	13.8042	10.4599	2.23858	5.85146	4.04502	12.9538	16.535	14.7444
b1166	267	27.299	0.547347	5.59157	3.06946	24.8113	6.90533	15.8583	54.5957	66.1947	60.3952	8.01742	16.7061	12.3618	4.54019	1.09886	2.81953	9.86196	9.80572	9.83384
b1167	249	19.269	3.1018	0	1.5509	8.32527	4.89154	6.60841	38.674	24.4645	31.5693	3.24532	2.44843	2.84688	3.57349	7.0056	5.28954	5.58874	2.08383	3.83628
b1168	1524	1274	0.105558	0.224657	0.165107	0.26583	0.116261	0.191046	0.659936	0.47795	0.568943	0.220884	0.160474	0.190679	0.151337	0.223692	0.187515	0.08453	0.23113	0.15783
b1171	330	80.056	38.2629	44.3321	41.2975	41.8586	17.6607	29.7596	39.8604	42.9373	41.3988	16.0133	19.6443	17.8288	162.908	169.934	166.421	14.7971	17.2206	16.0088
b1172	345	95.007	19.9741	15.8661	17.9201	19.3243	5.81086	12.5676	21.3192	26.2566	23.7879	12.3415	11.5871	11.9643	66.824	75.9377	71.3808	8.72799	7.044	7.886
b1174	267	27.299	372.196	478.778	425.487	338.217	308.767	323.492	459.164	432.424	445.794	312.679	319.72	316.2	280.483	269.221	274.852	278.896	311.332	295.114
b1175	813	563	94.2453	117.027	105.636	83.2343	93.5146	88.3744	109.252	110.561	109.907	74.6418	76.6211	75.6315	71.6958	69.7207	70.7083	68.8991	68.8484	68.8738
b1176	696	446	60.2718	64.6868	62.4793	68.8206	44.9543	56.8874	66.2359	61.8333	64.0346	45.9195	46.9326	46.4261	59.6566	58.685	59.1708	39.6475	43.2747	41.4611
b1177	369	119	40.8088	29.0222	34.9155	49.5793	20.028	34.8037	59.5724	56.1205	57.8464	32.7124	38.9857	35.8491	27.5433	30.1243	28.8338	21.2666	30.0309	25.6487
b1178	402	152	14.1559	14.6873	14.4216	13.9548	4.25215	9.10347	19.9253	17.3161	18.6207	4.62839	6.36301	5.4957	2.44628	5.13129	3.78878	1.94835	4.79907	3.37371
b1179	294	46.126	69.6486	78.1838	73.9162	144.527	85.8252	115.176	145.82	136.269	141.044	92.1905	79.0998	85.6452	102.707	87.4733	95.0903	105.763	107.945	106.854
b1180	660	410	21.9397	21.3147	21.6272	23.3459	15.0744	19.2101	28.8952	28.8884	28.8918	21.5821	20.9814	21.2818	18.7093	20.1574	19.4333	14.0786	11.1647	12.6216
b1181	462	212	15.2947	16.3808	15.8377	24.635	14.9895	19.8122	21.8121	22.6997	22.2559	16.8873	14.0203	15.4538	15.2008	16.1312	15.666	16.052	13.3214	14.6867
b1182	912	662	0.880287	0.576462	0.728375	0.403881	0.244081	0.323981	1.03911	1.66158	1.35034	0.070847	0.190048	0.130447	0.27044	0.475804	0.373122	0.113872	0	0.056936
b1183	420	170	4.3069	3.5917	3.9493	6.50074	0.871274	3.68601	41.3635	48.7588	45.0612	15.3578	14.8014	15.0796	13.1236	16.0579	14.5907	1.07691	1.10226	1.08958
b1184	1269	1019	1.23175	0.973705	1.10273	1.76672	0.607848	1.18728	12.395	13.763	13.079	5.00155	3.78114	4.39135	3.41926	3.79763	3.60844	0.380458	0.275835	0.328147
b1185	531	281	47.9643	46.6157	47.29	49.0335	56.3044	52.669	44.7103	40.8572	42.7837	44.8981	44.8848	44.8915	53.3958	52.0967	52.7462	47.062	37.2005	42.1312
b1186	1542	1292	23.1421	34.0266	28.5843	35.4285	25.0022	30.2154	22.3323	22.4091	22.3707	29.9605	28.8481	29.4043	22.6188	18.6793	20.649	20.7963	22.7496	21.7729
b1187	720	470	65.619	67.2703	66.4446	49.9848	37.3586	43.6717	62.4877	60.5147	61.5012	37.0551	37.6766	37.3659	47.5855	46.5931	47.0893	32.9717	27.7089	30.3403
b1188	1533	1283	4.1927	4.56573	4.37921	7.59943	0.409307	4.00437	7.43177	6.69029	7.06103	1.62064	1.1277	1.37417	3.52074	3.06296	3.29185	0.34414	0.354696	0.349418
b1189	1299	1049	12.2644	23.0462	17.6553	73.6433	34.555	54.0992	48.5263	46.25	47.3881	50.15	45.3804	47.7652	13.5879	12.3825	12.9852	25.2134	28.313	26.7632
b1190	1071	821	10.0829	18.5115	14.2972	58.0331	27.1107	42.5719	38.3559	37.7771	38.0665	38.1416	34.7093	36.4255	8.82325	6.5587	7.69098	18.4163	24.2096	21.3129
b1191	1737	1487	11.1037	13.9097	12.5067	12.2986	4.89889	8.59875	9.04007	8.74454	8.8923	6.67086	6.43019	6.55052	11.6786	10.6315	11.1551	4.29459	3.78944	4.04202
b1192	915	665	8.8755	8.78008	8.82779	11.8473	4.55588	8.20161	10.5167	11.9625	11.2396	9.00406	7.44938	8.22672	9.69193	9.87914	9.78554	5.39263	3.60276	4.49769
b1193	612	362	25.0965	25.406	25.2512	28.1649	20.5697	24.3673	26.9731	24.5799	25.7765	26.6463	23.6766	25.1615	24.5379	26.3521	25.445	18.2211	16.0467	17.1339
b1194	735	485	0.154044	0.511446	0.332745	0.422645	0.360921	0.391783	0.295487	0.364494	0.329991	0.273992	0.064851	0.169422	0.383335	0.463891	0.423613	0.055511	0	0.0277555
b1195	255	21.585	20.7677	28.2878	24.5278	35.509	0	17.7545	43.3776	35.4899	39.4337	8.69146	8.74305	8.71725	26.797	20.8467	23.8219	5.48809	1.86027	3.67418
b1196	441	191	0.39116	0.4995	0.44533	1.49316	0.070498	0.781829	0.600256	1.3369	0.96858	0.163703	1.15272	0.658214	1.22575	1.335	1.28038	0.112765	0.210229	0.161497
b1197	1698	1448	4.39601	6.33833	5.36717	4.56694	1.19029	2.87861	4.68466	5.30393	4.9943	1.58712	2.18303	1.88507	2.58694	2.33067	2.4588	0.728846	0.961322	0.845084
b1198	1419	1169	105.568	134.807	120.187	27.4917	36.8708	32.1812	51.8895	50.8781	51.3838	32.1366	30.9552	31.5459	16.8818	18.5404	17.7111	27.1944	29.8147	28.5046
b1199	633	383	82.9824	113.539	98.2606	20.617	29.6374	25.1272	58.3722	53.9006	56.1364	29.2264	31.2476	30.237	12.621	11.9445	12.2828	23.6751	31.6616	27.6684
b1200	1071	821	103.941	107.629	105.785	23.7517	31.3257	27.5387	79.8074	78.6166	79.212	37.9321	36.644	37.2881	14.2581	12.9347	13.5964	28.1622	28.8885	28.5253
b1201	1920	1670	2.34424	2.91355	2.62889	3.19669	3.15262	3.17465	3.64428	3.49325	3.56877	2.32165	2.40135	2.3615	2.93575	2.86511	2.90043	3.33712	2.80515	3.07113
b1202	2868	2618	1.81499	1.53784	1.67642	1.66127	0.594051	1.12766	1.84659	2.01824	1.93241	1.08086	0.961129	1.021	1.87532	1.88492	1.88012	0.633474	0.593051	0.613263
b1203	1092	842	62.0762	73.0603	67.5683	56.2894	77.0968	66.6931	100.851	97.0679	98.9595	76.9058	70.9932	73.9495	71.4752	71.0233	71.2493	56.3649	70.1974	63.2812
b1204	585	335	23.7739	32.409	28.0914	52.2501	31.5125	41.8813	37.6459	34.5937	36.1198	28.0473	32.2041	30.1257	32.6409	29.6849	31.1629	23.3062	31.4437	27.375
b1205	279	34.644	490.401	373.974	432.188	120.91	77.7347	99.3223	607.818	547.697	577.758	137.862	100.776	119.319	79.5042	77.9315	78.7178	111.906	104.7	108.303
b1206	1680	1430	5.53806	7.65904	6.59855	15.4127	6.53483	10.9738	6.67449	6.88163	6.77806	6.92036	5.8067	6.36353	13.4827	11.1707	12.3267	5.11342	5.27894	5.19618
b1207	948	698	226.168	268.909	247.539	307.053	139.281	223.167	331.518	324.687	328.103	281.608	272.397	277.002	303.677	293.364	298.521	101.812	101.803	101.808
b1208	852	602	29.7357	37.0841	33.4099	35.7677	13.9572	24.8624	32.249	35.6626	33.9558	27.9173	25.2355	26.5764	30.7003	31.1942	30.9473	10.1787	11.2057	10.6922
b1209	624	374	39.5931	52.0388	45.8159	55.0466	19.6577	37.3521	46.4931	48.6853	47.5892	38.7916	37.6762	38.2339	46.1019	45.5589	45.8304	15.5777	18.8243	17.201
b1210	1257	1007	44.7972	45.2674	45.0323	55.3324	25.8338	40.5831	38.3491	37.5484	37.9487	31.0345	29.9225	30.4785	43.7356	47.5296	45.6326	23.7091	21.0405	22.3748
b1211	1083	833	36.8983	45.675	41.2867	47.9103	23.0993	35.5048	34.8672	34.757	34.8121	23.3848	24.1089	23.7469	40.0254	39.0554	39.5404	19.6248	21.3382	20.4815
b1212	834	584	17.3218	18.7051	18.0135	21.1057	10.5369	15.8213	14.233	15.6398	14.9364	11.752	12.0911	11.9215	20.3509	16.1292	18.2401	9.16477	10.6114	9.88808
b1213	393	143	18.1815	25.3522	21.7669	39.5133	13.8418	26.6775	18.5737	14.2852	16.4294	11.9166	14.4068	13.1617	25.7135	23.0756	24.3946	10.6938	17.1285	13.9111
b1214	810	560	47.3084	56.7997	52.054	74.1949	30.3447	52.2698	52.5815	49.0353	50.8084	44.556	42.6861	43.6211	52.0864	50.2338	51.1601	24.0573	28.1793	26.1183
b1215	855	605	90.1478	104.961	97.5542	108.185	67.7041	87.9446	132.967	128.21	130.589	74.9383	75.0971	75.0177	89.7434	84.082	86.9127	49.3241	53.0073	51.1657
b1216	1101	851	11.0882	18.4643	14.7762	6.62925	18.7499	12.6896	15.0665	17.5187	16.2926	16.5247	17.1309	16.8278	6.40843	6.13361	6.27102	17.5076	16.829	17.1683
b1217	231	14.032	22.3627	6.79918	14.5809	36.8388	11.5154	24.1771	49.024	29.3966	39.2103	22.2833	22.4155	22.3494	32.3883	21.3789	26.8836	19.9544	7.63101	13.7927
b1218	696	446	12.8986	12.8988	12.8987	22.4406	4.0003	13.2205	17.5658	17.7484	17.6571	9.74476	8.21585	8.9803	11.8881	10.7617	11.3249	3.98407	2.61089	3.29748
b1219	354	104.002	213.212	156.864	185.038	148.765	114.452	131.608	190.344	201.518	195.931	106.578	106.454	106.516	166.449	201.187	183.818	102.512	94.8487	98.6802
b1220	1395	1145	5.24612	4.56608	4.9061	6.95082	2.38727	4.66905	5.35696	6.63031	5.99363	3.8777	3.07662	3.47716	4.78099	4.4146	4.59779	2.06446	1.61316	1.83881
b1221	651	401	30.1827	37.7811	33.9819	46.1173	19.0728	32.5951	55.6328	51.6771	53.655	25.6922	27.2958	26.494	18.2019	15.9717	17.0868	16.5833	17.5902	17.0867
b1222	1797	1547	6.80952	6.40757	6.60855	13.1467	5.73596	9.44131	10.5484	10.8178	10.6831	6.41718	6.20113	6.30916	3.55197	4.30486	3.92841	5.68735	5.27768	5.48252
b1223	1392	1142	4.8412	5.49703	5.16912	136.986	7.61689	72.3013	27.8925	33.8148	30.8537	3.75099	5.2192	4.4851	3.72631	3.9665	3.8464	12.0044	6.55164	9.27801
b1224	3744	3494	4.19103	5.92523	5.05813	105.57	6.47051	56.0204	20.0379	24.8254	22.4316	2.64886	2.97065	2.80976	5.99505	6.56374	6.27939	8.64854	6.64248	7.64551
b1225	1539	1289	5.95837	6.39483	6.1766	98.2082	8.53454	53.3714	8.07908	9.31061	8.69485	1.98908	1.42746	1.70827	11.5975	9.77447	10.686	9.78322	8.63922	9.21122
b1226	711	461	6.77428	6.49826	6.63627	111.433	9.69724	60.565	5.26407	6.68942	5.97674	3.2556	1.63746	2.44653	13.5924	12.7867	13.1896	12.9883	9.90051	11.4444
b1227	678	428	5.20188	6.0185	5.61019	86.7076	15.4157	51.0616	5.44672	5.69073	5.56872	1.75331	1.54325	1.64828	14.8657	14.8239	14.8448	16.833	12.5715	14.7022
b1229	90	3.268	0	0	0	0	0	0	0	0	0	0	0	0	0	0	0	0	0	0
b1230	85	3.164	0	0	0	2.81706	0	1.40853	3.01992	0	1.50996	2.4708	0	1.2354	0	0	0	0	6.34602	3.17301
b1231	85	3.164	0	0	0	2.81706	0	1.40853	3.01992	0	1.50996	2.4708	0	1.2354	0	0	0	0	6.34602	3.17301
b1232	843	593	49.2113	62.037	55.6242	74.7251	23.2972	49.0111	62.8346	61.6593	62.2469	59.1074	60.8373	59.9724	51.9282	49.8791	50.9037	18.9775	20.517	19.7472
b1233	459	209	73.7106	77.3278	75.5192	92.1933	34.1461	63.1697	79.084	75.5613	77.3227	67.3968	62.6049	65.0009	78.4128	76.7899	77.6013	29.6278	27.5376	28.5827
b1234	906	656	27.9029	32.3735	30.1382	32.212	10.4068	21.3094	25.2833	25.5708	25.4271	17.0755	15.6306	16.353	23.9744	26.3057	25.1401	7.3709	8.18172	7.77631
b1235	1014	764	21.9245	27.0229	24.4737	25.8737	6.99694	16.4353	20.1086	19.7964	19.9525	13.1986	12.0213	12.6099	16.5296	17.2961	16.9129	5.22948	8.49674	6.86311
b1236	909	659	95.8892	114.456	105.173	100.226	99.119	99.6726	115.881	121.34	118.611	87.207	86.4359	86.8214	97.2375	91.224	94.2307	77.5078	75.5141	76.511
b1237	414	164	2361.34	2408.26	2384.8	2074.07	2570.61	2322.34	1989.34	2031.29	2010.32	2931.41	3255.67	3093.54	2314.73	2664.54	2489.64	2133.26	1806.92	1970.09
b1238	618	368	13.4806	15.1921	14.3363	18.5027	17.7462	18.1245	24.8198	24.2859	24.5528	16.2709	18.1196	17.1953	18.2998	19.4011	18.8505	16.2121	18.622	17.4171
b1241	2676	2426	333.618	488.843	411.231	57.2577	69.8872	63.5725	267.498	271.837	269.668	76.0224	73.6927	74.8576	395.558	372.493	384.025	45.7042	62.4153	54.0597
b1242	648	398	12.3143	10.9308	11.6225	13.0774	11.1646	12.121	11.7626	13.6212	12.6919	8.20964	8.53497	8.37231	15.2595	14.057	14.6583	8.38796	7.23035	7.80916
b1243	1632	1382	435.57	633.742	534.656	562.049	111.677	336.863	496.535	457.953	477.244	400.842	407.557	404.199	441.072	375.57	408.321	78.5238	80.5301	79.5269
b1244	921	671	119.338	194.676	157.007	191.874	35.1177	113.496	131.65	132.753	132.201	104.543	102.163	103.353	123.021	108.705	115.863	28.6319	30.3596	29.4958
b1245	909	659	116.217	155.079	135.648	168.211	36.8402	102.526	105.834	116.035	110.935	97.0521	87.5098	92.281	106.244	103.333	104.789	31.4411	32.6591	32.0501
b1246	1014	764	165.206	238.961	202.083	262.4	56.5571	159.478	162.369	160.917	161.643	142.77	137.401	140.085	165.729	146.36	156.044	42.3151	47.7044	45.0097
b1247	1005	755	226.252	297.914	262.083	312.58	66.1486	189.364	217.757	215.83	216.793	181.433	176.511	178.972	209.676	190.718	200.197	52.8183	59.8494	56.3338
b1248	330	80.056	116.189	102.607	109.398	99.6367	111.683	105.66	101.918	99.6145	100.766	97.6422	97.6324	97.6373	113.107	133.305	123.206	101.158	86.9388	94.0486
b1249	1461	1211	14.3994	16.678	15.5387	15.6315	12.1197	13.8756	13.5619	14.241	13.9014	14.0006	12.8954	13.448	14.9657	14.4789	14.7223	10.0132	10.323	10.1681
b1250	1254	1004	6.18379	5.83449	6.00914	12.0458	2.93712	7.49147	9.2115	8.02121	8.61636	3.51135	2.86648	3.18891	8.27122	9.83012	9.05067	2.67081	1.98635	2.32858
b1251	297	48.689	268.837	200.649	234.743	220.02	56.4169	138.219	461.131	506.293	483.712	164.399	124.354	144.377	244.381	253.225	248.803	82.7214	77.2464	79.9839
b1252	720	470	109.365	111.522	110.443	112.94	14.7544	63.8471	143.697	138.08	140.889	81.6943	84.7891	83.2417	99.361	93.2022	96.2816	12.2584	11.6189	11.9387
b1253	399	149	43.1722	37.6495	40.4109	64.0011	65.9702	64.9856	37.1904	38.0979	37.6441	43.6484	44.6463	44.1473	42.8862	48.5207	45.7035	71.4083	51.6518	61.5301
b1254	540	290	34.0839	39.3461	36.715	47.0816	25.8624	36.472	47.2433	45.9898	46.6165	33.1003	33.2967	33.1985	34.3817	33.0499	33.7158	21.0925	19.6153	20.3539
b1255	744	494	25.529	29.8573	27.6931	34.675	22.4056	28.5403	30.6349	31.3321	30.9835	23.0707	21.8388	22.4548	24.0028	25.2769	24.6399	18.29	16.7442	17.5171
b1256	639	389	156.299	141.365	148.832	5.13202	2.24996	3.69099	62.5804	67.4601	65.0202	34.2414	26.359	30.3002	31.7208	18.5465	25.1337	3.4605	1.89242	2.67646
b1257	507	257	5.46528	11.5079	8.4866	3.32911	0.366755	1.84793	14.424	13.91	14.167	1.1558	1.95816	1.55698	3.26876	3.15157	3.21017	0.335224	0	0.167612
b1258	501	251	5.3578	7.22185	6.28982	3.83478	0.160938	1.99786	9.97278	12.5209	11.2468	1.18343	1.19045	1.18694	2.24955	2.09151	2.17053	0	0	0
b1259	180	6.996	23.4951	13.6375	18.5663	43.3148	0	21.6574	76.4794	81.4246	78.952	6.70425	4.49603	5.60014	21.6544	38.5928	30.1236	0	0	0
b1260	807	557	191.192	333.727	262.459	86.723	3.26355	44.9933	547.515	510.168	528.842	136.212	130.019	133.115	276.966	305.423	291.194	2.61976	3.14789	2.88383
b1261	1194	944	109.598	216.398	162.998	62.4239	3.49466	32.9593	344.615	339.577	342.096	101.47	88.678	95.0739	211.951	216.82	214.386	2.26447	2.5096	2.38704
b1262	1359	1109	42.3882	78.1301	60.2591	39.8844	3.35111	21.6177	132.982	137.194	135.088	63.3523	54.5109	58.9316	165.036	152.845	158.941	2.72868	2.71553	2.72211
b1263	1596	1346	21.3533	38.502	29.9276	27.6242	0.610233	14.1172	59.3687	67.3613	63.365	41.2562	38.3931	39.8247	201.162	159.865	180.514	0.480047	0.616525	0.548286
b1264	1563	1313	71.673	78.0093	74.8411	27.9383	0.584549	14.2614	27.9273	33.2406	30.584	29.6659	26.1349	27.9004	399.105	331.089	365.097	0.574131	0.479112	0.526621
b1265	45	2.499	0	0	0	0	0	0	0	0	0	0	0	0	0	0	0	0	0	0
b1266	882	632	13.4528	14.8541	14.1535	15.9914	7.90438	11.9479	15.48	13.5506	14.5153	10.6863	11.3221	11.0042	10.8735	10.7035	10.7885	8.00864	8.72537	8.36701
b1267	621	371	31.1533	39.7561	35.4547	30.8928	15.8606	23.3767	30.9027	33.1429	32.0228	21.9124	22.8903	22.4014	22.7919	23.4892	23.1406	10.8561	12.4826	11.6694
b1268	1896	1646	3.15005	3.1531	3.15157	3.51944	1.10437	2.31191	2.82095	2.73272	2.77684	2.38399	2.08285	2.23342	2.60206	2.12321	2.36263	1.06644	1.0815	1.07397
b1269	876	626	80.5118	86.4888	83.5003	105.026	84.8562	94.941	58.7591	61.8133	60.2862	90.7802	90.6407	90.7105	71.2012	66.0346	68.6179	66.3433	79.0886	72.716
b1270	591	341	8.54472	14.3247	11.4347	12.5452	6.1995	9.37234	14.5693	13.2196	13.8944	8.665	10.7918	9.72838	10.5004	10.9085	10.7044	6.18984	7.85018	7.02001
b1271	759	509	9.27656	8.99688	9.13672	11.8714	7.90978	9.89059	11.8628	11.3068	11.5848	8.32363	8.00227	8.16295	8.65802	10.4022	9.53009	5.96636	6.8632	6.41478
b1272	1050	800	43.3887	47.0582	45.2235	37.2312	16.6295	26.9303	42.6589	46.331	44.495	27.2612	25.585	26.4231	31.9502	31.2545	31.6024	14.9825	13.7275	14.355
b1273	252	20.386	517.482	385.628	451.555	583.202	386.403	484.803	686.125	726.498	706.312	377.311	355.636	366.473	450.256	395.107	422.681	678.292	494.393	586.342
b1274	2598	2348	48.9825	65.9704	57.4765	66.3564	58.91	62.6332	60.5919	62.4735	61.5327	59.4785	59.0144	59.2465	52.2948	50.2548	51.2748	43.3469	59.7004	51.5236
b1275	975	725	43.8788	48.1628	46.0208	19.4964	19.1112	19.3038	41.3527	43.3212	42.3369	39.8497	39.9778	39.9137	45.6079	40.3839	42.9959	15.3886	17.4092	16.3989
b1276	2676	2426	7.2679	12.1517	9.70979	26.7553	3.30801	15.0316	20.7583	20.8769	20.8176	12.4825	10.9683	11.7254	5.45246	5.02033	5.23639	2.69449	4.07164	3.38306
b1277	591	341	61.4124	62.3346	61.8735	59.1976	36.8811	48.0393	54.4106	54.6352	54.5229	45.9841	46.2109	46.0975	50.2605	46.5809	48.4207	33.3178	29.6737	31.4957
b1278	765	515	13.4336	13.0417	13.2376	14.2597	6.11814	10.1889	13.8395	14.9891	14.4143	7.74095	9.95501	8.84798	15.4296	14.504	14.9668	6.25233	6.26345	6.25789
b1279	309	59.592	136.403	127.115	131.759	184.55	87.2182	135.884	147.498	141.072	144.285	109.397	102.921	106.159	168.47	163.35	165.91	99.7529	101.744	100.749
b1280	1170	920	19.6524	22.0467	20.8495	25.3226	13.831	19.5768	18.4851	19.5354	19.0102	17.6728	17.0256	17.3492	19.1157	20.0043	19.56	11.8577	9.58742	10.7225
b1281	738	488	64.0253	58.4157	61.2205	60.5233	33.3318	46.9275	38.9211	43.7924	41.3568	87.7472	76.441	82.0941	55.4253	61.6871	58.5562	29.4605	24.9041	27.1823
b1282	327	77.082	130.461	133.672	132.067	113.078	57.2972	85.1875	89.4899	88.6783	89.0841	177.873	153.425	165.649	100.587	112.861	106.724	51.972	41.1529	46.5625
b1283	219	11.606	92.6944	67.404	80.0492	204.256	33.0643	118.66	363.843	372.32	368.081	56.5736	60.9744	58.774	147.133	151.201	149.167	17.6293	23.0641	20.3467
b1284	750	500	29.4662	39.9554	34.7108	33.8668	17.9625	25.9146	22.0508	22.1564	22.1036	26.6085	26.7979	26.7032	34.677	35.098	34.8875	16.6705	14.2144	15.4425
b1285	1986	1736	3.37407	4.75923	4.06665	6.33513	4.23501	5.28507	4.722	4.3335	4.52775	4.0435	3.72779	3.88565	4.69236	4.97236	4.83236	3.4832	3.78946	3.63633
b1286	1935	1685	46.0595	66.9133	56.4864	101.669	43.472	72.5705	68.6533	69.3014	68.9773	68.1665	64.8192	66.4929	65.3602	56.8721	61.1162	31.4124	41.6232	36.5178
b1287	1128	878	15.2997	18.9288	17.1142	18.19	0.935506	9.56277	28.0529	29.4857	28.7693	11.8588	15.1175	13.4881	15.9676	13.1883	14.578	1.07936	0.914662	0.997011
b1288	789	539	289.864	364.909	327.386	447.236	290.388	368.812	542.757	488.103	515.43	288.599	295.681	292.14	274.922	248.613	261.768	222.154	232.479	227.317
b1289	354	104.002	9.33879	10.0907	9.71475	8.91217	5.56723	7.2397	10.1051	8.12116	9.11314	6.46382	7.56069	7.01225	5.03187	8.07634	6.55411	5.2809	4.89044	5.08567
b1290	807	557	13.2522	15.4839	14.3681	18.3046	8.63026	13.4674	15.952	16.01	15.981	12.2375	11.6325	11.935	12.2387	12.1986	12.2187	8.58432	8.84294	8.71363
b1291	993	743	13.9569	17.7968	15.8769	20.6554	13.7007	17.1781	17.0507	16.4698	16.7603	13.6348	13.25	13.4424	13.6604	15.2818	14.4711	11.0879	10.7545	10.9212
b1292	891	641	7.31963	7.293	7.30632	10.2054	7.31025	8.7578	7.86982	7.59947	7.73464	6.29249	6.37891	6.3357	8.09971	6.1775	7.1386	6.19935	6.36863	6.28399
b1293	966	716	10.1633	10.8729	10.5181	12.771	9.47826	11.1246	9.82095	9.1627	9.49182	7.38014	7.48984	7.43499	9.36703	10.2648	9.81591	7.94143	7.70173	7.82158
b1294	1644	1394	9.49704	11.0119	10.2545	16.7186	10.0264	13.3725	11.2675	11.1949	11.2312	8.70843	9.01959	8.86401	10.6992	10.2003	10.4497	8.22744	9.03506	8.63125
b1295	246	18.23	40.9819	34.5396	37.7608	139.817	33.2375	86.5274	61.8409	78.6535	70.2472	34.3025	42.27	38.2863	68.7437	55.9475	62.3456	30.1268	27.1651	28.6459
b1296	1386	1136	1.01281	1.19256	1.10268	0.792379	0.752673	0.772526	1.34564	1.19305	1.26935	1.05968	1.39822	1.22895	1.085	1.03647	1.06074	0.535609	0.91901	0.72731
b1297	1419	1169	1.54664	1.8934	1.72002	2.34815	3.02937	2.68876	5.721	4.97356	5.34728	2.99567	2.79821	2.89694	1.41369	1.48837	1.45103	1.87008	2.93109	2.40058
b1298	765	515	0.464227	1.48201	0.973118	1.93821	2.20933	2.07377	5.63969	5.72103	5.68036	4.70528	3.84764	4.27646	1.56435	1.63098	1.59766	2.21654	2.80686	2.5117
b1299	558	308	7.47115	8.54923	8.01019	7.69699	6.64514	7.17106	11.9736	11.2241	11.5989	9.03505	8.57807	8.80656	7.24353	6.37951	6.81152	5.17474	7.60486	6.3898
b1300	1488	1238	0.555207	0.92476	0.739984	0.820681	0.239284	0.529983	2.63933	2.45924	2.54929	0.972369	1.10517	1.03877	0.600702	0.593666	0.597184	0.13918	0.194606	0.166893
b1301	1281	1031	0.260874	0.647751	0.454313	0.51866	0.156723	0.337691	1.09348	1.10499	1.09924	0.54589	0.640651	0.593271	0.240436	0.320059	0.280247	0.073117	0.051928	0.0625225
b1302	1266	1016	0.264726	0.45073	0.357728	0.31579	0.145784	0.230787	0.846325	0.94731	0.896818	0.384687	0.38697	0.385829	0.325315	0.442888	0.384101	0.021199	0.171259	0.096229
b1303	978	728	4.94656	4.16739	4.55698	4.21131	2.90388	3.5576	3.56965	3.5615	3.56557	3.37155	2.70029	3.03592	4.0861	4.16185	4.12397	3.13605	1.30536	2.2207
b1304	669	419	19.4	24.7277	22.0639	10.8905	15.2326	13.0616	27.1801	25.2208	26.2004	18.3574	18.3913	18.3744	19.0305	19.1875	19.109	12.4397	11.7874	12.1135
b1305	225	12.734	61.0199	65.9328	63.4764	30.7959	37.0109	33.9034	55.5227	69.4149	62.4688	56.4767	55.5769	56.0268	58.4024	36.5156	47.459	18.6059	22.0736	20.3398
b1306	360	110.001	10.4596	11.7954	11.1275	12.8012	7.58941	10.1953	14.939	16.7851	15.862	13.0754	10.0077	11.5415	15.0235	9.40851	12.216	5.7761	5.8405	5.8083
b1307	222	12.15	6.14895	4.71122	5.43009	0	6.6493	3.32465	6.2906	9.69962	7.99511	11.5802	6.47165	9.02594	5.66722	2.46894	4.06808	2.65897	5.50792	4.08344
b1308	315	65.324	98.5879	73.6085	86.0982	35.7454	58.1285	46.9369	74.2987	75.1724	74.7356	43.5573	31.0563	37.3068	44.0617	54.8774	49.4695	83.0878	89.5394	86.3136
b1309	1680	1430	0.303026	0.133433	0.218229	0.186971	0.875705	0.531338	0.240522	0.343395	0.291959	0.065596	0.120973	0.0932845	0.154088	0.209778	0.181933	0.640119	0.833025	0.736572
b1310	1293	1043	0.200568	0.274413	0.23749	0.085449	0.632591	0.35902	0.109922	0.150659	0.130291	0.052462	0.015078	0.03377	0.118835	0.129427	0.124131	0.382028	0.628805	0.505417
b1311	882	632	0.236429	0.090574	0.163501	0.141017	0.362195	0.251606	0.120938	0.155397	0.138167	0.049474	0.099535	0.0745045	0.087162	0.142397	0.11478	0.306714	0.741233	0.523973
b1312	843	593	0.264577	0.321769	0.293173	0.120233	0.363309	0.241771	0.322228	0.298111	0.310169	0.158182	0.05304	0.105611	0.278684	0.27823	0.278457	0.272405	0.609415	0.44091
b1313	1053	803	0.334946	0.71286	0.523903	0.577136	0.737816	0.657476	0.356939	0.758291	0.557615	0.525665	0.137093	0.331379	0.325855	0.579046	0.45245	0.348687	0.266691	0.307689
b1314	789	539	0.443556	0.495607	0.469581	0.529116	0.374726	0.451921	0.921729	0.801722	0.861726	0.812139	0.291771	0.551955	0.459907	0.361761	0.410834	0.459533	0.44698	0.453257
b1315	1056	806	0.741553	0.852248	0.796901	0.939883	0.467772	0.703828	0.972003	0.865134	0.918569	0.465519	0.507305	0.486412	0.71763	0.669937	0.693783	0.587889	0.149455	0.368672
b1316	2268	2018	0.584956	0.567321	0.576138	0.609464	0.293591	0.451528	0.5776	0.622944	0.600272	0.340873	0.342896	0.341884	0.470884	0.371634	0.421259	0.309517	0.278569	0.294043
b1317	660	410	0.072889	0.232694	0.152791	0.043475	0.032842	0.0381585	0.186421	0.383262	0.284842	0.228785	0.115072	0.171929	0.067179	0.036583	0.051881	0.183862	0.359098	0.27148
b1319	906	656	0.182223	0.058173	0.120198	0.081515	0.348944	0.215229	0.364103	0.598847	0.481475	0.023832	0.07192	0.047876	0.167947	0.022865	0.095406	0.180579	0.102016	0.141297
b1320	999	749	3.83034	3.94865	3.88949	4.87857	2.80449	3.84153	3.85224	4.14348	3.99786	3.9032	3.31747	3.61033	2.94188	3.26417	3.10302	2.68867	1.51894	2.10381
b1321	1398	1148	2.86351	3.05826	2.96088	5.79145	4.58613	5.18879	2.59658	3.55886	3.07772	2.80535	2.35623	2.58079	3.87478	4.25934	4.06706	4.04309	4.41877	4.23093
b1322	1062	812	3.9748	3.94777	3.96128	7.28789	5.14063	6.21427	4.49465	4.47513	4.48489	4.0817	3.35059	3.71614	4.4266	5.52309	4.97485	4.42964	4.1868	4.30822
b1323	1542	1292	25.5939	25.9261	25.76	20.0113	16.5917	18.3015	17.5109	17.7722	17.6416	17.2914	16.615	16.9532	15.1467	16.3458	15.7463	14.1948	15.4306	14.8127
b1324	507	257	793.599	846.649	820.124	1027.79	618.192	822.993	1598.02	1547.03	1572.53	733.171	800.948	767.06	312.595	263.04	287.817	492.486	443.097	467.791
b1325	966	716	14.2119	14.3373	14.2746	10.1321	4.77674	7.45444	11.4088	9.87596	10.6424	7.51115	7.95109	7.73112	9.07852	9.42684	9.25268	4.26401	4.84162	4.55281
b1326	729	479	12.6963	14.7389	13.7176	21.5458	6.10008	13.823	13.7228	14.6804	14.2016	11.6518	8.37213	10.012	18.113	15.8133	16.9632	5.32833	4.55466	4.94149
b1327	921	671	1.20251	1.10902	1.15577	2.2314	0.260875	1.24614	1.38114	1.17092	1.27603	1.39794	1.42968	1.41381	1.7035	0.983551	1.34352	0.22469	0.299208	0.261949
b1328	900	650	4.02293	4.57941	4.30117	4.90862	3.70809	4.30836	4.58596	3.868	4.22698	3.87234	4.64536	4.25885	5.00017	4.56897	4.78457	4.04254	3.02697	3.53476
b1329	1614	1364	8.73095	11.317	10.024	7.31802	11.2045	9.26126	8.1812	7.79063	7.98592	7.23229	7.48276	7.35752	6.77477	6.99374	6.88425	8.68473	10.794	9.73936
b1330	1032	782	5.43617	5.00202	5.2191	5.78958	3.95173	4.87065	9.06537	8.64055	8.85296	4.85803	4.7461	4.80206	6.79777	6.34875	6.57326	3.1536	2.06245	2.60803
b1331	1017	767	23.72	29.0208	26.3704	15.4602	18.0246	16.7424	18.0739	17.4018	17.7378	18.6828	17.9011	18.292	13.5563	12.5135	13.0349	12.9011	15.1895	14.0453
b1332	258	22.871	567.079	364.575	465.827	1471.39	696.47	1083.93	1392.71	1386.98	1389.84	847.597	739.861	793.729	590.693	608.585	599.639	971.839	1087.32	1029.58
b1333	951	701	93.6505	88.9398	91.2951	29.5975	13.8493	21.7234	49.3377	48.8673	49.1025	28.2789	26.5623	27.4206	33.4763	35.1763	34.3263	13.1502	12.6781	12.9142
b1334	753	503	122.301	153.102	137.702	169.582	117.653	143.617	179.837	169.555	174.696	169.67	154.294	161.982	165.342	175.398	170.37	100.047	94.4902	97.2688
b1335	516	266	8.48228	8.78725	8.63477	27.34	13.6676	20.5038	15.7319	14.6209	15.1764	11.1081	8.63182	9.86998	10.4582	13.1384	11.7983	13.7447	10.0133	11.879
b1336	1527	1277	0.468044	0.582736	0.52539	0.530411	0.158165	0.344288	0.284303	0.276867	0.280585	0.19588	0.233988	0.214934	0.366669	0.37586	0.371264	0.35419	0.136256	0.245223
b1337	1446	1196	0.262365	0.303124	0.282745	0.484364	0.112585	0.298474	0.207697	0.533755	0.370726	0.235289	0.262984	0.249137	0.224538	0.451479	0.338008	0.189089	0.167867	0.178478
b1338	1311	1061	0.337997	0.305726	0.321862	0.403196	0.088837	0.246016	0.252134	0.388771	0.320452	0.279962	0.207512	0.243737	0.116819	0.31101	0.213915	0.071049	0.012615	0.041832
b1339	909	659	2.67556	1.56353	2.11954	1.46059	2.37019	1.91539	2.78358	2.29507	2.53933	1.80297	1.46765	1.63531	1.9226	1.35425	1.63842	1.71586	1.767	1.74143
b1340	564	314	10.136	9.84428	9.99015	14.5038	9.34841	11.9261	12.3534	14.2625	13.3079	12.5468	11.87	12.2084	10.7893	11.8942	11.3417	8.12824	7.84318	7.98571
b1341	1233	983	6.77952	7.64788	7.2137	8.25952	0.47943	4.36948	7.48386	8.56224	8.02305	3.64203	3.63165	3.63684	6.52858	6.46962	6.4991	0.394391	0.381249	0.38782
b1342	984	734	9.14045	10.1383	9.6394	14.2791	5.96209	10.1206	10.5694	10.731	10.6502	9.17999	8.65599	8.91799	8.85589	10.2174	9.53665	5.69264	5.45229	5.57247
b1343	1374	1124	8.77395	11.4587	10.1163	10.6964	6.11562	8.40599	9.18857	9.87352	9.53105	7.98374	7.34555	7.66465	7.19826	7.66638	7.43232	4.06714	4.85845	4.4628
b1344	936	686	25.8985	37.9392	31.9189	33.9863	29.3348	31.6605	27.9659	27.9457	27.9558	34.3667	33.9632	34.165	25.6161	24.8273	25.2217	17.7627	20.9548	19.3588
b1345	1236	986	0.621333	0.657961	0.639647	0.614642	0.25947	0.437056	0.988353	0.976133	0.982243	0.586659	0.350895	0.468777	0.656458	0.349879	0.503169	0.16383	0.244343	0.204087
b1346	216	11.099	0	0	0	0	0	0	3.4433	3.53954	3.49142	0	0	0	0	0	0	0	0	0
b1347	210	10.181	4.40297	5.62247	5.01272	17.5076	6.61284	12.0602	1.87683	5.78786	3.83235	6.14226	12.3574	9.24985	5.4107	5.89296	5.65183	0	0	0
b1348	195	8.348	7.15997	0	3.57999	2.13528	0	1.06764	0	0	0	3.74563	9.41965	6.58264	0	3.59361	1.7968	1.29007	0	0.645033
b1349	810	560	0.773798	1.94216	1.35798	0.92306	0.721347	0.822203	1.74021	1.99929	1.86975	1.28419	1.43223	1.35821	1.40176	1.15172	1.27674	0.442301	0.573624	0.507962
b1350	2601	2351	0.228806	0.470732	0.349769	0.379086	0.269188	0.324137	0.292596	0.359257	0.325927	0.438887	0.45487	0.446879	0.234311	0.427453	0.330882	0.130548	0.204953	0.16775
b1351	276	32.649	1.83068	1.16886	1.49977	0	2.06212	1.03106	1.75579	0	0.877897	2.39423	1.6859	2.04006	0.843626	0	0.421813	0.329846	0	0.164923
b1352	222	12.15	0	0	0	0	0	0	4.71795	0	2.35898	0	0	0	0	0	0	0	0	0
b1353	489	239	0.12504	0.558854	0.341947	0.894959	0.845093	0.870026	1.83886	1.97244	1.90565	0.981193	0.658011	0.819602	0.605031	0.564822	0.584927	0.856118	0.028001	0.442059
b1355	135	4.547	0	8.39202	4.19601	11.7592	26.6497	19.2045	0	0	0	30.9415	0	15.4708	6.05696	9.89523	7.97609	11.8409	0	5.92047
b1356	477	227	61.349	54.7209	58.035	69.0213	34.1078	51.5645	72.2238	73.55	72.8869	42.4933	43.4383	42.9658	67.9483	67.9917	67.97	36.5294	27.5946	32.062
b1357	297	48.689	1.84135	1.95946	1.90041	2.74568	0.553107	1.64939	1.96226	0.806841	1.38455	2.88983	3.55297	3.2214	4.80843	3.0806	3.94451	0.22118	0	0.11059
b1358	423	173	1.46832	1.10294	1.28563	1.03032	0.389166	0.709745	1.43587	0.340616	0.888244	1.08442	2.54532	1.81487	0.875654	0.780303	0.827978	0.373494	0.928409	0.650952
b1359	858	608	0.63898	0.972874	0.805927	1.18733	0.243613	0.715472	0.534274	0.839962	0.687118	0.899965	0.620782	0.760374	0.792776	0.641411	0.717094	0.177123	0.726464	0.451794
b1360	747	497	0.96208	0.691058	0.826569	0.860746	0.216743	0.538744	0.346023	0.750909	0.548466	1.22679	0.949284	1.08804	0.360224	0.784664	0.572444	0.260018	0	0.130009
b1361	500	250	1.01608	1.52647	1.27127	2.70934	0.377024	1.54318	0.840759	1.2571	1.04893	1.68844	2.01299	1.85071	0.771213	0.779956	0.775585	0.732296	0	0.366148
b1362	444	194	1.29685	1.53133	1.41409	0.823595	0.145879	0.484737	1.7615	1.12033	1.44091	1.23684	0.92231	1.07958	0.627474	0.847994	0.737734	0.407693	0	0.203847
b1363	1458	1208	4.0077	4.31215	4.15993	8.44013	2.79781	5.61897	5.58376	6.71542	6.14959	2.83425	3.69728	3.26577	4.30934	4.45753	4.38344	2.87948	2.21599	2.54773
b1365	264	25.725	7.55108	7.41731	7.4842	12.4721	4.18745	8.32979	20.0554	11.4533	15.7543	11.5468	7.94736	9.7471	12.313	8.74593	10.5294	5.02351	4.68268	4.8531
b1366	453	203	1.47215	2.44386	1.958	3.07321	0.729638	1.90142	3.48277	2.99955	3.24116	0.847145	1.93676	1.39195	1.08545	1.32997	1.20771	0.371347	0.197801	0.284574
b1368	933	683	0.809466	0.642548	0.726007	0.730731	0.611156	0.670944	1.34289	0.949037	1.14596	0.869809	1.24338	1.05659	0.46376	0.988231	0.725996	0.646459	0.137177	0.391818
b1370	981	731	3.26534	2.42522	2.84528	2.05742	0.53751	1.29746	2.79054	2.75219	2.77136	2.31194	1.78873	2.05034	1.70844	1.75047	1.72946	0.81031	0.430348	0.620329
b1372	3363	3113	0.244044	0.278109	0.261076	0.34269	0.082184	0.212437	0.273474	0.220841	0.247158	0.438238	0.209046	0.323642	0.440774	0.366185	0.403479	0.145294	0.251525	0.198409
b1373	576	326	1.31757	0.760894	1.03923	0.534982	0	0.267491	0.776162	0	0.388081	0.868274	0.616138	0.742206	2.05206	1.33313	1.6926	0.759781	0.342919	0.55135
b1374	591	341	0.753764	1.50014	1.12695	1.82077	0.826172	1.32347	1.61299	2.07718	1.84509	1.85261	1.83305	1.84283	2.15614	1.73847	1.94731	0.719909	0.726142	0.723025
b1375	234	14.754	105.52	131.07	118.295	71.8239	61.0054	66.4147	103.736	97.2917	100.514	216.338	253.895	235.117	196.869	179.652	188.26	31.306	42.3269	36.8165
b1376	435	185	74.7923	47.2381	61.0152	9.92397	4.33068	7.12733	27.4744	27.7114	27.5929	10.4788	8.5858	9.53229	11.6129	13.0533	12.3331	4.7151	7.45194	6.08352
b1377	1134	884	0.135224	0.086339	0.110782	0.211718	0.060928	0.136323	0.324233	0.266636	0.295434	0.017685	0.160111	0.088898	0.093473	0.220576	0.157025	0.060911	0.045423	0.053167
b1378	3525	3275	11.493	17.0301	14.2615	15.3047	5.64919	10.4769	11.1469	11.1016	11.1242	11.0629	10.8621	10.9625	5.39092	5.36763	5.37928	4.1465	5.28435	4.71542
b1379	423	173	6.56425	9.09927	7.83176	38.122	12.1809	25.1514	23.471	25.603	24.537	7.81684	9.54497	8.6809	16.8762	18.8573	17.8668	7.28312	4.33257	5.80785
b1380	990	740	5.00769	4.82179	4.91474	10.6466	3.20252	6.92456	9.78647	12.6612	11.2239	5.007	3.54908	4.27804	11.2593	11.5027	11.381	2.29934	2.18856	2.24395
b1381	2640	2390	4.49519	4.26326	4.37923	4.8477	3.54657	4.19714	4.13344	4.28183	4.20763	3.15944	3.95465	3.55704	4.71924	4.27382	4.49653	2.91981	2.71051	2.81516
b1382	186	7.49	101.743	78.9727	90.3578	130.888	59.3255	95.1067	99.4947	94.4081	96.9514	112.712	75.5876	94.15	79.0626	86.1096	82.5861	53.1981	16.0829	34.6405
b1383	327	77.082	19.5789	33.418	26.4984	30.7553	16.5952	23.6753	28.0121	26.2467	27.1294	31.0314	30.6035	30.8174	32.1593	24.518	28.3387	12.5739	12.8494	12.7117
b1384	906	656	0.751671	0.581734	0.666702	1.86126	3.16102	2.51114	1.51467	1.46718	1.49092	1.88271	1.40244	1.64258	0.514338	0.571614	0.542976	1.52671	1.91791	1.72231
b1385	1500	1250	1.58986	1.66385	1.62686	3.70752	1.30343	2.50547	2.35412	2.46706	2.41059	2.43885	2.37784	2.40835	1.3992	1.52391	1.46156	1.10275	0.995811	1.04928
b1386	2274	2024	0.214094	0.339383	0.276738	0.634077	0.126402	0.38024	0.35875	0.427004	0.392877	0.270345	0.17094	0.220642	0.285775	0.237141	0.261458	0.170262	0.079355	0.124809
b1387	2046	1796	0.133116	0.18061	0.156863	0.327512	0.089968	0.20874	0.138311	0.196859	0.167585	0.14798	0.140102	0.144041	0.138023	0.108568	0.123296	0.041973	0.096882	0.0694275
b1388	930	680	0.043948	0.02806	0.036004	0.157276	0.277224	0.21725	0.0562	0.173313	0.114756	0.068972	0.092509	0.0807405	0.020252	0.044115	0.0321835	0.237553	0.196832	0.217193
b1389	288	41.248	0.72451	0.462589	0.593549	0.864265	3.59088	2.22757	0	1.90479	0.952395	0.379016	1.1438	0.761407	1.00162	0	0.500811	2.61081	2.27143	2.44112
b1390	747	497	0.12026	0.191961	0.156111	0.035864	0.3793	0.207582	0.115341	0.158086	0.136713	0.094368	0.063286	0.078827	0.055419	0	0.0277095	0.23835	0.430891	0.33462
b1391	498	248	0.210879	0.384695	0.297787	0.646861	0.21718	0.43202	0.154098	0.079202	0.11665	0.252156	0.380479	0.316317	0.333185	0.302402	0.317794	0.564507	0.37779	0.471149
b1392	1071	821	0.418603	0.255651	0.337127	0.49935	0.229613	0.364482	0.302565	0.263172	0.282869	0.285634	0.498037	0.391836	0.285162	0.255771	0.270466	0.196755	0.456477	0.326616
b1393	768	518	0.259615	0.626207	0.442911	0.412925	0.545884	0.479405	0.553325	0.568789	0.561057	0.241447	0.18216	0.211804	0.584897	0.318515	0.451706	0.270266	0.697651	0.483959
b1394	789	539	0.2495	0.637209	0.443354	0.297628	0.324762	0.311195	0.248158	0.510187	0.379173	0.261045	0.379303	0.320174	0.306605	0.278277	0.292441	0.159838	0.148993	0.154416
b1395	1428	1178	0.342481	0.566919	0.4547	0.620381	0.308624	0.464502	0.713717	0.600271	0.656994	0.331784	0.373804	0.352794	0.514391	0.547507	0.530949	0.095989	0.409036	0.252512
b1396	423	173	1.46832	1.43382	1.45107	1.44245	1.401	1.42173	2.65084	1.13539	1.89311	0.813313	1.09085	0.952083	1.6717	1.2138	1.44275	0.311245	0.696306	0.503776
b1397	1206	956	1.20351	1.17759	1.19055	2.08824	1.05637	1.5723	1.49907	1.9108	1.70493	1.34096	1.54633	1.44365	0.763491	1.1924	0.977946	0.878648	1.35806	1.11835
b1398	1314	1064	1.09539	1.66778	1.38159	1.82602	1.31614	1.57108	1.75996	1.61531	1.68764	1.24893	1.23417	1.24155	0.94486	0.69075	0.817805	1.05262	0.855404	0.954009
b1399	951	701	7.97207	7.32205	7.64706	10.5015	5.37838	7.93995	7.68687	8.18191	7.93439	6.48987	5.36181	5.92584	5.99195	7.13583	6.56389	3.44118	3.51321	3.4772
b1400	591	341	9.94693	10.7435	10.3452	12.3361	4.77796	8.55702	11.6554	12.9604	12.3079	7.93145	7.93241	7.93193	7.67336	8.88513	8.27924	3.97919	3.84659	3.91289
b1402	906	656	5.92033	5.18471	5.55252	5.97097	3.52879	4.74988	5.98829	6.11573	6.05201	4.92721	4.68675	4.80698	5.14513	5.26075	5.20294	2.9987	2.55381	2.77626
b1403	366	116	14.792	11.624	13.208	21.3588	7.9127	14.6357	17.1451	20.1501	18.6476	12.4665	12.066	12.2662	16.4231	15.4625	15.9428	10.9083	9.88456	10.3964
b1404	1152	902	3.84139	4.39008	4.11574	3.88998	2.96703	3.4285	2.68003	3.27898	2.97951	3.50346	3.55443	3.52895	4.17221	4.23881	4.20551	2.45858	2.12469	2.29164
b1406	861	611	4.96446	4.71557	4.84002	5.3678	1.21208	3.28994	9.03806	8.0369	8.53748	2.32842	2.47093	2.39968	4.21489	3.97686	4.09588	0.740263	1.40198	1.07112
b1407	2307	2057	0.479432	0.491632	0.485532	0.545917	0.144012	0.344965	0.83604	0.878503	0.857271	0.372411	0.382267	0.377339	0.589162	0.386463	0.487812	0.183236	0.14315	0.163193
b1408	606	356	0.167891	0.053598	0.110744	0	0	0	0.161024	0.275873	0.218448	0.043915	0	0.0219575	0.116053	0	0.0580265	0.090751	0	0.0453755
b1409	897	647	0.046189	0.029491	0.03784	0.02755	0.041623	0.0345865	0.295335	0.576819	0.436077	0.024163	0	0.0120815	0.148998	0.139096	0.144047	0.083223	0	0.0416115
b1410	1758	1508	0.535069	0.695921	0.615495	0.898323	0.473245	0.685784	0.861641	0.872697	0.867169	0.549459	0.604864	0.577161	0.949769	1.05432	1.00204	0.392771	0.417158	0.404965
b1411	1293	1043	1.73348	1.2623	1.49789	2.01659	0.735871	1.37623	1.52059	1.69492	1.60775	0.959305	1.22133	1.09032	1.22796	1.62503	1.4265	0.536904	0.37215	0.454527
b1412	606	356	12.0462	13.5603	12.8032	18.4755	6.58128	12.5284	24.0462	18.9801	21.5132	11.3739	8.87927	10.1266	12.2243	13.4403	12.8323	5.80804	5.67716	5.7426
b1413	3903	3653	12.0422	16.652	14.3471	13.072	7.87341	10.4727	13.9924	13.1898	13.5911	12.073	11.5333	11.8031	12.7425	12.1168	12.4296	5.4715	6.42664	5.94907
b1414	801	551	10.5491	10.1465	10.3478	14.4926	6.84254	10.6676	12.8312	13.4394	13.1353	8.62547	7.64917	8.13732	11.1223	11.4876	11.3049	5.84383	5.41698	5.6304
b1415	1440	1190	6.25317	9.4763	7.86473	6.1113	41.0065	23.5589	17.8557	14.9545	16.4051	11.3902	11.1671	11.2787	1.40031	1.90325	1.65178	24.9679	35.2722	30.1201
b1418	531	281	35.8934	56.971	46.4322	54.2985	35.364	44.8312	57.3924	60.1848	58.7886	58.5289	60.3874	59.4582	45.4318	40.1401	42.7859	33.112	29.9604	31.5362
b1419	174	6.553	266.772	279.516	273.144	239.353	176.704	208.029	309.073	164.85	236.962	169.378	129.587	149.482	252.176	276.942	264.559	96.9542	151.138	124.046
b1420	168	6.156	47.3318	18.5966	32.9642	28.9551	32.8084	30.8817	24.8306	52.6476	38.7391	11.4284	17.8787	14.6536	71.5832	47.5067	59.5449	47.2305	17.3943	32.3124
b1421	1641	1391	0.923823	1.04252	0.983172	1.28142	0.682454	0.981939	1.18825	1.03083	1.10954	0.921611	0.757493	0.839552	1.10886	1.12682	1.11784	0.596131	0.509979	0.553055
b1422	924	674	2.85988	4.47297	3.66642	24.251	15.5429	19.8969	14.2035	12.6771	13.4403	17.8488	17.2431	17.546	1.87981	1.84708	1.86344	11.1366	15.8073	13.4719
b1423	1344	1094	1.07901	1.15113	1.11507	2.44396	0.510789	1.47737	2.51515	1.90317	2.20916	0.585906	0.503132	0.544519	0.642006	0.644388	0.643197	0.590625	0.256925	0.423775
b1424	1656	1406	11.9241	14.3039	13.114	10.5097	8.05419	9.28193	15.4387	17.1415	16.2901	10.2186	11.4537	10.8361	14.9715	14.6151	14.7933	6.45684	6.52093	6.48888
b1426	225	12.734	348.517	208.288	278.403	64.3915	97.2858	80.8386	323.382	259.149	291.266	61.3877	76.5726	68.9802	133.028	101.301	117.165	81.1895	84.09	82.6398
b1427	540	290	15.0196	14.3436	14.6816	13.2763	3.76096	8.51861	12.3874	12.3949	12.3911	5.55265	7.26671	6.40968	11.7297	13.4475	12.5886	3.86201	3.41537	3.63869
b1428	981	731	1.88056	2.33617	2.10837	5.4376	0.561815	2.99971	3.58114	3.06321	3.32218	1.34736	1.11871	1.23304	2.2419	2.66743	2.45466	0.412495	0.347889	0.380192
b1429	993	743	4.99753	5.70115	5.34934	7.17303	2.954	5.06351	5.04064	5.20796	5.1243	4.77637	4.1909	4.48364	6.24636	5.81394	6.03015	2.62342	2.34185	2.48263
b1430	594	344	22.9781	28.8432	25.9107	39.8463	10.96	25.4031	35.9389	33.4031	34.671	18.5423	22.7211	20.6317	23.66	23.5888	23.6244	9.29771	6.61446	7.95608
b1431	669	419	15.2989	14.9368	15.1179	14.2512	11.3441	12.7977	15.0038	17.5326	16.2682	7.46237	9.83374	8.64805	16.8941	15.5361	16.2151	7.91616	10.1582	9.03718
b1432	1149	899	10.4048	8.74452	9.57464	12.8083	3.29514	8.05174	10.3086	9.98496	10.1468	7.09515	7.75828	7.42671	8.2875	8.89271	8.59011	3.31218	2.67989	2.99603
b1433	1176	926	0.968184	1.31876	1.14347	3.21459	0.683436	1.94901	0.846041	0.869687	0.857864	0.793502	0.781228	0.787365	0.60976	0.680307	0.645034	0.965262	0.823887	0.894575
b1434	537	287	5.57082	6.31597	5.9434	12.7629	3.56568	8.1643	5.85894	5.06454	5.46174	5.17491	3.56174	4.36833	4.79849	5.33071	5.0646	3.97742	3.54434	3.76088
b1435	1962	1712	12.996	15.2469	14.1214	17.3249	10.0202	13.6725	14.2865	14.353	14.3197	13.9991	12.5114	13.2552	16.2814	15.6825	15.982	7.24647	9.25661	8.25154
b1436	231	14.032	3.19468	0	1.59734	2.54061	1.91924	2.22992	4.76623	6.99919	5.88271	6.68498	2.24155	4.46327	1.96293	0	0.981464	3.06991	0	1.53496
b1438	417	167	8.41064	11.4257	9.91816	8.7522	3.70896	6.23058	11.0987	11.6442	11.3715	6.55304	7.81615	7.18459	6.92706	5.56855	6.2478	2.57942	1.52279	2.05111
b1439	1407	1157	5.00444	7.05844	6.03144	8.47324	5.44658	6.95991	5.91246	5.27979	5.59613	6.7291	5.42339	6.07625	6.47518	6.45599	6.46558	4.86795	4.75458	4.81127
b1440	1146	896	2.63491	3.64155	3.13823	1.83021	0.270505	1.05036	2.43117	2.38951	2.41034	0.82007	0.982904	0.901487	1.26035	1.67401	1.46718	0.396628	0.672215	0.534421
b1441	1014	764	2.67944	2.3976	2.53852	0.676589	0.19387	0.435229	1.27554	0.899839	1.08769	0.429721	0.349935	0.389828	0.50472	0.41228	0.4585	0.197339	0.140152	0.168745
b1442	942	692	1.96496	1.90257	1.93376	1.1076	0.544833	0.826216	1.38065	1.27731	1.32898	0.519616	0.749962	0.634789	0.895556	0.953703	0.924629	0.155622	0.406179	0.2809
b1443	795	545	1.67244	1.43544	1.55394	1.01388	0.07412	0.543999	1.22713	1.40559	1.31636	0.258171	0.461694	0.359932	0.530651	0.660513	0.595582	0.079039	0.098235	0.088637
b1444	1425	1175	2.89308	2.64696	2.77002	2.07827	0.515686	1.29698	3.98425	3.66933	3.82679	1.264	1.22466	1.24433	1.42405	1.78075	1.6024	0.325363	0.330342	0.327852
b1445	174	6.553	52.4424	14.5581	33.5002	76.1579	24.6564	50.4071	40.821	47.9564	44.3887	52.4832	64.7936	58.6384	92.4646	54.9307	73.6976	27.936	12.2544	20.0952
b1446	234	14.754	843.623	519.889	681.756	827.555	562.183	694.869	595.748	672.307	634.027	649.543	512.699	581.121	621.651	586.582	604.116	1153.24	992.447	1072.85
b1447	450	200	11.5056	15.5509	13.5282	17.379	6.73257	12.0558	11.6082	10.8032	11.2057	8.32493	9.12135	8.72314	13.1175	12.9743	13.0459	3.60764	4.28306	3.94535
b1448	519	269	22.719	18.7972	20.7581	24.7822	7.25816	16.0202	19.8895	19.8612	19.8754	11.7398	10.5817	11.1608	20.3759	20.9654	20.6706	6.92583	6.81667	6.87125
b1449	1038	788	5.95417	5.85987	5.90702	8.98016	0.8373	4.90873	9.72382	10.2199	9.97187	2.61884	2.47472	2.54678	4.14198	4.35889	4.25044	0.683316	1.0531	0.868208
b1450	666	416	1.83187	1.6971	1.76448	5.18456	0.744467	2.96451	2.29665	1.60537	1.95101	1.24017	1.02071	1.13044	2.44977	1.98306	2.21641	0.478913	0.740012	0.609463
b1451	2103	1853	3.10458	5.57083	4.33771	11.9664	9.94081	10.9536	5.54786	6.30713	5.92749	8.06573	7.81656	7.94114	2.34854	2.05601	2.20227	6.84036	9.50932	8.17484
b1452	1062	812	298.478	372.688	335.583	81.1986	11.3426	46.2706	307.472	325.717	316.594	250.081	242.172	246.127	52.2373	42.7254	47.4814	8.83276	11.5714	10.2021
b1453	1500	1250	4.23166	4.99156	4.61161	1.53292	5.07367	3.30329	1.91081	2.06636	1.98859	5.20914	4.95698	5.08306	4.02683	3.74379	3.88531	3.77348	3.40503	3.58926
b1454	618	368	1.74598	1.55551	1.65074	4.16553	0.256131	2.21083	3.11546	5.07067	4.09307	0.892139	0.769229	0.830684	2.24538	2.1602	2.20279	0.292638	0.727422	0.51003
b1455	213	10.625	0	0	0	0	0	0	0	0	0	0	0	0	5.18487	2.8235	4.00418	0	0	0
b1456	2037	1787	0.337001	0.155928	0.246465	0.472127	0.304169	0.388148	0.278985	0.139358	0.209172	0.225634	0.276509	0.251072	0.32402	0.269761	0.296891	0.140128	0.157834	0.148981
b1457	483	233	0.833691	1.14649	0.990091	0.612004	0.635694	0.623849	0.902101	1.34882	1.12546	0.469681	0.674956	0.572318	1.47765	0.579366	1.02851	0.831945	0.057444	0.444694
b1459	1054	804	0.724813	0.806903	0.765858	0.487738	0.368449	0.428094	0.903121	1.02608	0.964603	0.75835	0.567248	0.662799	0.445352	0.615637	0.530494	0.683112	0.615956	0.649534
b1460	1137	887	0.316171	0.201689	0.25893	0.171338	0.13514	0.153239	0.186659	0.269302	0.227981	0.155327	0.273218	0.214273	0.403817	0.224285	0.314051	0.173322	0	0.086661
b1461	234	14.754	28.3571	14.2258	21.2915	15.7054	1.82527	8.76534	60.8699	43.9329	52.4014	13.775	14.9226	14.3488	28.9357	35.5812	32.2585	7.29901	10.8861	9.09254
b1462	570	320	1.44754	0.417394	0.932465	2.14452	0.042079	1.0933	1.49282	1.59593	1.54438	1.1481	0.417734	0.782916	1.52779	1.87489	1.70134	0.336533	0.25096	0.293747
b1463	846	596	2.56977	2.01694	2.29336	2.66173	0.745553	1.70364	2.40455	2.37288	2.38872	1.67878	1.3985	1.53864	1.84854	1.83714	1.84284	0.65048	1.03304	0.841758
b1464	894	644	11.3691	14.5477	12.9584	15.2782	6.08441	10.6813	17.5059	14.9146	16.2103	9.05491	9.4139	9.23441	14.2849	12.4372	13.361	3.36115	4.51001	3.93558
b1465	681	431	0.866723	1.15105	1.00889	3.10173	0.249933	1.67583	1.59604	1.59507	1.59556	0.435276	0.474348	0.454812	1.27811	1.18323	1.23067	0.299835	0.558984	0.429409
b1466	696	446	0.80407	0.641734	0.722902	2.83755	0.060382	1.44897	1.11393	0.704653	0.909291	0.280425	0.387873	0.334149	0.771954	0.807129	0.789542	0.120729	0.210072	0.165401
b1467	1545	1295	0.415384	0.471497	0.443441	2.65649	0.083182	1.36983	0.782032	0.86456	0.823296	0.325953	0.352176	0.339064	0.733779	0.555953	0.644866	0.091475	0.041342	0.0664085
b1468	3741	3491	0.342419	0.573902	0.458161	2.41508	0.17357	1.29432	0.67872	0.827099	0.75291	0.420958	0.409942	0.41545	0.631184	0.537065	0.584125	0.107968	0.138025	0.122996
b1469	1389	1139	0.196782	0.050257	0.12352	2.81688	0.05911	1.438	0.53684	0.482863	0.509852	0.233338	0.069036	0.151187	0.193456	0.30288	0.248168	0.075639	0.117511	0.096575
b1471	1331	1081	0.013823	0.017651	0.015737	0.065956	0.024912	0.045434	0	0.054511	0.0272555	0.014462	0.014548	0.014505	0.01274	0.013875	0.0133075	0.019924	0	0.009962
b1472	279	34.644	0	0	0	0	0	0	0	0	0	0	0	0	0	0	0	0	0	0
b1473	882	632	7.09286	7.12514	7.109	4.851	3.06801	3.9595	8.82845	9.60354	9.21599	3.89605	4.82743	4.36174	6.99478	6.218	6.60639	3.33125	2.39312	2.86219
b1474	3048	2798	11.7968	15.4734	13.6351	44.1997	13.9849	29.0923	6.35117	8.55046	7.45082	6.21883	5.65996	5.93939	8.39687	7.2369	7.81689	14.7295	13.9108	14.3201
b1475	885	635	12.8245	16.2263	14.5254	42.8633	23.177	33.0201	3.49062	4.60895	4.04979	6.05651	4.73032	5.39342	10.1498	8.99949	9.57465	24.5569	24.5981	24.5775
b1476	654	404	19.3066	19.7421	19.5244	55.5034	39.8955	47.6994	5.67569	5.44536	5.56052	7.70075	6.18938	6.94506	16.8396	15.4075	16.1236	45.0755	34.2565	39.666
b1477	285	38.947	59.4674	51.9319	55.6997	70.9384	33.5361	52.2373	52.4967	63.5463	58.0215	42.9511	32.3036	37.6274	50.9188	49.6805	50.2997	54.7486	52.5806	53.6646
b1478	1011	761	15.3743	22.0395	18.7069	23.9848	4.08732	14.036	30.1311	31.6959	30.9135	8.71048	8.22488	8.46768	8.72265	8.0613	8.39198	2.23589	2.40957	2.32273
b1479	1698	1448	35.2403	56.2412	45.7407	70.5968	36.7781	53.6874	39.1928	40.0169	39.6049	43.7592	42.531	43.1451	26.8395	25.9481	26.3938	24.87	32.3522	28.6111
b1480	138	4.663	378.154	319.199	348.676	1517.68	5.77577	761.726	967.162	1268.02	1117.59	97.2362	141.661	119.448	422.368	505.051	463.709	11.5483	0	5.77413
b1481	216	11.099	0	1.7192	0.859598	30.5141	0	15.257	6.88661	5.30931	6.09796	2.8172	4.25088	3.53404	3.72249	8.10858	5.91554	0.970297	0	0.485148
b1482	432	182	63.1353	49.0651	56.1002	96.958	5.91875	51.4384	159.48	169.225	164.352	20.7876	18.9236	19.8556	39.3476	43.0195	41.1836	6.4496	7.05999	6.75479
b1483	927	677	0.89389	0.760981	0.827435	1.13214	0.278452	0.705295	0.818517	0.609285	0.713901	0.738962	0.487823	0.613393	0.671292	0.454184	0.562738	0.190884	0.118622	0.154753
b1484	987	737	1.1151	1.24272	1.17891	1.59623	0.621187	1.10871	1.11486	0.852849	0.983854	0.912141	0.682832	0.797486	0.448466	0.915823	0.682145	0.277629	0.508504	0.393066
b1485	897	647	0.831411	1.09118	0.961295	1.81828	0.582727	1.2005	1.18134	1.12328	1.15231	1.11151	0.875043	0.993278	1.00041	0.880939	0.940677	0.482694	0.268932	0.375813
b1486	1023	773	0.483257	0.543052	0.513154	0.876242	0.278709	0.577476	0.593267	0.355745	0.474506	0.444943	0.549307	0.497125	0.231606	0.25225	0.241928	0.118418	0.017315	0.0678665
b1487	1551	1301	0.631688	0.865313	0.748501	1.24676	0.238046	0.742405	0.895924	0.762437	0.82918	1.16562	0.689015	0.927315	0.306978	0.172934	0.239956	0.148996	0.020576	0.084786
b1488	582	332	0.58509	0.890824	0.737957	2.68443	0.081115	1.38277	1.55398	1.18326	1.36862	1.13014	1.18422	1.15718	0.207404	0.316247	0.261825	0.194622	0.16126	0.177941
b1489	2400	2150	1.18843	1.52647	1.35745	3.24988	0.256777	1.75333	1.67974	1.92311	1.80142	0.807134	0.731464	0.769299	0.960813	1.15807	1.05944	0.255452	0.099606	0.177529
b1490	1383	1133	1.58259	1.9704	1.7765	4.48368	0.23769	2.36069	2.68155	2.89519	2.78837	1.03489	1.29087	1.16288	1.17904	1.25765	1.21835	0.104554	0.271708	0.188131
b1491	1320	1070	5.27868	5.02879	5.15374	7.22147	3.97662	5.59904	5.14313	5.3603	5.25171	5.02615	4.73264	4.8794	4.54336	5.25671	4.90004	2.91872	3.23981	3.07927
b1492	1536	1286	15.3955	21.3065	18.351	78.2287	0.094235	39.1615	86.1055	84.3881	85.2468	2.32195	2.04224	2.1821	62.0206	54.0949	58.0578	0.209352	0.156118	0.182735
b1493	1401	1151	22.2054	27.5354	24.8704	112.741	0.089337	56.415	122.065	115.144	118.605	3.02253	3.15475	3.08864	95.2797	85.8344	90.5571	0.140932	0.151172	0.146052
b1494	2796	2546	1.70786	2.92284	2.31535	2.13531	0.703403	1.41936	1.05823	1.3964	1.22731	3.2606	3.19347	3.22704	0.778915	0.580289	0.679602	0.583712	0.45211	0.517911
b1495	2373	2123	1.58362	2.06717	1.82539	2.13257	0.291755	1.21216	0.972058	1.3138	1.14293	2.46692	2.43712	2.45202	0.817347	0.734768	0.776057	0.223193	0.264791	0.243992
b1496	1686	1436	1.39434	1.55464	1.47449	2.22187	0.150029	1.18595	0.798391	0.711277	0.754834	1.46974	1.55512	1.51243	1.61117	1.10718	1.35917	0.247478	0.065245	0.156361
b1497	1158	908	1.13548	1.11375	1.12462	0.235568	0.177953	0.206761	0.231486	0.259588	0.245537	0.034435	0.103919	0.069177	0.121336	0.049557	0.0854465	0.201623	0.088444	0.145034
b1498	1683	1433	1.50153	1.61116	1.55634	0.522424	0.404048	0.463236	0.453368	0.328969	0.391168	0.360022	0.252414	0.306218	0.25948	0.366344	0.312912	0.345692	0.8126	0.579146
b1499	762	512	0.145921	0.149069	0.147495	0.696274	0.131496	0.413885	0.335885	0.767273	0.551579	0.183207	0.245726	0.214467	0.295875	0.410133	0.353004	0.084133	0.130709	0.107421
b1500	198	8.67	0	0	0	0	3.10626	1.55313	0	0	0	0	0	0	0	0	0	0	0	0
b1501	2280	2030	0.610941	1.03394	0.82244	0.693667	0.34492	0.519293	1.05424	1.14176	1.098	1.03968	0.921896	0.980787	0.7666	0.945759	0.856179	0.244028	0.158241	0.201134
b1502	915	665	0.067409	0.114772	0.0910905	0.107216	0.12149	0.114353	0.086202	0.088611	0.0874065	0.211584	0.449328	0.330456	0.207093	0.383437	0.295265	0.291493	0.080509	0.186001
b1503	504	254	0.058828	0	0.029414	0.070176	0.371087	0.220632	0.300916	0.231994	0.266455	0.1231	0.371491	0.247296	0.216876	0.177155	0.197016	0.254387	0.158085	0.206236
b1504	531	281	0.265877	0.067903	0.16689	0.126866	0.335431	0.231149	0.476004	0.069901	0.272952	0.278179	0.111932	0.195055	0.245047	0.4804	0.362723	0.153296	0.523951	0.338624
b1505	1227	977	0.183529	0.136711	0.16012	0	0.702889	0.351444	0.039116	0.080418	0.059767	0.416045	0.482901	0.449473	0.338301	0.184227	0.261264	0.782603	0.500037	0.64132
b1506	203	9.253	0	6.18647	3.09324	0	5.82096	2.91048	2.0651	0	1.03255	0	6.79853	3.39926	1.48837	1.62103	1.5547	0	0	0
b1507	1323	1073	2.95225	3.11198	3.03212	4.60151	2.28393	3.44272	2.99177	2.45298	2.72238	2.89944	3.07787	2.98866	2.61828	2.87961	2.74895	2.09761	1.78378	1.94069
b1508	267	27.299	21.3465	5.59157	13.4691	22.8525	15.7836	19.3181	20.2984	11.5121	15.9053	9.16276	8.64108	8.90192	21.692	17.0323	19.3622	14.2012	13.728	13.9646
b1511	1593	1343	1.86918	1.8612	1.86519	1.45331	1.37359	1.41345	1.19515	1.24318	1.21916	1.16409	1.35835	1.26122	1.09209	1.36254	1.22732	1.04243	0.966718	1.00457
b1512	954	704	2.90781	2.81877	2.86329	2.37999	2.83074	2.60537	1.54711	2.23207	1.88959	2.37614	2.0775	2.22682	2.03445	1.61923	1.82684	1.78974	2.30047	2.04511
b1513	1536	1286	0.197527	0.252236	0.224882	0.207908	0.062823	0.135365	0.297172	0.183286	0.240229	0.072941	0.207893	0.140417	0.09638	0.116634	0.106507	0.117237	0.010408	0.0638225
b1514	1029	779	0.421991	0.489881	0.455936	0.457628	0.259278	0.358453	0.441523	0.226932	0.334228	0.381309	0.20188	0.291594	0.335894	0.231052	0.283473	0.235012	0.034363	0.134687
b1515	993	743	0.542991	0.950192	0.746591	0.311871	0.362453	0.337162	0.334328	0.422981	0.378655	0.6628	0.169329	0.416065	0.315098	0.22206	0.268579	0.202916	0.288227	0.245571
b1516	1023	773	1.52709	1.13547	1.33128	0.599534	0.348387	0.473961	0.716865	0.584438	0.650652	0.262921	0.305171	0.284046	0.51666	0.426884	0.471772	0.264699	0.10389	0.184294
b1517	876	626	1.16961	1.70692	1.43826	1.22437	0.279628	0.752001	1.55673	0.941319	1.24903	1.1488	0.854153	1.00148	1.31997	1.29386	1.30691	0.240842	0.449003	0.344923
b1518	291	43.643	5.13563	5.24644	5.19103	8.16836	2.77676	5.47256	12.697	13.5019	13.0995	4.2986	3.60343	3.95101	7.57325	5.84252	6.70788	2.22078	4.90692	3.56385
b1519	759	509	5.28411	5.36064	5.32238	8.45706	0.89944	4.67825	7.13271	8.18103	7.65687	2.97931	3.44499	3.21215	6.61526	5.92304	6.26915	1.07902	0.788874	0.933948
b1520	915	665	3.32551	4.90651	4.11601	15.4257	3.36123	9.39344	6.06289	5.52344	5.79316	5.94785	5.64025	5.79405	6.12994	7.29658	6.71326	2.81777	2.5964	2.70709
b1521	1452	1202	2.77216	2.90499	2.83858	0.800773	0.985801	0.893287	1.28765	1.20925	1.24845	0.728358	0.575678	0.652018	1.08844	1.03571	1.06208	0.645069	0.668114	0.656591
b1522	948	698	5.11635	3.63576	4.37605	8.98892	3.10586	6.04739	5.77625	5.45929	5.61777	4.1436	4.61881	4.3812	5.95851	6.23174	6.09512	2.63827	3.01057	2.82442
b1523	360	110.001	16.5723	13.3565	14.9644	37.1074	17.5046	27.306	23.0165	22.4098	22.7132	18.4761	18.1568	18.3164	25.1644	23.3849	24.2747	9.49631	12.1677	10.832
b1524	927	677	12.669	11.9502	12.3096	21.9319	9.2287	15.5803	16.201	17.031	16.616	11.223	11.8007	11.5118	14.2192	14.1794	14.1993	8.62161	7.98724	8.30443
b1525	1389	1139	4.40791	5.39424	4.90108	7.46474	2.61264	5.03869	4.64702	4.98384	4.81543	3.92558	3.46562	3.6956	4.77595	4.51686	4.64641	2.25971	2.51475	2.38723
b1526	882	632	3.17997	3.59276	3.38636	6.82525	3.0254	4.92532	4.80727	4.2268	4.51704	3.31474	3.01092	3.16283	4.59782	3.91592	4.25687	2.52187	2.58373	2.5528
b1527	1116	866	0.15529	0.1322	0.143745	0.246992	0.093292	0.170142	0.132389	0.204134	0.168262	0.108316	0.07264	0.090478	0.079513	0.19052	0.135017	0.037306	0	0.018653
b1528	1191	941	3.90628	6.00206	4.95417	18.8285	3.36271	11.0956	7.69606	7.70241	7.69923	9.98495	6.93569	8.46032	12.6813	11.8272	12.2543	2.11719	2.00555	2.06137
b1529	666	416	16.6664	14.1731	15.4197	13.1328	8.1244	10.6286	14.6067	13.4096	14.0081	11.0864	11.379	11.2327	11.4543	13.7913	12.6228	7.76615	3.37831	5.57223
b1530	435	185	12.3577	9.79829	11.078	16.6684	8.58858	12.6285	7.84983	10.8297	9.33979	9.88724	10.1159	10.0016	7.89079	7.21581	7.5533	9.13915	11.5035	10.3213
b1531	384	134	21.1868	23.2103	22.1986	55.6021	30.6483	43.1252	24.5269	23.8931	24.21	23.5672	24.7633	24.1652	12.6411	9.23455	10.9378	30.2177	33.5613	31.8895
b1532	219	11.606	97.8441	80.556	89.2001	287.187	190.265	238.726	151.464	108.311	129.888	154.904	158.533	156.719	52.2086	54.2774	53.243	169.798	176.441	173.119
b1533	900	650	6.85047	5.43071	6.14059	12.8337	4.61958	8.72665	8.17241	7.49425	7.83333	7.09528	6.62931	6.8623	6.69514	7.01499	6.85507	4.60585	3.87123	4.23854
b1534	1188	938	1.97531	2.86823	2.42177	5.60582	3.51702	4.56142	2.1186	3.09919	2.6089	3.93342	3.13523	3.53433	2.91436	3.12616	3.02026	2.70949	2.14039	2.42494
b1535	891	641	3.90458	4.07813	3.99135	2.44706	0.829756	1.63841	3.07042	3.64652	3.35847	2.02433	2.30622	2.16528	2.12698	2.45696	2.29197	1.06683	0.960514	1.01367
b1536	393	143	2.92577	2.33507	2.63042	15.0824	1.60075	8.34156	16.8365	12.0875	14.462	2.29585	1.3197	1.80778	5.4894	3.8809	4.68515	0.527157	0	0.263578
b1537	519	269	1.0554	1.06399	1.0597	1.92161	0.600676	1.26114	2.98343	1.8985	2.44096	1.10424	0.847709	0.975973	0.793534	0.724866	0.7592	0.280236	0.547324	0.41378
b1538	2046	1796	10.2	15.8087	13.0043	24.7718	5.24811	15.01	16.7781	16.1206	16.4494	11.3161	10.4901	10.9031	9.96068	10.456	10.2083	4.02341	4.08393	4.05367
b1539	747	497	85.6251	83.4261	84.5256	98.6271	34.9498	66.7884	98.0206	101.531	99.7757	59.8295	58.286	59.0578	93.2427	97.4492	95.346	31.5705	34.3636	32.967
b1540	687	437	39.5612	45.2352	42.3982	46.0095	26.314	36.1618	37.5167	39.4192	38.468	34.9879	31.7048	33.3464	51.431	52.5485	51.9898	20.996	19.6634	20.3297
b1541	204	9.377	352.163	347.959	350.061	908.618	27.2834	467.951	350.494	481.783	416.138	178.393	233.12	205.757	1089.74	1338.83	1214.29	56.274	48.5307	52.4023
b1542	1461	1211	0.438028	0.543592	0.49081	0.750665	0.378047	0.564356	0.512812	0.673122	0.592967	0.845587	0.53244	0.689013	0.500374	0.328223	0.414299	0.337923	0.287365	0.312644
b1544	234	14.754	75.7631	60.3316	68.0473	53.8195	25.6949	39.7572	78.8734	85.0964	81.9849	66.5782	123.435	95.0064	99.0222	94.8319	96.9271	21.2469	11.1963	16.2216
b1545	591	341	1.74392	2.47271	2.10832	1.47234	0.674343	1.07334	1.97329	2.70377	2.33853	1.65465	1.94868	1.80167	1.07475	2.08829	1.58152	0.417001	0.726142	0.571572
b1546	576	326	0.103321	0	0.0516605	0.831936	0.536954	0.684445	1.04087	1.20504	1.12296	0.426539	0.396917	0.411728	0.186891	0.185184	0.186037	0	0.272935	0.136467
b1547	963	713	0.338606	0.471726	0.405166	0.641248	0.151082	0.396165	0.226377	0.440778	0.333578	0.31218	0.344528	0.328354	0.258159	0.294513	0.276336	0.19635	0.075089	0.135719
b1548	528	278	0.942378	0.656109	0.799243	1.09045	1.29352	1.19199	0.913956	0.834155	0.874055	0.403545	0.293142	0.348343	0.905284	0.673225	0.789254	0.080383	0	0.0401915
b1549	411	161	2.69147	3.08139	2.88643	0.996407	1.75632	1.37637	2.72973	4.14804	3.43889	0.873932	0.879119	0.876525	0.598768	0.745299	0.672033	2.87621	1.08074	1.97848
b1550	174	6.553	369.377	154.316	261.846	533.105	314.369	423.737	431.536	467.575	449.556	143.136	146.385	144.761	502.251	498.953	500.602	657.317	590.254	623.785
b1551	156	5.473	5.46074	3.4866	4.47367	0	0	0	0	7.17834	3.58917	2.8567	0	1.42835	7.54939	16.4446	11.997	0	0	0
b1552	213	10.625	22.5024	21.5512	22.0268	36.9092	20.2779	28.5935	50.3579	73.9505	62.1542	14.7147	16.2823	15.4985	98.5125	45.176	71.8442	24.3266	17.6369	20.9818
b1553	498	248	0.662763	0.384695	0.523729	0.646861	0.10859	0.377725	0.154098	0.158405	0.156251	0.063039	0.380479	0.221759	0.055531	0.241922	0.148727	0.130271	0.061462	0.0958665
b1554	534	284	0.315682	0.268745	0.292214	0.313814	0.521537	0.417675	0.269129	0.276651	0.27289	0.275241	0.055375	0.165308	0.193967	0.26407	0.229019	0.379192	0	0.189596
b1555	312	62.441	0.478605	2.13908	1.30884	1.14185	0.862584	1.00222	0.918058	1.57286	1.24546	0.250375	1.51117	0.880771	1.98499	1.20107	1.59303	0.517403	1.07178	0.794589
b1556	216	11.099	4.03892	3.43839	3.73866	0	2.42643	1.21321	0	0	0	2.8172	0	1.4086	6.20416	1.35143	3.77779	4.85148	0	2.42574
b1557	216	11.099	2606.45	2814.32	2710.39	1300.86	2920.21	2110.54	890.094	1040.62	965.359	1167.73	1672.01	1419.87	1817.82	2239.32	2028.57	2727.5	2306.99	2517.25
b1558	213	10.625	97.0416	48.4902	72.7659	68.7852	31.6842	50.2347	16.1865	27.7314	21.959	33.8439	54.7677	44.3058	62.2184	64.9405	63.5795	79.0613	57.95	68.5056
b1559	753	503	0.831778	0.834552	0.833165	1.20484	0.401545	0.803195	0.911721	0.898152	0.904937	1.14999	0.406449	0.77822	0.57496	0.775304	0.675132	0.192687	0.399142	0.295915
b1560	1050	800	0.280168	0.262362	0.271265	0.378773	0.11782	0.248297	0.238852	0.245527	0.24219	0.420155	0.216239	0.318197	0.223789	0.374979	0.299384	0.20192	0.150576	0.176248
b1561	252	20.386	12.4606	7.48793	9.97428	18.3617	9.24725	13.8045	15.9346	9.63526	12.7849	1.53378	8.48589	5.00984	11.4844	11.7723	11.6283	12.1501	3.28282	7.71645
b1562	156	5.473	346.757	264.982	305.87	403.874	164.85	284.362	265.361	262.01	263.685	248.533	238.514	243.524	271.778	222.002	246.89	133.811	132.069	132.94
b1563	288	41.248	160.841	147.566	154.204	168.964	78.02	123.492	165.38	160.955	163.168	88.3108	115.524	101.917	108.175	118.181	113.178	47.2556	40.8857	44.0707
b1564	240	16.366	99.5184	55.9628	77.7406	127.428	51.0108	89.2195	96.9073	132.021	114.464	90.7495	73.0305	81.89	78.258	94.3981	86.3281	71.0659	31.8954	51.4807
b1565	306	56.785	0.526274	0.504027	0.51515	0.313895	0.474248	0.394072	0.336498	0.691806	0.514152	0	0.276946	0.138473	1.69765	0	0.848826	0	0	0
b1566	333	83.038	7.91762	4.8255	6.37156	2.14657	0.648628	1.3976	4.60228	3.31163	3.95696	0.94136	2.84084	1.8911	3.81451	4.33513	4.07482	0.259378	0	0.129689
b1567	183	7.236	4.13005	7.91093	6.02049	7.39008	7.44353	7.41681	2.64075	2.71455	2.67765	2.16057	6.52019	4.34038	1.90324	12.4373	7.17027	10.418	0	5.209
b1568	279	34.644	3.45049	2.20309	2.82679	3.08706	2.72071	2.90389	3.30936	1.70092	2.50514	1.80507	3.4046	2.60484	2.38512	2.59772	2.49142	3.10851	0	1.55425
b1569	231	14.032	0	0	0	0	0	0	0	1.39984	0.699919	0	0	0	1.96293	0	0.981464	0	0	0
b1570	408	158	96.5575	81.6372	89.0974	138.197	69.7972	103.997	89.8567	90.8762	90.3664	69.3621	60.517	64.9396	96.5759	103.76	100.168	67.1363	64.7203	65.9283
b1571	156	5.473	19.1126	3.4866	11.2996	22.7993	2.46046	12.6299	3.49159	10.7675	7.12955	2.8567	0	1.42835	2.51646	0	1.25823	3.93561	9.78292	6.85926
b1572	129	4.331	27.601	22.0286	24.8148	20.5782	18.6543	19.6163	17.648	4.53531	11.0917	7.21952	14.5248	10.8721	3.17983	13.853	8.51642	0	3.09045	1.54522
b1573	219	11.606	21.8862	14.796	18.3411	27.6437	11.6015	19.6226	16.4635	8.46181	12.4627	32.3278	21.6798	27.0038	7.11936	9.04624	8.0828	11.1343	0	5.56715
b1574	53	2.612	0	0	0	0	0	0	0	0	0	0	0	0	0	0	0	0	0	0
b1575	189	7.759	1.92575	2.45912	2.19244	0	3.47075	1.73537	2.46264	0	1.23132	0	0	0	0	3.86615	1.93307	0	0	0
b1576	192	8.045	1.85742	2.37187	2.11464	8.86281	15.0642	11.9635	14.2515	0	7.12576	1.94336	3.90978	2.92657	0	1.86448	0.932241	4.01597	0	2.00799
b1577	765	515	0.116057	0.741005	0.428531	0.276887	0.287605	0.282246	0.037103	0.152561	0.094832	0.303566	0.244295	0.273931	0.401116	0.291246	0.346181	0.439127	0.363852	0.401489
b1578	693	443	0	0	0	0	0	0	0	0	0	0	0	0	0	0	0	0	0	0
b1579	1158	908	0.460776	0.546369	0.503572	0.471135	0.177953	0.324544	0.39984	0.389383	0.394612	0.344354	0.467637	0.405996	0.288173	0.396453	0.342313	0.059301	0	0.0296505
b1580	1020	770	0.252273	0.69385	0.473062	0.509275	0.174872	0.342073	0.670026	0.663243	0.666635	0.507587	0.684204	0.595896	0.608099	0.311671	0.459885	0.21678	0.312886	0.264833
b1581	1215	965	0.170327	0.33614	0.253234	0.129298	0.306977	0.218138	0.594036	0.37656	0.485298	0.210609	0.26075	0.235679	0.235474	0.124345	0.179909	0.379428	0.26353	0.321479
b1582	327	77.082	10.6618	9.90163	10.2817	16.4182	9.95713	13.1877	7.68473	9.17362	8.42918	16.4284	15.7098	16.0691	14.829	11.6753	13.2521	12.1547	13.0231	12.5889
b1583	342	92.011	84.9339	80.877	82.9055	100.542	55.4641	78.0033	57.3178	70.0206	63.6692	84.1063	82.3835	83.2449	70.0477	82.8118	76.4298	55.3606	65.3149	60.3378
b1584	561	311	31.374	39.6342	35.5041	31.8665	32.6021	32.2343	26.6961	30.6633	28.6797	32.4235	35.3466	33.8851	30.4438	29.1302	29.787	28.0827	27.5438	27.8132
b1585	711	461	8.26526	6.7466	7.50593	10.5169	4.41049	7.4637	7.04639	7.15811	7.10225	6.23991	6.68631	6.46311	7.72229	8.557	8.13964	4.29828	3.48405	3.89117
b1586	306	56.785	7.63097	6.72037	7.17567	4.08064	0.948496	2.51457	9.75845	13.4902	11.6243	5.50624	6.09282	5.79953	14.0663	12.1504	13.1083	4.93078	3.53557	4.23318
b1587	2427	2177	9.92836	8.94005	9.43421	0.282475	0.046389	0.164432	0.785567	1.12782	0.956696	0.244164	0.209494	0.226829	2.62528	2.80416	2.71472	0.064308	0.098371	0.0813395
b1588	2424	2174	16.2757	18.3963	17.336	1.53321	0.514079	1.02365	1.88972	2.24069	2.06521	1.17936	0.868066	1.02371	30.66	30.1708	30.4154	0.421054	0.449435	0.435244
b1589	618	368	11.8158	13.5848	12.7003	1.35622	0.548851	0.952535	2.38852	1.44114	1.91483	0.594759	1.06837	0.831566	38.8825	33.0552	35.9688	0.321901	0.436453	0.379177
b1590	855	605	14.0038	14.3816	14.1927	4.94964	2.53723	3.74344	3.41104	4.4479	3.92947	3.25594	3.5612	3.40857	51.1486	43.9066	47.5276	1.44181	2.32294	1.88237
b1591	615	365	27.7558	32.4636	30.1097	20.364	15.1252	17.7446	24.1339	20.6108	22.3723	20.1739	20.509	20.3415	62.18	49.9287	56.0543	11.9492	11.111	11.5301
b1592	1257	1007	1.78061	2.47275	2.12668	2.72591	1.57784	2.15188	1.57495	1.56045	1.5677	1.6767	1.19471	1.43571	3.11811	3.30667	3.21239	1.05338	1.55511	1.30424
b1593	696	446	78.5978	59.4887	69.0433	16.9454	3.95501	10.4502	51.3264	56.6364	53.9814	13.3202	13.2934	13.3068	22.7572	23.7767	23.2669	4.22553	4.08139	4.15346
b1594	1221	971	11.3875	12.6944	12.041	8.16885	15.0183	11.5936	11.4728	10.2156	10.8442	9.59595	8.89169	9.24382	6.01358	5.9008	5.95719	13.3754	11.8821	12.6287
b1595	894	644	1.949	2.75547	2.35223	2.57405	2.02813	2.30109	1.92862	3.08053	2.50457	1.86924	1.61172	1.74048	1.83907	1.60705	1.72306	1.4381	0.852122	1.14511
b1596	1254	1004	8.41621	12.3912	10.4037	5.61014	2.57501	4.09257	6.59459	5.80071	6.19765	4.98284	5.27871	5.13077	3.01769	3.44353	3.23061	1.55529	2.11967	1.83748
b1597	309	59.592	3.51038	4.48265	3.99652	12423.2	0.903815	6212.04	12.5052	12.5251	12.5152	3.14812	2.639	2.89356	4.15975	5.2856	4.72268	2.16854	2.02141	2.09498
b1598	822	572	14.668	13.2432	13.9556	165.439	5.2966	85.3676	11.6586	14.0449	12.8517	8.41813	10.1452	9.28168	13.6152	15.7596	14.6874	6.55181	6.41148	6.48165
b1599	330	80.056	46.6621	58.6327	52.6474	144.056	26.5751	85.3154	22.6751	21.8367	22.2559	27.2422	23.1803	25.2113	65.3697	59.9547	62.6622	19.9088	20.0628	19.9858
b1600	366	116	22.2846	35.5299	28.9072	87.8936	17.76	52.8268	13.8369	11.6837	12.7603	12.1296	14.2351	13.1823	48.082	40.7304	44.4062	12.9971	8.99995	10.9985
b1601	1035	785	3.80696	2.23623	3.02159	1.68028	1.21787	1.44907	2.11772	2.32704	2.22238	1.14514	1.16196	1.15355	1.85084	1.66233	1.75658	1.26211	0.980397	1.12125
b1602	1389	1139	42.3081	63.6923	53.0002	34.7807	25.7836	30.2821	46.8141	49.4935	48.1538	54.2718	46.8066	50.5392	49.4764	47.5127	48.4945	19.3446	20.8465	20.0956
b1603	1533	1283	39.3997	62.5817	50.9907	32.3566	27.0667	29.7117	44.9779	46.3727	45.6753	51.3365	44.8627	48.0996	58.0063	48.2942	53.1502	22.4866	24.8913	23.689
b1604	945	695	45.8804	50.2692	48.0748	38.932	26.2522	32.5921	50.3685	55.6764	53.0225	40.5801	36.0917	38.3359	51.9558	47.7815	49.8686	20.407	18.9695	19.6882
b1605	1383	1133	6.1787	6.71957	6.44914	4.40502	8.75888	6.58195	4.50298	5.35696	4.92997	5.75396	4.67769	5.21583	9.66325	9.8494	9.75633	6.65344	6.01301	6.33322
b1606	723	473	6.634	8.83449	7.73425	6.10483	5.40883	5.75683	7.63518	5.79299	6.71409	7.02358	6.31719	6.67039	9.38977	8.18135	8.78556	5.63497	5.999	5.81699
b1607	336	86.025	10.5955	9.53766	10.0666	30.0444	8.76545	19.4049	18.8805	15.5265	17.2035	18.3551	16.4531	17.4041	13.2874	11.1589	12.2231	10.2652	9.8799	10.0725
b1608	720	470	11.922	12.1793	12.0507	42.1723	41.169	41.6706	15.0426	16.3406	15.6916	17.2636	15.1242	16.1939	19.3389	22.8179	21.0784	44.451	37.6476	41.0493
b1609	1302	1052	7.03084	6.3482	6.68952	19.4851	15.2315	17.3583	9.09998	7.39383	8.24691	7.05893	6.76447	6.9117	10.7084	10.1159	10.4121	16.1843	12.9393	14.5618
b1610	930	680	3.36202	3.732	3.54701	3.59113	3.67321	3.63217	3.38608	3.84178	3.61393	3.02328	2.9834	3.00334	2.63282	2.79028	2.71155	2.86647	2.83438	2.85042
b1611	1404	1154	2.34364	3.22424	2.78394	7.18236	4.31725	5.7498	4.93434	4.85097	4.89266	6.16406	5.85995	6.012	1.25902	0.792849	1.02594	3.27551	3.73469	3.5051
b1612	1647	1397	5.20895	9.88873	7.54884	27.5854	21.4363	24.5108	20.1887	19.1501	19.6694	18.3754	16.8184	17.5969	3.3813	2.80227	3.09179	13.2821	18.8457	16.0639
b1613	1176	926	28.5534	38.6769	33.6151	23.5801	14.4103	18.9952	34.9559	35.8481	35.402	21.4583	20.5837	21.021	30.0121	32.3308	31.1714	10.9319	12.6474	11.7896
b1614	1509	1259	40.8629	59.4251	50.144	48.9433	28.203	38.5732	43.073	44.0272	43.5501	29.3426	29.954	29.6483	38.8647	35.1926	37.0287	20.717	25.1532	22.9351
b1615	1266	1016	0.161777	0.056341	0.109059	0.263159	0.159037	0.211098	0.225687	0.251327	0.238507	0.107712	0.139309	0.12351	0.162657	0.103341	0.132999	0.148393	0.329344	0.238869
b1616	1374	1124	0.212702	0.20371	0.208206	0.428171	0.37137	0.39977	0.136001	0.262129	0.199065	0.180817	0.18189	0.181354	0.189912	0.133444	0.161678	0.306593	0.666846	0.48672
b1617	1812	1562	0.353947	0.390902	0.372424	0.262462	1.08618	0.674319	0.293595	0.264076	0.278836	0.120105	0.156057	0.138081	0.326217	0.15364	0.239928	0.879037	1.19964	1.03934
b1618	591	341	19.1928	18.8571	19.0249	21.8495	13.2677	17.5586	18.0995	19.0086	18.554	11.8284	13.3744	12.6014	17.6083	16.6266	17.1175	13.3271	11.0688	12.1979
b1619	768	518	15.2885	14.8448	15.0666	41.0861	7.64238	24.3642	28.5147	30.525	29.5198	9.11461	9.16871	9.14166	9.67738	12.9433	11.3103	8.44062	6.48557	7.46309
b1620	1029	779	6.31068	6.56441	6.43754	3.43221	3.45703	3.44462	2.99255	3.24008	3.11631	3.67261	2.62444	3.14853	2.51037	2.56083	2.5356	3.35928	2.26799	2.81364
b1621	1593	1343	1.99157	2.16667	2.07912	0.504345	4.73235	2.61835	1.20226	1.01648	1.10937	0.803219	0.667467	0.735343	0.6409	0.636598	0.638749	3.39189	3.73731	3.5646
b1622	1173	923	6.99358	9.9849	8.48924	6.78803	8.65096	7.71949	6.64541	6.95883	6.80212	4.86118	4.92411	4.89264	5.19235	6.24017	5.71626	6.03208	8.14964	7.09086
b1623	1002	752	14.4058	14.8943	14.65	4.08876	36.7068	20.3978	9.84629	9.2987	9.57249	6.92289	6.55618	6.73954	6.86752	5.81417	6.34084	28.4764	29.7237	29.1001
b1624	1041	791	15.8113	20.3594	18.0853	29.0016	9.89033	19.446	26.017	24.3355	25.1762	14.092	14.9312	14.5116	20.7881	17.7676	19.2779	9.0128	7.91906	8.46593
b1625	216	11.099	49.8134	37.8223	43.8178	183.084	55.8079	119.446	103.299	122.114	112.707	38.0322	69.4311	53.7316	161.308	213.526	187.417	69.8614	26.531	48.1962
b1626	441	191	29.337	31.3686	30.3528	60.9396	30.7372	45.8384	51.0218	49.2597	50.1407	31.0218	29.7238	30.3728	45.2085	46.0969	45.6527	30.3902	20.9528	25.6715
b1627	582	332	15.7524	13.4486	14.6005	30.8709	16.0203	23.4456	17.7844	19.228	18.5062	15.7279	14.258	14.9929	16.6753	17.4839	17.0796	13.9154	18.6255	16.2705
b1628	579	329	19.2569	22.6187	20.9378	42.5298	22.1418	32.3358	19.8051	18.8064	19.3057	18.1522	20.5544	19.3533	17.7483	18.4184	18.0833	21.0799	22.9856	22.0328
b1629	2223	1973	10.7466	10.7058	10.7262	18.4299	11.4177	14.9238	10.0916	9.95549	10.0235	11.7114	11.3983	11.5548	9.77208	9.80684	9.78946	10.3433	9.91122	10.1273
b1630	1059	809	11.5069	10.3306	10.9187	20.4025	14.6136	17.508	11.7625	12.4797	12.1211	11.247	13.7048	12.4759	14.2653	12.422	13.3437	13.7109	11.4158	12.5633
b1631	621	371	13.6132	16.3036	14.9584	29.1151	18.51	23.8126	17.2025	14.2949	15.7487	20.3954	20.9828	20.6891	15.0337	10.9158	12.9748	15.7617	16.8119	16.2868
b1632	696	446	9.38082	13.0486	11.2147	20.3025	14.0388	17.1706	11.6962	11.7589	11.7276	13.6006	13.4345	13.5175	9.63398	9.55103	9.59251	13.4975	10.6836	12.0906
b1633	636	386	12.7358	15.6701	14.2029	31.5394	22.9535	27.2465	13.7618	14.5027	14.1322	17.5373	20.0451	18.7912	13.0224	11.3077	12.165	19.1946	18.031	18.6128
b1634	1503	1253	75.3912	94.2166	84.8039	81.4555	48.7346	65.095	80.6568	85.6465	83.1517	71.7053	71.3276	71.5165	74.4087	70.8898	72.6493	37.8937	46.2104	42.052
b1635	606	356	27.744	32.9628	30.3534	26.8371	8.35898	17.598	32.661	32.9945	32.8277	17.6098	16.9192	17.2645	21.8954	20.0129	20.9541	6.05004	6.88026	6.46515
b1636	864	614	25.3338	30.4548	27.8943	59.0767	13.7283	36.4025	49.7621	52.6244	51.1933	27.9827	23.1031	25.5429	22.1154	18.6268	20.3711	11.4882	11.2919	11.39
b1637	1275	1025	75.9944	96.0187	86.0065	125.277	53.6898	89.4832	106.596	112.813	109.704	78.1836	66.8874	72.5355	105.86	99.009	102.435	40.0819	50.574	45.328
b1638	657	407	37.8697	50.5386	44.2041	91.9259	17.4021	54.664	61.2212	57.527	59.3741	38.2967	36.0511	37.1739	48.573	47.8351	48.2041	12.2508	15.8181	14.0345
b1639	330	80.056	8.39917	14.539	11.4691	20.7066	4.03672	12.3717	18.3787	15.2121	16.7954	5.07739	6.28619	5.68179	11.5257	12.1783	11.852	4.1701	8.3595	6.2648
b1640	1110	860	6.51554	6.87799	6.69677	6.42515	2.47383	4.44949	7.26554	8.22231	7.74393	5.67175	4.93738	5.30457	5.909	7.56934	6.73917	2.85505	2.52128	2.68817
b1641	468	218	608.865	567.437	588.151	647.982	700.126	674.054	426.34	445.914	436.127	495.76	451.234	473.497	495.527	510.315	502.921	668.472	615.628	642.05
b1642	435	185	93.1673	88.8035	90.9854	73.2254	36.1739	54.6997	95.1276	107.448	101.288	62.7037	73.7019	68.2028	69.5283	73.131	71.3296	35.7125	29.1566	32.4346
b1643	237	15.531	33.6739	55.2864	44.4802	57.3849	84.9659	71.1754	41.8317	29.0888	35.4602	22.1458	22.2772	22.2115	39.9031	48.2886	44.0958	69.3403	59.4649	64.4026
b1644	858	608	3.56354	4.26809	3.91582	5.57019	6.17891	5.87455	3.58278	2.5845	3.08364	2.69989	2.81938	2.75964	3.19376	2.29428	2.74402	5.38453	5.17331	5.27892
b1645	2013	1763	1.81376	1.94813	1.88094	2.40627	2.80301	2.60464	1.32771	1.57093	1.44932	1.1794	1.28006	1.22973	1.5623	1.45908	1.51069	2.4067	2.14092	2.27381
b1646	522	272	15.217	17.6077	16.4124	17.5625	6.63356	12.098	18.6164	18.559	18.5877	7.06964	9.65559	8.36261	13.2653	9.70533	11.4853	4.47391	4.87158	4.67275
b1647	897	647	15.2656	18.1077	16.6866	11.4606	9.55255	10.5066	16.8636	17.5778	17.2207	11.7192	9.79562	10.7574	12.2391	13.0054	12.6223	7.92284	9.51607	8.71945
b1648	240	16.366	24.6514	10.493	17.5722	29.4065	1.64551	15.526	29.1889	26.4041	27.7965	7.64206	10.5702	9.10614	21.8786	20.1627	21.0206	13.8184	8.99614	11.4073
b1649	600	350	3.45808	7.52332	5.4907	6.26408	4.19343	5.22875	6.1692	6.5661	6.36765	7.54883	5.43687	6.49285	5.50866	5.14257	5.32561	3.56918	3.90064	3.73491
b1650	1098	848	7.96453	11.723	9.84379	10.9512	5.63694	8.29407	13.5425	13.2029	13.3727	9.84479	8.80905	9.32692	8.70473	8.57852	8.64162	4.33049	6.36082	5.34565
b1651	408	158	124.929	142.503	133.716	105.932	72.013	88.9727	185.518	177.774	181.646	96.5726	106.403	101.488	147.827	140.973	144.4	63.2512	54.9783	59.1148
b1652	648	398	18.8093	21.1424	19.9758	26.5578	16.5439	21.5508	21.9888	21.2215	21.6051	17.5977	15.2128	16.4052	23.045	23.6293	23.3372	15.1254	17.8573	16.4913
b1653	4617	4367	2.75784	3.63965	3.19875	3.5388	0.817097	2.17795	3.73674	3.83218	3.78446	2.29475	2.16432	2.22954	2.74834	2.72368	2.73601	0.691716	0.585402	0.638559
b1654	348	98.004	579.828	561.499	570.663	627.29	494.891	561.091	778.721	746.972	762.846	596.128	628.229	612.178	430.978	473.83	452.404	412.393	401.929	407.161
b1655	816	566	6.70556	8.05712	7.38134	10.7389	6.56604	8.65245	7.62976	7.98181	7.80578	9.03218	8.37726	8.70472	5.41377	7.22132	6.31755	6.06949	7.66183	6.86566
b1656	582	332	117.378	127.704	122.541	410.476	204.999	307.737	116.894	132.999	124.946	202.39	174.933	188.662	204.335	222.48	213.407	187.94	211.452	199.696
b1657	1170	920	5.57088	7.75679	6.66384	10.3073	1.91732	6.1123	7.22787	7.98498	7.60642	5.25937	3.86324	4.56131	8.84679	9.78205	9.31442	1.76753	1.51304	1.64028
b1658	1026	776	67.9817	79.852	73.9169	83.7711	35.3981	59.5846	93.2261	92.6929	92.9595	87.7178	81.4797	84.5988	73.5257	75.7689	74.6473	28.5186	27.804	28.1613
b1659	933	683	2.77844	3.91116	3.3448	3.06646	2.99664	3.03155	2.78369	3.22097	3.00233	2.81543	2.94727	2.88135	2.7624	4.469	3.6157	2.64891	1.8029	2.2259
b1660	1212	962	5.06361	7.35863	6.21112	4.33572	5.93474	5.13523	2.04588	3.34856	2.69722	4.01405	3.41667	3.71536	3.07787	2.85327	2.96557	4.29867	5.27313	4.7859
b1661	1149	899	46.971	50.7904	48.8807	170.454	10.3797	90.4169	96.2209	90.5638	93.3924	36.2496	35.8088	36.0292	73.9058	70.2241	72.0649	7.42694	8.8213	8.12412
b1662	642	392	79.6669	69.4603	74.5636	62.0906	42.4564	52.2735	66.1961	73.7083	69.9522	41.9956	51.793	46.8943	77.571	78.1716	77.8713	37.4445	34.6564	36.0505
b1663	1374	1124	14.8891	18.5207	16.7049	12.3773	8.17612	10.2767	12.9541	14.1113	13.5327	12.7058	11.0113	11.8586	17.7782	17.9216	17.8499	6.01688	6.83517	6.42603
b1664	1257	1007	24.5279	33.0078	28.7679	32.941	11.3926	22.1668	30.6641	31.5992	31.1316	23.4738	22.5512	23.0125	23.2491	23.2211	23.2351	7.87628	10.7528	9.31456
b1665	77	3.008	0	0	0	0	0	0	0	0	0	0	0	0	0	0	0	0	0	0
b1666	77	3.008	0	0	0	0	4.47596	2.23798	0	0	0	0	0	0	0	0	0	0	0	0
b1667	306	56.785	319.185	200.267	259.726	459.228	76.1168	267.673	405.144	432.725	418.934	217.772	175.584	196.678	228.94	237.724	233.332	105.633	82.7324	94.1824
b1668	1605	1355	2.50325	3.71056	3.10691	5.40658	0.268309	2.83744	3.96265	3.65301	3.80783	1.25762	1.03296	1.14529	2.5104	2.20836	2.35938	0.214587	0.098779	0.156683
b1669	813	563	1.59243	1.42344	1.50794	1.77296	0.597919	1.18544	1.73093	1.36065	1.54579	0.597023	0.6704	0.633711	1.85905	2.39773	2.12839	0.363432	0.142642	0.253037
b1670	786	536	0.696936	0.676375	0.686655	0.931136	0.150729	0.540933	0.819939	0.879501	0.84972	0.525011	0.616149	0.57058	1.46452	1.67901	1.57177	0.180824	0.224741	0.202783
b1671	669	419	1.06986	0.455391	0.762623	0.425408	0.289227	0.357318	0.638458	0.796938	0.717698	0.410431	0.487933	0.449182	1.47906	1.00233	1.24069	0.179913	0.063888	0.1219
b1672	648	398	1.16385	1.58208	1.37297	1.03007	0.575144	0.802605	0.336073	0.296113	0.316093	0.314245	0.790275	0.55226	1.17647	2.26118	1.71883	0.541159	1.00889	0.775022
b1673	2103	1853	0.443511	0.638432	0.540972	0.298199	0.109	0.203599	0.505288	0.551211	0.52825	0.08437	0.14428	0.114325	0.594567	0.655656	0.625112	0.081364	0.108348	0.094856
b1674	627	377	0.515252	0.657961	0.586607	0.236401	0.10715	0.171775	1.21643	1.40674	1.31158	0.165875	0.333718	0.249797	0.438355	0.954853	0.696604	0.314217	0	0.157109
b1675	210	10.181	179.054	112.449	145.752	61.2767	63.4833	62.38	200.821	221.868	211.345	141.272	103.494	122.383	238.071	148.797	193.434	98.3712	64.418	81.3946
b1676	1413	1163	174.181	249.569	211.875	132.619	163.469	148.044	408.344	396.036	402.19	136.092	136.346	136.219	220.459	192.003	206.231	111.996	139.036	125.516
b1677	237	15.531	28838.3	12376.8	20607.6	23372.9	24624.5	23998.7	18858.7	18575.1	18716.9	16675.8	15715.6	16195.7	38068.4	41286.7	39677.6	49658.7	38605.6	44132.2
b1678	1005	755	11.0039	13.9	12.4519	10.9545	0.980905	5.96768	13.768	13.3203	13.5441	7.12316	5.75943	6.44129	7.278	6.15859	6.7183	0.648997	0.744571	0.696784
b1679	417	167	16.3739	25.822	21.098	15.3697	0.886926	8.12833	20.3668	21.8181	21.0924	11.5146	11.6301	11.5723	5.19529	3.77224	4.48377	1.28971	0	0.644854
b1680	1221	971	13.0803	18.1671	15.6237	11.4547	0.693365	6.07405	16.5696	14.7064	15.638	9.14514	10.6409	9.89301	3.58829	3.2439	3.41609	0.720895	0.675431	0.698163
b1681	1272	1022	14.7815	22.2735	18.5275	14.912	0.948621	7.9303	16.715	17.2782	16.9966	11.0828	12.4796	11.7812	5.87519	4.30015	5.08767	0.674384	0.654822	0.664603
b1682	747	497	12.958	23.6495	18.3038	18.6854	0.731507	9.70843	22.3377	22.7644	22.551	15.2877	14.7455	15.0166	7.20449	7.15251	7.1785	0.650044	0.565545	0.607795
b1683	1488	1238	11.6473	19.1734	15.4103	14.7723	0.870123	7.82119	17.9814	17.2623	17.6218	11.3527	12.4491	11.9009	7.93149	7.69343	7.81246	0.7046	1.24331	0.973958
b1684	369	119	21.4717	25.3343	23.403	30.5564	0.565762	15.5611	29.2242	29.2157	29.2199	22.071	17.9731	20.0221	18.6322	17.394	18.0131	0.995459	1.57465	1.28506
b1685	189	7.759	554.615	319.686	437.151	599.573	36.4428	318.008	1086.02	1040.43	1063.23	229.693	249.298	239.495	502.29	535.461	518.876	23.5944	5.17496	14.3847
b1686	411	161	34.1538	43.3764	38.7651	69.4163	8.36345	38.8899	47.8297	51.8505	49.8401	42.1429	33.6996	37.9213	56.2842	53.8479	55.066	7.29086	8.72906	8.00996
b1687	3057	2807	12.2541	19.4819	15.868	26.1813	2.17783	14.1796	19.3872	19.8521	19.6197	15.8453	14.9925	15.4189	21.0475	19.6159	20.3317	1.61133	2.15526	1.8833
b1688	1113	863	16.0851	17.4447	16.7649	17.3289	11.39	14.3594	19.7503	19.5967	19.6735	14.7098	13.7948	14.2523	19.1175	16.2331	17.6753	10.195	11.1977	10.6964
b1689	357	107.001	0.279293	0.356649	0.317971	0	0.125841	0.0629205	0.535738	0.550711	0.543224	0.438323	0.440925	0.439624	0.257412	0.140178	0.198795	0	0.875617	0.437808
b1690	1215	965	0	0.059319	0.0296595	0.055413	0.041861	0.048637	0.217813	0.081418	0.149616	0.048602	0.065187	0.0568945	0.014271	0.046629	0.03045	0.089277	0.12483	0.107053
b1691	1266	1016	0.044121	0.037561	0.040841	0.035088	0.079519	0.0573035	0.150458	0.289993	0.220225	0.046162	0.077394	0.061778	0.121993	0.059052	0.0905225	0.042398	0	0.021199
b1692	867	617	0.435918	0.154626	0.295272	0.288892	0.218236	0.253564	0.464542	0.6367	0.550621	0.228044	0.305863	0.266954	0.491048	0.388957	0.440003	0.139631	0.151851	0.145741
b1693	759	509	13.0929	15.1447	14.1188	13.9025	6.21672	10.0596	16.4803	18.253	17.3666	10.3201	8.682	9.50103	15.0974	12.1408	13.6191	4.63345	3.65511	4.14428
b1694	1596	1346	0.08881	0.155936	0.122373	0.092699	0.170065	0.131382	0.255532	0.233488	0.24451	0.116149	0.163574	0.139861	0.194399	0.156009	0.175204	0.032003	0.069608	0.0508055
b1695	1152	902	0.314749	0.528849	0.421799	0.454508	0.149281	0.301895	0.381316	0.631512	0.506414	0.363977	0.39229	0.378134	0.412234	0.432348	0.422291	0.13133	0.133549	0.132439
b1696	912	662	1.60257	2.2482	1.92539	1.77708	1.03734	1.40721	1.90504	1.72092	1.81298	1.10994	1.21156	1.16075	1.49782	1.8579	1.67786	0.683234	0.343712	0.513473
b1697	765	515	0.232113	0.074101	0.153107	0.38072	0.078438	0.229579	0.482342	0.686523	0.584433	0.060713	0.305368	0.18304	0.187188	0.145623	0.166406	0.041822	0	0.020911
b1698	939	689	0.412052	0.553872	0.482962	0.879589	0.293145	0.586367	0.499197	0.855248	0.677222	0.419772	0.273901	0.346836	0.539673	0.39185	0.465761	0.18756	0.174835	0.181198
b1699	1290	1040	0.373558	0.330246	0.351902	0.514171	0.194209	0.35419	0.51445	0.661035	0.587742	0.390842	0.28731	0.339076	0.423743	0.360556	0.392149	0.144968	0	0.072484
b1700	294	46.126	0.971841	0.413671	0.692756	1.93217	0.291922	1.11205	1.24279	1.70336	1.47307	1.69468	0.681895	1.18829	0.597135	1.6259	1.11152	0.466944	0.580351	0.523648
b1701	1647	1397	0.406448	0.327803	0.367125	0.370017	0.106025	0.238021	0.218848	0.239024	0.228936	0.201436	0.264547	0.232991	0.295741	0.354311	0.325026	0.092504	0.086228	0.089366
b1702	2379	2129	9.69951	12.498	11.0988	56.6051	1.88474	29.2449	54.8114	57.6349	56.2232	21.3247	19.9591	20.6419	9.94224	10.3493	10.1458	1.54783	1.9049	1.72636
b1703	834	584	6.2686	8.03749	7.15305	13.1243	1.75231	7.4383	16.2616	16.9178	16.5897	6.6925	6.65144	6.67197	6.03689	6.44655	6.24172	1.99154	1.74183	1.86668
b1704	1047	797	32.0781	38.1857	35.1319	85.7572	18.8039	52.2805	43.275	42.9072	43.0911	59.1804	54.0264	56.6034	127.15	123.607	125.378	14.6065	15.1143	14.8604
b1705	192	8.045	91.0134	83.0153	87.0143	194.982	24.27	109.626	92.6349	52.4952	72.5651	112.715	149.549	131.132	190.021	206.957	198.489	10.7093	6.65511	8.68219
b1706	1437	1187	10.335	10.296	10.3155	14.566	8.08816	11.3271	17.3052	15.7617	16.5335	8.50172	8.32032	8.41102	3.44582	3.22223	3.33402	6.31446	6.66409	6.48928
b1707	714	464	16.4559	17.2715	16.8637	11.3709	5.16551	8.26819	18.8199	17.3562	18.0881	6.94081	8.88003	7.91042	15.3596	16.4215	15.8905	4.50258	2.22114	3.36186
b1708	465	215	37.1125	34.6118	35.8622	33.9911	18.037	26.0141	47.3704	45.1314	46.2509	25.6683	25.1623	25.4153	31.6428	34.7422	33.1925	22.6401	17.7423	20.1912
b1709	750	500	12.7607	14.8449	13.8028	18.5376	3.95875	11.2482	20.7132	21.2528	20.983	9.69288	8.68101	9.18694	12.9178	12.8093	12.8635	3.29533	4.3366	3.81596
b1710	552	302	26.1738	29.0636	27.6187	37.2428	9.71987	23.4813	42.5188	52.1624	47.3406	24.5376	18.7468	21.6422	31.2826	29.5513	30.417	7.95199	10.3265	9.13924
b1711	981	731	8.23769	6.08187	7.15978	9.58286	5.82078	7.70182	9.59328	9.67331	9.6333	6.80097	7.05647	6.92872	9.04295	8.88459	8.96377	5.09726	4.83382	4.96554
b1712	300	51.326	2599.19	2619.81	2609.5	2134.42	1500.37	1817.39	2325.34	2369.67	2347.51	2954.3	3064.06	3009.18	2086.99	2081.89	2084.44	1060.42	1141.95	1101.19
b1713	2388	2138	48.8455	86.1674	67.5065	83.3788	74.3291	78.854	59.8716	60.8834	60.3775	73.4593	70.7397	72.0995	65.5474	55.4997	60.5235	49.8409	62.9475	56.3942
b1714	984	734	56.4713	87.9436	72.2075	94.2956	82.8639	88.5797	63.5463	67.0885	65.3174	77.572	76.854	77.213	70.5657	62.2036	66.3846	55.7086	73.2868	64.4977
b1715	45	2.499	0	0	0	0	0	0	0	0	0	0	0	0	0	0	0	0	0	0
b1716	357	107.001	5895.45	5956.57	5926.01	6461.61	8032.58	7247.1	5091.29	4895.27	4993.28	8679.53	8900.51	8790.02	5786.49	5505.34	5645.91	6420.52	6160.47	6290.49
b1717	198	8.67	24218.8	26806.6	25512.7	26028.6	30685.2	28356.9	19483.5	19298.5	19391	32931.1	36832.4	34881.7	22183.2	21132.8	21658	25150.4	27748.8	26449.6
b1718	543	293	1223.48	1345.04	1284.26	1668.88	1148.86	1408.87	1175.64	1186.78	1181.21	1215.8	1203.64	1209.72	1361.7	1333.57	1347.63	1137.37	1211.26	1174.31
b1719	1929	1679	227.12	300.237	263.679	206.39	133.2	169.795	192.937	193.93	193.433	195.09	194.937	195.014	190.999	190.679	190.839	89.058	109.133	99.0956
b1722	759	509	14.091	15.6321	14.8615	48.8864	40.5542	44.7203	15.5043	14.7027	15.1035	18.183	16.1899	17.1864	16.7208	16.8262	16.7735	34.1479	35.7491	34.9485
b1723	930	680	25.2481	30.8661	28.0571	59.9484	5.58408	32.7662	55.8913	58.4066	57.149	17.5189	17.9929	17.7559	31.2698	30.7041	30.987	5.19449	5.31446	5.25447
b1724	291	43.643	38.346	49.4039	43.875	119.666	4.01088	61.8387	86.6899	78.3112	82.5005	29.0155	23.7826	26.3991	44.8084	48.4586	46.6335	3.20779	5.2136	4.2107
b1725	861	611	23.4773	21.0639	22.2706	31.2441	2.23685	16.7405	23.5803	23.5963	23.5883	9.28809	8.23645	8.76227	17.2089	16.8157	17.0123	3.11968	2.45347	2.78658
b1726	537	287	37.59	35.5024	36.5462	36.1461	17.5	26.823	33.8554	33.3301	33.5928	21.898	25.261	23.5795	29.7026	30.8345	30.2686	20.0747	13.9908	17.0328
b1727	669	419	21.8964	23.4982	22.6973	15.9954	20.3423	18.1688	24.2614	23.4862	23.8738	18.8425	19.6675	19.255	20.2138	21.2995	20.7566	17.9913	18.0164	18.0039
b1728	591	341	2.0595	2.40609	2.23279	3.08402	5.64667	4.36535	3.64232	4.26253	3.95242	3.9428	2.721	3.3319	2.82703	2.28726	2.55714	5.02135	3.65033	4.33584
b1729	1392	1142	177.738	249.806	213.772	111.287	3.72591	57.5063	192.671	206.467	199.569	257.819	249.434	253.626	169.891	151.66	160.775	2.91387	2.57846	2.74617
b1730	804	554	0.310174	0.361641	0.335908	0.273482	0.170137	0.221809	0.413895	0.390007	0.401951	0.126988	0.141936	0.134462	0.410167	0.18952	0.299843	0.038877	0	0.0194385
b1731	243	17.264	30.2928	28.7359	29.5143	66.0775	45.2369	55.6572	81.9037	52.3361	67.1199	34.4111	29.1497	31.7804	38.2896	46.9152	42.6024	61.7542	49.6178	55.686
b1732	2262	2012	3.62418	6.01731	4.82074	18.303	0.087001	9.195	19.0274	19.5153	19.2713	2.12127	1.74304	1.93216	8.17264	6.80627	7.48946	0.069581	0.146352	0.107967
b1733	750	500	6.18611	6.86912	6.52762	4.6344	3.25856	3.94648	6.87893	7.0319	6.95542	5.31545	5.40991	5.36268	4.68236	5.09971	4.89104	2.60611	2.54307	2.57459
b1734	1353	1103	0.745083	1.02065	0.882865	0.468643	0.292986	0.380815	0.918161	0.676703	0.797432	0.425213	0.327932	0.376572	0.499425	0.475948	0.487687	0.234322	0.339771	0.287046
b1735	843	593	3.17492	4.53694	3.85593	2.97578	1.97549	2.47564	3.19006	3.51108	3.35057	2.08273	2.33378	2.20825	2.81007	3.03524	2.92265	1.48914	2.57308	2.03111
b1736	351	101.003	8.72844	5.66744	7.19794	3.70601	3.73281	3.71941	5.67554	7.00099	6.33827	5.41747	4.67111	5.04429	3.68144	3.26706	3.47425	2.98541	5.43319	4.2093
b1737	1359	1109	1.15874	1.22159	1.19016	1.44654	0.983478	1.21501	0.964884	1.31066	1.13777	0.993845	0.822484	0.908165	0.658159	0.730346	0.694253	1.53428	1.15863	1.34645
b1738	321	71.167	32.5438	21.449	26.9964	35.5654	17.0284	26.2969	26.0441	27.324	26.6841	24.1642	21.6559	22.9101	12.7717	16.8607	14.8162	20.8822	19.1833	20.0327
b1739	339	89.016	278.312	189.702	234.007	334.901	27.5304	181.215	270.041	290.165	280.103	99.756	72.6111	86.1835	190.447	219.891	205.169	38.1082	24.3584	31.2333
b1740	828	578	52.7375	62.1614	57.4495	57.5753	23.599	40.5871	65.8867	70.1749	68.0308	36.5417	35.1805	35.8611	67.7146	69.1829	68.4488	19.9917	18.8032	19.3975
b1741	888	638	5.69119	7.62637	6.65878	7.85065	1.77284	4.81175	8.02662	9.29771	8.66217	5.31741	4.60948	4.96345	6.73473	6.3476	6.54117	1.33347	2.37062	1.85205
b1742	576	326	0.641694	0.526773	0.584233	0.984181	0.371737	0.677959	0.937823	0.632647	0.785235	0.335692	0.241204	0.288448	0.929376	1.05822	0.993799	0.231238	0.656911	0.444074
b1743	486	236	5.38176	5.41703	5.3994	8.45914	5.76263	7.11088	8.50151	8.73911	8.62031	3.37846	4.39808	3.88827	4.43494	3.49557	3.96525	4.06121	4.08342	4.07232
b1744	969	719	0.727372	1.27383	1.0006	1.21475	0.056183	0.635467	1.00989	0.737607	0.873748	0.761027	0.612436	0.686732	0.210693	0.229472	0.220082	0.044934	0.055847	0.0503905
b1745	1344	1094	2.21266	2.70342	2.45804	3.34008	0.295396	1.81774	2.04356	2.06476	2.05416	1.87204	1.58127	1.72666	0.535005	0.589546	0.562276	0.23625	0.220221	0.228236
b1746	1479	1229	2.60183	3.94349	3.27266	3.61133	0.186255	1.89879	1.94346	1.48635	1.71491	2.277	2.29051	2.28375	0.291345	0.402744	0.347044	0.385548	0.272265	0.328906
b1747	1035	785	4.30186	7.75389	6.02787	9.03719	0.257296	4.64724	2.08121	1.70149	1.89135	2.828	2.90489	2.86645	0.228066	0.229286	0.228676	0.246934	0.170504	0.208719
b1748	1221	971	4.52424	7.62449	6.07437	11.5006	0.208009	5.85432	4.03416	3.31753	3.67584	4.58867	3.64413	4.1164	0.14183	0.262601	0.202215	0.199632	0.441098	0.320365
b1749	807	557	26.5715	29.5291	28.0503	25.3129	30.4114	27.8621	33.3792	34.8763	34.1278	34.9442	33.3164	34.1303	45.172	49.0233	47.0976	25.7143	21.05	23.3822
b1750	711	461	1.10204	0.807109	0.954572	0.502646	0.525754	0.5142	1.16058	1.57649	1.36854	0.339125	0.44348	0.391302	0.836456	1.10623	0.971342	0.420484	0.609709	0.515096
b1751	678	428	1.85033	2.36282	2.10658	0.957865	0.849437	0.903651	1.47329	1.285	1.37915	0.547909	1.06558	0.806743	1.09401	1.40179	1.2479	0.704518	0.781808	0.743163
b1752	708	458	1.99013	1.99974	1.99494	1.59565	0.558598	1.07713	0.625813	0.900624	0.763219	0.989905	0.549396	0.769651	1.20277	1.70296	1.45286	0.564318	0.029224	0.296771
b1753	549	299	4.69758	4.65854	4.67806	4.76913	3.51265	4.14089	6.13506	4.86128	5.49817	4.91493	3.89217	4.40355	5.94162	6.17022	6.05592	1.87288	1.92487	1.89888
b1754	1167	917	2.77011	4.03674	3.40343	4.66511	1.7327	3.19891	3.38612	3.55573	3.47093	2.13109	2.05799	2.09454	3.73952	4.43268	4.0861	1.38577	1.41582	1.40079
b1755	1536	1286	2.27737	1.83984	2.0586	1.74642	0.816704	1.28156	1.60473	1.68013	1.64243	1.10627	1.13729	1.12178	2.17391	2.92752	2.55071	0.753667	0.489171	0.621419
b1756	654	404	3.99448	2.88102	3.43775	4.41203	1.89979	3.15591	3.92568	3.91385	3.91977	2.94099	2.76381	2.8524	4.53374	3.23001	3.88188	2.29243	3.04797	2.6702
b1757	1308	1058	5.93879	4.19311	5.06595	2.982	1.28543	2.13371	4.09976	5.45823	4.77899	1.21168	1.34522	1.27845	3.69674	3.88447	3.7906	1.80672	1.35364	1.58018
b1758	621	371	6.16219	5.45168	5.80694	9.84918	4.64566	7.24742	6.48956	6.40621	6.44789	4.38249	5.34107	4.86178	7.53543	7.07507	7.30525	3.83158	3.53554	3.68356
b1759	408	158	5.76886	5.07213	5.4205	10.0404	6.98824	8.51434	7.01438	7.33474	7.17456	7.27263	5.87254	6.57258	8.1061	7.30971	7.70791	9.81484	8.81009	9.31247
b1760	273	30.76	4.85774	9.9251	7.39142	8.69216	4.37751	6.53484	8.07567	15.9642	12.0199	7.62375	5.62394	6.62384	13.4315	10.2401	11.8358	2.80081	0.217566	1.50919
b1761	1344	1094	18.5618	24.9237	21.7428	44.8711	11.7051	28.2881	25.9025	25.639	25.7708	23.9221	24.4235	24.1728	17.737	15.5476	16.6423	9.90281	10.3626	10.1327
b1762	1041	791	2.44631	2.99119	2.71875	1.84781	1.19161	1.51971	2.22244	2.12314	2.17279	1.90727	2.08758	1.99743	2.04573	1.39373	1.71973	0.980244	1.45521	1.21773
b1763	1962	1712	22.9459	30.5662	26.756	26.4246	17.8696	22.1471	21.24	21.3861	21.313	24.8385	23.4795	24.159	17.8742	17.9166	17.8954	12.9833	15.9567	14.47
b1764	1044	794	47.104	58.9969	53.0505	51.4534	33.4424	42.4479	44.4012	48.2644	46.3328	49.8151	47.5755	48.6953	38.5572	36.5722	37.5647	25.1866	29.5168	27.3517
b1765	552	302	38.2464	48.2077	43.227	41.7285	22.0704	31.8994	48.0235	46.6339	47.3287	47.574	42.5448	45.0594	32.1035	31.24	31.6717	19.7195	15.5119	17.6157
b1766	1857	1607	17.6063	25.5045	21.5554	29.1716	14.2779	21.7247	21.51	20.2289	20.8695	14.5441	13.8867	14.2154	20.0447	18.4526	19.2487	12.3305	13.8426	13.0866
b1767	1017	767	13.5396	17.5634	15.5515	23.7507	15.958	19.8543	20.877	20.6922	20.7846	19.1395	16.9362	18.0379	19.0505	17.6196	18.335	13.8439	16.4559	15.1499
b1768	642	392	24.3956	25.9928	25.1942	32.6481	26.8959	29.772	34.0729	35.376	34.7245	24.1684	23.1885	23.6785	29.6161	28.506	29.0611	17.7745	26.1887	21.9816
[truncated: 2,798 more rows]
