# Supplementary material for: The Role of the Environment in Horizontal Gene Transfer
Source: Mol Biol Evol. 2022 Oct 13;39(11):msac220. doi: 10.1093/molbev/msac220 (PMC9641970; doi:10.1093/molbev/msac220)
Supplement: msac220_Supplementary_Data [file msac220_supplementary_data.zip › SupplementaryMaterial_EnvHGT/PlasmidHTS_PipelineFiles/TrimQual34.py]

#!/usr/bin/python3.6

"""
TrimQual34.py:
Here we have fastq files that contain reads, we want to trim the initial and last 5 bases to increase the overall quality of the reads and then retain the read if the quality is >34 for further analyses.
 
Call the function as: 
python TrimQual34.py Input.fastq
"""

import sys
import os
import HTSeq
from HTSeq import SequenceWithQualities
import numpy

with open(sys.argv[1], "r") as fqFile:
	fileName = sys.argv[1][:-6] + '.34.fq'
	if os.path.exists(fileName): os.remove(fileName)
	with open(fileName, 'a') as g:
	    for read in HTSeq.FastqReader(fqFile):
	    	trim_read = read[5:95]
	    	quality_score = sum(trim_read.qual) / len(trim_read.qual)
	    	if quality_score >= 34:
	    		trim_read.write_to_fastq_file(g)
