# Supplementary material for: The Role of the Environment in Horizontal Gene Transfer
Source: Mol Biol Evol. 2022 Oct 13;39(11):msac220. doi: 10.1093/molbev/msac220 (PMC9641970; doi:10.1093/molbev/msac220)
Supplement: msac220_Supplementary_Data [file msac220_supplementary_data.zip › SupplementaryMaterial_EnvHGT/PlasmidHTS_PipelineFiles/sra_explorer_fastq_download.sh]

#!/usr/bin/env bash
curl -L ftp://ftp.sra.ebi.ac.uk/vol1/fastq/SRR210/056/SRR21016956/SRR21016956.fastq.gz -o SRR21016956_41204_T3TRMr4.fastq.gz
curl -L ftp://ftp.sra.ebi.ac.uk/vol1/fastq/SRR210/059/SRR21016959/SRR21016959.fastq.gz -o SRR21016959_38616_T1rM9r1.fastq.gz
curl -L ftp://ftp.sra.ebi.ac.uk/vol1/fastq/SRR210/058/SRR21016958/SRR21016958.fastq.gz -o SRR21016958_38620_T1rM9r2.fastq.gz
curl -L ftp://ftp.sra.ebi.ac.uk/vol1/fastq/SRR210/055/SRR21016955/SRR21016955.fastq.gz -o SRR21016955_41209_T3TRMr5.fastq.gz
curl -L ftp://ftp.sra.ebi.ac.uk/vol1/fastq/SRR210/054/SRR21016954/SRR21016954.fastq.gz -o SRR21016954_41214_T3TRMr6.fastq.gz
curl -L ftp://ftp.sra.ebi.ac.uk/vol1/fastq/SRR210/057/SRR21016957/SRR21016957.fastq.gz -o SRR21016957_41199_T3TRMr3.fastq.gz
curl -L ftp://ftp.sra.ebi.ac.uk/vol1/fastq/SRR210/052/SRR21016952/SRR21016952.fastq.gz -o SRR21016952_41198_T2pH5r2.fastq.gz
curl -L ftp://ftp.sra.ebi.ac.uk/vol1/fastq/SRR210/051/SRR21016951/SRR21016951.fastq.gz -o SRR21016951_41203_T2pH5r3.fastq.gz
curl -L ftp://ftp.sra.ebi.ac.uk/vol1/fastq/SRR210/050/SRR21016950/SRR21016950.fastq.gz -o SRR21016950_41208_T2pH5r4.fastq.gz
curl -L ftp://ftp.sra.ebi.ac.uk/vol1/fastq/SRR210/049/SRR21016949/SRR21016949.fastq.gz -o SRR21016949_41213_T2pH5r5.fastq.gz
curl -L ftp://ftp.sra.ebi.ac.uk/vol1/fastq/SRR210/053/SRR21016953/SRR21016953.fastq.gz -o SRR21016953_41193_T2pH5r1.fastq.gz
curl -L ftp://ftp.sra.ebi.ac.uk/vol1/fastq/SRR210/048/SRR21016948/SRR21016948.fastq.gz -o SRR21016948_41219_T2pH5r6.fastq.gz
curl -L ftp://ftp.sra.ebi.ac.uk/vol1/fastq/SRR210/046/SRR21016946/SRR21016946.fastq.gz -o SRR21016946_41190_T4CHLr1.fastq.gz
curl -L ftp://ftp.sra.ebi.ac.uk/vol1/fastq/SRR210/045/SRR21016945/SRR21016945.fastq.gz -o SRR21016945_41195_T4CHLr2.fastq.gz
curl -L ftp://ftp.sra.ebi.ac.uk/vol1/fastq/SRR210/043/SRR21016943/SRR21016943.fastq.gz -o SRR21016943_41205_T4CHLr4.fastq.gz
curl -L ftp://ftp.sra.ebi.ac.uk/vol1/fastq/SRR210/044/SRR21016944/SRR21016944.fastq.gz -o SRR21016944_41200_T4CHLr3.fastq.gz
curl -L ftp://ftp.sra.ebi.ac.uk/vol1/fastq/SRR210/041/SRR21016941/SRR21016941.fastq.gz -o SRR21016941_41215_T4CHLr6.fastq.gz
curl -L ftp://ftp.sra.ebi.ac.uk/vol1/fastq/SRR210/038/SRR21016938/SRR21016938.fastq.gz -o SRR21016938_41202_T6LO2r3.fastq.gz
curl -L ftp://ftp.sra.ebi.ac.uk/vol1/fastq/SRR210/042/SRR21016942/SRR21016942.fastq.gz -o SRR21016942_41210_T4CHLr5.fastq.gz
curl -L ftp://ftp.sra.ebi.ac.uk/vol1/fastq/SRR210/039/SRR21016939/SRR21016939.fastq.gz -o SRR21016939_41197_T6LO2r2.fastq.gz
curl -L ftp://ftp.sra.ebi.ac.uk/vol1/fastq/SRR210/047/SRR21016947/SRR21016947.fastq.gz -o SRR21016947_38621_T1rM9r3.fastq.gz
curl -L ftp://ftp.sra.ebi.ac.uk/vol1/fastq/SRR210/040/SRR21016940/SRR21016940.fastq.gz -o SRR21016940_41192_T6LO2r1.fastq.gz
curl -L ftp://ftp.sra.ebi.ac.uk/vol1/fastq/SRR210/033/SRR21016933/SRR21016933.fastq.gz -o SRR21016933_41191_T5LBr1.fastq.gz
curl -L ftp://ftp.sra.ebi.ac.uk/vol1/fastq/SRR210/035/SRR21016935/SRR21016935.fastq.gz -o SRR21016935_41212_T6LO2r5.fastq.gz
curl -L ftp://ftp.sra.ebi.ac.uk/vol1/fastq/SRR210/032/SRR21016932/SRR21016932.fastq.gz -o SRR21016932_41196_T5LBr2.fastq.gz
curl -L ftp://ftp.sra.ebi.ac.uk/vol1/fastq/SRR210/034/SRR21016934/SRR21016934.fastq.gz -o SRR21016934_41217_T6LO2r6.fastq.gz
curl -L ftp://ftp.sra.ebi.ac.uk/vol1/fastq/SRR210/037/SRR21016937/SRR21016937.fastq.gz -o SRR21016937_41207_T6LO2r4.fastq.gz
curl -L ftp://ftp.sra.ebi.ac.uk/vol1/fastq/SRR210/036/SRR21016936/SRR21016936.fastq.gz -o SRR21016936_38624_T1rM9r4.fastq.gz
curl -L ftp://ftp.sra.ebi.ac.uk/vol1/fastq/SRR210/030/SRR21016930/SRR21016930.fastq.gz -o SRR21016930_41206_T5LBr4.fastq.gz
curl -L ftp://ftp.sra.ebi.ac.uk/vol1/fastq/SRR210/026/SRR21016926/SRR21016926.fastq.gz -o SRR21016926_38617_T1rM9r6.fastq.gz
curl -L ftp://ftp.sra.ebi.ac.uk/vol1/fastq/SRR210/027/SRR21016927/SRR21016927.fastq.gz -o SRR21016927_38625_T1rM9r5.fastq.gz
curl -L ftp://ftp.sra.ebi.ac.uk/vol1/fastq/SRR210/031/SRR21016931/SRR21016931.fastq.gz -o SRR21016931_41201_T5LBr3.fastq.gz
curl -L ftp://ftp.sra.ebi.ac.uk/vol1/fastq/SRR210/028/SRR21016928/SRR21016928.fastq.gz -o SRR21016928_41216_T5LBr6.fastq.gz
curl -L ftp://ftp.sra.ebi.ac.uk/vol1/fastq/SRR210/029/SRR21016929/SRR21016929.fastq.gz -o SRR21016929_41211_T5LBr5.fastq.gz
curl -L ftp://ftp.sra.ebi.ac.uk/vol1/fastq/SRR210/025/SRR21016925/SRR21016925.fastq.gz -o SRR21016925_41188_Stockr1.fastq.gz
curl -L ftp://ftp.sra.ebi.ac.uk/vol1/fastq/SRR210/023/SRR21016923/SRR21016923.fastq.gz -o SRR21016923_41189_T3TRMr1.fastq.gz
curl -L ftp://ftp.sra.ebi.ac.uk/vol1/fastq/SRR210/024/SRR21016924/SRR21016924.fastq.gz -o SRR21016924_41218_Stockr2.fastq.gz
curl -L ftp://ftp.sra.ebi.ac.uk/vol1/fastq/SRR210/022/SRR21016922/SRR21016922.fastq.gz -o SRR21016922_41194_T3TRMr2.fastq.gz
