# Supplementary material for: The Role of the Environment in Horizontal Gene Transfer
Source: Mol Biol Evol. 2022 Oct 13;39(11):msac220. doi: 10.1093/molbev/msac220 (PMC9641970; doi:10.1093/molbev/msac220)
Supplement: msac220_Supplementary_Data [file msac220_supplementary_data.zip › SupplementaryMaterial_EnvHGT/PlasmidHTS_PipelineFiles/DepthtoS.R]

#!/usr/bin/R

library(plyr)

args = commandArgs(trailingOnly=TRUE)
if (length(args)==0) {
  stop("At least one argument must be supplied (input file).n", call.=FALSE)
}

bed_depths<- read.table(args[1], header = T)
bed_depthsclean <- cbind(bed_depths[1:2], bed_depths[seq(3,114, by=3)])
Headers<-colnames(bed_depthsclean)
GeneBases <- ddply(bed_depthsclean, .(Gene), summarize,  Base=length(Base))
GeneDepth <- ddply(bed_depthsclean, .(Gene), colwise(mean, .cols = c(Headers[-(1:2)])))
GeneDepth <- cbind(GeneBases,GeneDepth[-1])

lnRs <- cbind(GeneDepth[1], GeneDepth[2])
for (i in 3:40)
  lnRs <- cbind(lnRs, log(GeneDepth[i]/GeneDepth[49,i])) # freq mut/freq wt

meanlnR0 <- cbind(GeneDepth[1], GeneDepth[2], lnRs[9], lnRs[39])
meanlnR0 <- cbind(meanlnR0, MeanlnR0 = rowMeans(meanlnR0[3:4]))
attach(meanlnR0)

sValues <- cbind(GeneDepth[1], GeneDepth[2])
ln1plusS <- cbind(GeneDepth[1], GeneDepth[2])
for (i in 3:40)
  ln1plusS <- cbind(ln1plusS, ((lnRs[i]-MeanlnR0)/8.25))
sValues <- cbind(sValues, exp(ln1plusS[3:40])-1)
attach(sValues)

write.table(sValues,"sValues_allExps.txt", col.names=T, sep="\t", row.names = FALSE)
detach(meanlnR0)
detach(sValues)
quit()
