# Supplementary material for: The Role of the Environment in Horizontal Gene Transfer
Source: Mol Biol Evol. 2022 Oct 13;39(11):msac220. doi: 10.1093/molbev/msac220 (PMC9641970; doi:10.1093/molbev/msac220)
Supplement: msac220_Supplementary_Data [file msac220_supplementary_data.zip › SupplementaryMaterial_EnvHGT/PlasmidHTS_PipelineFiles/PlasmidSeq.sh]

#!/bin/bash/

#### Sequence reads will be trimmed and with an average read quality of >= 34 for further analysis using the following python code called TrimQual34.py:
# Note that this task takes quite some time based on your system! 

ls *.fastq | awk -F "." '{print $1}' | while read sample;
do python ./Scripts/TrimQual34.py $sample.fastq;
done


### convert the fastq files to fasta files:
ls *.fq | awk -F "." '{print $1}' | while read sample;
do awk 'BEGIN{P=1}{if(P==1||P==2){gsub(/^[@]/,">");print}; if(P==4)P=0; P++}' $sample.34.fq > $sample.34.fasta; done 


#### Sequencing reads were mapped with GMAP (version 2016.09.23-0) against a personalized reference containing fasta files of 44 S. Typhimurium orthologous genes, tetA fragment and some genomic markers (to test gDNA contamination) built with gmap_build function. 

### Building the reference genome:
cd RefGenome/
gmap_build -D ./ -d RefSTMs HGTgenes.fasta

#### Mapping reads to the reference genome using gmap
#get back to the PlasmidSequencing folder. 
cd ../
# Parameters for mapping were set to --no-chimeras --nosplicing --nofails --npaths=0 to increase mapping accuracy. 
ls *.34.fasta | awk -F "." '{print $1}' | while read sample;
do gmap -D ./RefGenome -d RefSTMs -t 16 --no-chimeras --nosplicing --nofails --npaths=0 -f samse $sample.34.fasta > $sample.34.gmap.sam ; done 

#### Mapped sam files were converted to bam files, sorted and "indexed" with samtools (version: 1.12)
ls *.fasta | awk -F "." '{print $1}' | while read sample;
do samtools view -h -b -S -o $sample.34.gmap.bam $sample.34.gmap.sam; done 

ls *.fasta | awk -F "." '{print $1}' | while read sample;
do samtools sort -o $sample.34.gmap.sorted.bam -O BAM -@ 12 $sample.34.gmap.bam; done 


#### calculating the depth per position: with bedtools (v2.30.0) genomecov 
ls *.34.gmap.sorted.bam | awk -F "." '{print $1}' | while read sample;
do bedtools genomecov -ibam $sample.34.gmap.sorted.bam -d > $sample.34.gmap.bed.depth; done 

# putting the depth files together:
# putting the depth files together with headers:
ls *.34.gmap.bed.depth | awk -F "." '{print"Gene\tBase\t"$1}' | tr "\n" "\t" >SampleDepths.txt
echo "" >>SampleDepths.txt
paste *.34.gmap.bed.depth >>SampleDepths.txt

### Then we used the R code "DepthtoS.R" to calculate the selection coefficients:
Rscript ./Scripts/DepthtoS.R SampleDepths.txt
